# Supplementary material for: CRISPR-based gene knockout screens reveal deubiquitinases involved in HIV-1 latency in two Jurkat cell models
Source: Sci Rep. 2020 Mar 24;10:5350. doi: 10.1038/s41598-020-62375-3 (PMC7093534; doi:10.1038/s41598-020-62375-3)
Supplement: Supplementary file 2 — Dataset 1. [file 41598_2020_62375_MOESM2_ESM.xlsx]

## Sheet: CRISPR screen summary
sgrna	Gene	control_count	treatment_count	control_mean	treat_mean	LFC	control_var	adj_var	score	p.low	p.high	p.twosided	FDR	high_in_treatment
HGLibA_21139	HEPACAM	0/0/0/1.0525	69.799/363.97/84.297/438.05	0.08425	175.05	7.3431	0.31959	1.8061	130.19	1	0	0	0	TRUE
HGLibA_43813	SGIP1	0/0/0/0	86.35/188.44/77.135/164.11	0.08425	119.81	6.7999	0	1.8061	89.087	1	0	0	0	TRUE
HGLibA_31542	NDUFC2-KCTD14	0/0/0/0	169.1/56.23/183.47/109.83	0.08425	117.67	6.7741	0	1.8061	87.492	1	0	0	0	TRUE
HGLibA_13708	DNMT3L	0/0/0/1.0525	67.641/175.53/76.033/187.1	0.08425	114.01	6.7289	0.31959	1.8061	84.773	1	0	0	0	TRUE
HGLibA_32309	NOP2	0/0/0/1.0525	54.688/199.08/50.689/280.97	0.08425	111.62	6.6986	0.31959	1.8061	82.994	1	0	0	0	TRUE
HGLibA_31350	NCOA6	0/1.5144/0/2.105	247.54/60.789/254.54/77.904	0.33436	131.45	6.6332	1.5837	10.911	39.695	1	0	0	0	TRUE
HGLibB_19171	GK	0/0/0/0	82.032/104.86/121.21/113.66	0.08425	104.34	6.6022	0	1.8061	77.576	1	0	0	0	TRUE
HGLibA_13884	DPP9	0/0/0/0	133.84/55.47/133.88/97.061	0.08425	99.114	6.5288	0	1.8061	73.689	1	0	0	0	TRUE
HGLibA_14328	E2F8	0/0/0/1.0525	68.36/113.22/74.38/151.98	0.08425	96.719	6.4939	0.31959	1.8061	71.906	1	0	0	0	TRUE
HGLibA_22399	HTR5A	0/0/0/0	90.667/85.104/99.173/97.699	0.08425	92.987	6.4377	0	1.8061	69.129	1	0	0	0	TRUE
HGLibB_17494	FIGLA	0/0/0/1.0525	89.228/72.946/130.58/86.844	0.08425	92.691	6.4331	0.31959	1.8061	68.909	1	0	0	0	TRUE
HGLibB_15592	ETAA1	0/0/0/1.0525	89.228/65.348/154.82/79.82	0.08425	92.138	6.4246	0.31959	1.8061	68.498	1	0	0	0	TRUE
HGLibA_53104	UQCR10	0/0/0/1.0525	96.424/109.42/91.46/72.796	0.08425	91.55	6.4155	0.31959	1.8061	68.06	1	0	0	0	TRUE
HGLibA_50641	TMPRSS4	3.9168/0/0/0	30.942/315.34/23.14/381.22	0.15175	96.416	6.4023	4.7483	3.8888	48.816	1	0	0	0	TRUE
HGLibA_15684	EVC2	3.9168/0/0/0	184.21/47.871/186.78/51.085	0.15175	95.797	6.3931	4.7483	3.8888	48.502	1	0	0	0	TRUE
HGLibA_07162	CAPN2	0/0/0/0	130.24/61.549/139.39/57.47	0.08425	89.528	6.3836	0	1.8061	66.555	1	0	0	0	TRUE
HGLibA_56568	ZNF7	0/24.231/0/17.892	225.95/153.49/229.75/168.58	1.3465	191.44	6.3578	267.03	67.569	23.126	1	2.23e-118	4.47e-118	4.43e-116	TRUE
HGLibB_21547	HJURP	0/0/0/1.0525	151.11/47.111/129.48/64.494	0.08425	87.82	6.3561	0.31959	1.8061	65.285	1	0	0	0	TRUE
HGLibA_35714	PDCD1	0/0/0/0	77.715/95.742/80.991/95.784	0.08425	87.164	6.3454	0	1.8061	64.796	1	0	0	0	TRUE
HGLibB_27489	LSM14A	0/0/0/1.0525	98.583/60.029/89.807/98.977	0.08425	85.165	6.3123	0.31959	1.8061	63.309	1	0	0	0	TRUE
HGLibA_10907	CPB2	0/1.5144/0/1.0525	53.969/161.09/50.138/212	0.26933	98.067	6.2863	0.76955	8.224	34.102	1	6.33e-255	1.27e-254	4.23e-252	TRUE
HGLibA_28173	MAP3K13	0/0/0/0	110.1/70.667/98.071/63.217	0.08425	83.34	6.2815	0	1.8061	61.951	1	0	0	0	TRUE
HGLibA_43032	SCOC	0/0/0/0	92.826/56.23/105.23/85.567	0.08425	82.802	6.2722	0	1.8061	61.55	1	0	0	0	TRUE
HGLibA_03952	B3GALNT2	0/0/0/4.2099	74.836/91.183/90.909/97.061	0.15622	88.089	6.2678	5.5019	4.0389	43.754	1	0	0	0	TRUE
HGLibB_38219	PRAF2	0/0/0/1.0525	126.65/41.032/147.11/60.024	0.08425	82.318	6.2639	0.31959	1.8061	61.191	1	0	0	0	TRUE
HGLibA_56679	ZNF75D	0/0/2.7939/1.0525	115.85/61.549/151.51/93.868	0.32735	100.36	6.2548	2.2747	10.612	30.706	1	4.34e-207	8.67e-207	1.94e-204	TRUE
HGLibB_40054	RAD54L2	0/0/0/1.0525	175.58/29.634/201.1/41.506	0.08425	81.219	6.2447	0.31959	1.8061	60.373	1	0	0	0	TRUE
HGLibA_46908	SPTY2D1	0/0/0/4.2099	136.72/43.312/153.17/56.832	0.15622	84.748	6.2126	5.5019	4.0389	42.092	1	0	0	0	TRUE
HGLibB_53334	USP54	0/0/0/0	82.752/53.19/147.66/57.47	0.08425	78.184	6.1904	0	1.8061	58.114	1	0	0	0	TRUE
HGLibB_12511	DCPS	0/0/0/0	79.873/70.667/142.7/42.145	0.08425	76.34	6.1564	0	1.8061	56.742	1	0	0	0	TRUE
HGLibB_23158	IL7	0/0/0/0	58.286/75.226/96.969/79.181	0.08425	76.174	6.1533	0	1.8061	56.619	1	0	0	0	TRUE
HGLibB_13363	DLX4	0/0/0/2.105	74.836/68.387/94.765/73.434	0.1167	77.253	6.1308	1.3313	2.7609	46.423	1	0	0	0	TRUE
HGLibA_31733	NEUROD1	0/0/0/1.0525	55.408/104.86/50.689/106.64	0.08425	74.866	6.1287	0.31959	1.8061	55.646	1	0	0	0	TRUE
HGLibB_17156	FCGBP	0/0/0/0	66.921/74.466/81.542/74.073	0.08425	74.07	6.1135	0	1.8061	55.053	1	0	0	0	TRUE
HGLibA_32853	NTN1	0/0/0/0	59.725/89.663/58.953/95.145	0.08425	74.034	6.1128	0	1.8061	55.026	1	0	0	0	TRUE
HGLibB_35832	PDIA4	0/0/0/0	57.566/63.828/111.29/73.434	0.08425	74.03	6.1127	0	1.8061	55.023	1	0	0	0	TRUE
HGLibB_40163	RANGAP1	0/1.5144/0/0	38.857/113.98/44.628/159.64	0.10045	74.967	6.1092	0.67653	2.271	49.68	1	0	0	0	TRUE
HGLibB_20021	GPR52	0/0/0/0	43.175/85.864/78.788/101.53	0.08425	73.8	6.1083	0	1.8061	54.852	1	0	0	0	TRUE
HGLibA_56574	ZNF700	0/0/0/1.0525	77.715/69.147/72.727/74.073	0.08425	73.351	6.0996	0.31959	1.8061	54.518	1	0	0	0	TRUE
HGLibB_25797	KRTAP9-2	0/0/0/1.0525	74.836/56.23/120.66/56.832	0.08425	73.297	6.0985	0.31959	1.8061	54.478	1	0	0	0	TRUE
HGLibA_11112	CREBL2	0/0/0/0	108.66/33.434/121.76/65.133	0.08425	73.279	6.0982	0	1.8061	54.464	1	0	0	0	TRUE
HGLibB_51543	TRIM73	0/0/0/1.0525	88.508/65.348/75.482/65.772	0.08425	73.203	6.0967	0.31959	1.8061	54.408	1	0	0	0	TRUE
HGLibA_21057	HDHD3	0/0/0/1.0525	43.894/122.34/36.914/143.04	0.08425	72.99	6.0926	0.31959	1.8061	54.25	1	0	0	0	TRUE
HGLibA_25575	KRT9	0/0/0/0	111.54/56.989/110.74/40.229	0.08425	72.959	6.0919	0	1.8061	54.226	1	0	0	0	TRUE
HGLibA_63811	hsa-mir-7112-1	0/0/0/0	57.566/88.903/73.278/74.073	0.08425	72.6	6.0849	0	1.8061	53.959	1	0	0	0	TRUE
HGLibA_22757	IFT43	0/0/0/0	78.434/62.308/80.991/68.964	0.08425	72.282	6.0787	0	1.8061	53.723	1	0	0	0	TRUE
HGLibB_44197	SIX3	0/0/0/0	106.5/43.312/120.66/48.53	0.08425	72.102	6.0751	0	1.8061	53.589	1	0	0	0	TRUE
HGLibB_36786	PKMYT1	0/0/0/1.0525	50.371/83.584/68.319/93.23	0.08425	71.964	6.0724	0.31959	1.8061	53.486	1	0	0	0	TRUE
HGLibA_54814	ZBTB10	0/15.144/0/21.05	33.101/678.55/24.793/895.9	1.24	149.63	6.0713	196.27	60.654	19.053	1	5.51e-81	1.1e-80	7.11e-79	TRUE
HGLibA_13215	DIABLO	0/0/0/3.1574	71.239/63.068/100.83/71.519	0.1389	75.446	6.0687	3.0565	3.4649	40.457	1	0	0	0	TRUE
HGLibB_40841	REXO1L1	0/0/0/1.0525	64.762/69.907/74.38/77.904	0.08425	71.568	6.0646	0.31959	1.8061	53.191	1	0	0	0	TRUE
HGLibA_39441	PTPN14	0/0/0/1.0525	110.82/34.953/140.5/47.892	0.08425	71.467	6.0626	0.31959	1.8061	53.116	1	0	0	0	TRUE
HGLibA_45221	SLC4A4	0/0/0/1.0525	65.482/91.943/45.73/93.23	0.08425	71.183	6.0569	0.31959	1.8061	52.905	1	0	0	0	TRUE
HGLibB_25431	KRT28	0/0/0/1.0525	55.408/78.265/72.727/78.543	0.08425	70.549	6.0442	0.31959	1.8061	52.433	1	0	0	0	TRUE
HGLibB_54075	WDR61	0/0/0/1.0525	88.508/54.71/133.33/38.313	0.08425	70.535	6.0439	0.31959	1.8061	52.423	1	0	0	0	TRUE
HGLibA_51184	TPRG1L	0/0/2.7939/0	95.704/44.072/94.765/72.157	0.13194	73.289	6.0363	2.3795	3.2401	40.642	1	0	0	0	TRUE
HGLibA_16462	FAM211B	0/0/0/1.0525	74.117/56.989/78.788/72.796	0.08425	70.157	6.0362	0.31959	1.8061	52.142	1	0	0	0	TRUE
HGLibA_38911	PRSS21	0/0/0/0	35.259/126.9/40.771/132.18	0.08425	70.095	6.035	0	1.8061	52.095	1	0	0	0	TRUE
HGLibA_36361	PHF2	0/1.5144/0/0	62.604/81.305/51.79/96.422	0.10045	71.007	6.032	0.67653	2.271	47.053	1	0	0	0	TRUE
HGLibB_28841	MEMO1	0/0/0/0	46.773/72.946/82.644/84.29	0.08425	69.826	6.0295	0	1.8061	51.895	1	0	0	0	TRUE
HGLibB_18758	GCH1	0/0/0/1.0525	107.22/40.273/78.237/70.241	0.08425	69.801	6.029	0.31959	1.8061	51.876	1	0	0	0	TRUE
HGLibA_35776	PDE1C	0/0/0/0	93.546/74.466/96.969/35.121	0.08425	69.8	6.029	0	1.8061	51.876	1	0	0	0	TRUE
HGLibB_11276	CRYL1	0/0/0/0	64.043/68.387/101.93/52.362	0.08425	69.535	6.0236	0	1.8061	51.679	1	0	0	0	TRUE
HGLibA_53034	UNC93A	0/0/0/1.0525	65.482/71.427/70.523/68.964	0.08425	69.061	6.0138	0.31959	1.8061	51.326	1	0	0	0	TRUE
HGLibB_03054	ARMCX6	0/0/2.7939/1.0525	63.323/96.502/84.848/97.699	0.32735	84.366	6.007	2.2747	10.612	25.797	1	8.77e-147	1.75e-146	2.33e-144	TRUE
HGLibB_17286	FEV	0/0/0/0	60.445/40.273/118.46/76.627	0.08425	68.569	6.0037	0	1.8061	50.96	1	0	0	0	TRUE
HGLibA_16871	FAR2	0/1.5144/0/0	139.6/26.595/122.86/50.446	0.10045	69.286	5.9971	0.67653	2.271	45.91	1	0	0	0	TRUE
HGLibB_33674	OR2A1	0/0/0/1.0525	71.239/68.387/68.319/65.133	0.08425	68.235	5.9967	0.31959	1.8061	50.711	1	0	0	0	TRUE
HGLibB_06300	C4orf22	0/0/0/1.0525	26.624/113.22/47.383/151.34	0.08425	68.212	5.9962	0.31959	1.8061	50.694	1	0	0	0	TRUE
HGLibB_05321	C14orf132	3.9168/0/0/0	84.191/76.746/44.628/94.507	0.15175	72.256	5.991	4.7483	3.8888	36.564	1	1e-292	2e-292	8.66e-290	TRUE
HGLibA_05026	C10orf107	0/0/0/0	53.249/69.147/60.606/93.868	0.08425	67.654	5.9846	0	1.8061	50.279	1	0	0	0	TRUE
HGLibB_19751	GPCPD1	0/0/0/1.0525	69.08/78.265/66.115/57.47	0.08425	67.324	5.9776	0.31959	1.8061	50.033	1	0	0	0	TRUE
HGLibB_12350	DAZAP1	0/3.0288/0/0	71.958/50.911/82.093/82.374	0.13651	70.552	5.9763	2.8072	3.3873	38.26	1	2.6946e-320	5.3893e-320	2.8684e-317	TRUE
HGLibB_25853	L2HGDH	0/0/0/0	58.286/66.868/67.217/75.988	0.08425	66.797	5.9664	0	1.8061	49.641	1	0	0	0	TRUE
HGLibB_11367	CSN3	0/0/0/2.105	88.508/41.792/131.68/45.976	0.1167	68.802	5.966	1.3313	2.7609	41.337	1	0	0	0	TRUE
HGLibB_40137	RAN	0/0/0/0	47.492/82.825/52.341/95.784	0.08425	66.644	5.9632	0	1.8061	49.527	1	0	0	0	TRUE
HGLibB_56218	ZNF573	0/0/0/2.105	117.29/39.513/131.68/36.398	0.1167	68.67	5.9632	1.3313	2.7609	41.257	1	0	0	0	TRUE
HGLibB_27266	LRRC3	0/0/0/0	61.164/66.108/62.259/77.904	0.08425	66.547	5.9611	0	1.8061	49.455	1	0	0	0	TRUE
HGLibB_34009	OR4P4	0/3.0288/0/1.0525	97.863/72.187/88.705/72.796	0.33577	82.184	5.9606	2.6639	10.97	24.711	1	7.46e-135	1.49e-134	1.73e-132	TRUE
HGLibA_40271	RARA	0/0/0/0	61.884/72.946/73.829/58.747	0.08425	66.52	5.9605	0	1.8061	49.435	1	0	0	0	TRUE
HGLibB_41124	RHOBTB2	0/0/0/3.1574	120.17/34.953/105.78/53.639	0.1389	69.885	5.9598	3.0565	3.4649	37.469	1	2.79e-307	5.59e-307	2.7e-304	TRUE
HGLibB_42532	S100P	0/0/0/0	83.471/52.43/94.765/46.615	0.08425	66.314	5.9561	0	1.8061	49.282	1	0	0	0	TRUE
HGLibB_45817	SNAI3	0/0/0/0	81.313/53.95/96.969/45.338	0.08425	66.274	5.9553	0	1.8061	49.252	1	0	0	0	TRUE
HGLibB_20926	HCCS	0/0/0/2.105	58.286/77.506/81.542/57.47	0.1167	67.833	5.9458	1.3313	2.7609	40.753	1	0	0	0	TRUE
HGLibB_29301	MKNK1	0/0/0/0	74.836/59.269/79.89/52.362	0.08425	65.633	5.9415	0	1.8061	48.775	1	0	0	0	TRUE
HGLibA_53605	VDAC3	0/0/0/0	50.371/84.344/53.443/79.181	0.08425	65.119	5.9303	0	1.8061	48.392	1	0	0	0	TRUE
HGLibA_45616	SMARCAL1	0/0/0/0	110.1/41.032/95.316/41.506	0.08425	65.03	5.9284	0	1.8061	48.327	1	0	0	0	TRUE
HGLibB_50414	TMEM63A	0/0/0/1.0525	72.678/43.312/112.4/50.446	0.08425	65.004	5.9278	0.31959	1.8061	48.307	1	0	0	0	TRUE
HGLibA_55411	ZMYND10	0/24.231/0/26.312	133.84/153.49/150.41/166.66	1.4922	150.64	5.9271	379.17	77.309	16.963	1	1.35e-64	2.7e-64	1.4e-62	TRUE
HGLibA_42367	RTBDN	0/0/0/0	52.529/58.509/66.666/86.844	0.08425	64.95	5.9266	0	1.8061	48.267	1	0	0	0	TRUE
HGLibA_17643	FLNB	0/0/0/0	88.508/49.391/84.848/47.892	0.08425	64.925	5.9261	0	1.8061	48.248	1	0	0	0	TRUE
HGLibB_25946	LAMP3	0/0/0/0	64.762/68.387/74.38/53.639	0.08425	64.836	5.9241	0	1.8061	48.182	1	0	0	0	TRUE
HGLibA_62212	hsa-mir-562	0/0/0/0	43.175/82.065/53.994/91.952	0.08425	64.767	5.9226	0	1.8061	48.131	1	0	0	0	TRUE
HGLibA_05786	C1orf162	0/0/0/0	224.51/21.276/178.51/20.434	0.08425	64.679	5.9207	0	1.8061	48.065	1	0	0	0	TRUE
HGLibB_42782	SCAMP1	0/0/0/0	87.789/35.713/105.23/52.362	0.08425	64.48	5.9163	0	1.8061	47.917	1	0	0	0	TRUE
HGLibA_61087	hsa-mir-4747	0/6.0577/0/0	69.08/69.147/76.033/67.049	0.18013	70.247	5.9158	11.548	4.8635	31.772	1	1.5e-221	3e-221	7.72e-219	TRUE
HGLibA_50187	TMEM203	0/0/0/0	74.836/52.43/73.829/59.386	0.08425	64.403	5.9146	0	1.8061	47.86	1	0	0	0	TRUE
HGLibA_25057	KLF15	0/0/0/0	86.35/50.911/73.829/51.085	0.08425	63.814	5.9015	0	1.8061	47.421	1	0	0	0	TRUE
HGLibB_20342	GRPEL1	0/0/0/1.0525	66.921/56.989/82.093/52.362	0.08425	63.633	5.8975	0.31959	1.8061	47.287	1	0	0	0	TRUE
HGLibB_00054	AAMDC	0/0/2.7939/1.0525	88.508/44.832/147.66/63.217	0.32735	78.022	5.8956	2.2747	10.612	23.85	1	9.34e-126	1.87e-125	2.01e-123	TRUE
HGLibA_63286	hsa-mir-6778	0/0/0/0	31.662/116.26/33.609/129.63	0.08425	63.304	5.8901	0	1.8061	47.042	1	0	0	0	TRUE
HGLibB_44544	SLC22A7	0/0/0/0	56.127/56.989/78.237/63.856	0.08425	63.227	5.8884	0	1.8061	46.985	1	0	0	0	TRUE
HGLibB_34284	OR5M1	0/0/0/2.105	47.492/67.627/80.991/68.964	0.1167	65.083	5.887	1.3313	2.7609	39.098	1	0	0	0	TRUE
HGLibA_18199	FUT6	0/6.0577/0/7.3674	79.873/129.18/63.361/158.36	0.72347	100.88	5.8854	24.547	29.948	18.302	1	7.28e-75	1.46e-74	8.68e-73	TRUE
HGLibA_16143	FAM13B	0/18.173/0/12.63	122.33/122.34/109.09/149.42	1.135	124.98	5.8828	141.67	54.013	16.85	1	9.27e-64	1.85e-63	9.49e-62	TRUE
HGLibA_02198	ANP32A	0/9.0865/0/7.3674	56.127/137.53/101.93/159	0.81008	105.77	5.8823	37.603	34.727	17.811	1	5.24e-71	1.05e-70	5.92e-69	TRUE
HGLibA_45733	SMIM15	0/0/0/1.0525	192.85/18.237/247.38/17.88	0.08425	62.89	5.8808	0.31959	1.8061	46.734	1	0	0	0	TRUE
HGLibB_34754	OVOL1	0/0/5.5878/0	43.894/84.344/62.81/92.591	0.17462	68.123	5.8789	9.7981	4.6705	31.441	1	5.22e-217	1.04e-216	2.56e-214	TRUE
HGLibB_33886	OR4A5	0/0/0/1.0525	88.508/43.312/85.399/47.253	0.08425	62.72	5.877	0.31959	1.8061	46.608	1	0	0	0	TRUE
HGLibB_22309	HSPE1-MOB4	0/0/0/1.0525	57.566/91.183/48.485/60.663	0.08425	62.686	5.8762	0.31959	1.8061	46.582	1	0	0	0	TRUE
HGLibB_33970	OR4K1	0/0/0/0	48.212/75.226/71.625/59.386	0.08425	62.673	5.8759	0	1.8061	46.572	1	0	0	0	TRUE
HGLibA_27492	LRRTM3	0/0/2.7939/1.0525	114.41/43.312/122.31/57.47	0.32735	76.835	5.8738	2.2747	10.612	23.486	1	5.29e-122	1.06e-121	1.1e-119	TRUE
HGLibB_15962	FAM103A1	0/0/0/2.105	207.96/20.516/191.18/21.072	0.1167	64.46	5.8733	1.3313	2.7609	38.723	1	0	0	0	TRUE
HGLibB_23852	IWS1	0/0/0/2.105	58.286/55.47/99.724/53	0.1167	64.298	5.8697	1.3313	2.7609	38.626	1	0	0	0	TRUE
HGLibB_43662	SF3B5	0/0/0/0	64.043/57.749/78.237/52.362	0.08425	62.39	5.8695	0	1.8061	46.362	1	0	0	0	TRUE
HGLibA_22511	ICMT	0/0/0/0	66.201/41.792/81.542/67.049	0.08425	62.367	5.869	0	1.8061	46.345	1	0	0	0	TRUE
HGLibB_21951	HOXC9	0/0/0/0	55.408/61.549/68.87/63.217	0.08425	62.075	5.8623	0	1.8061	46.127	1	0	0	0	TRUE
HGLibB_04078	BAG3	0/0/0/2.105	82.752/53.19/49.587/76.627	0.1167	63.952	5.8621	1.3313	2.7609	38.418	1	6.4229e-323	1.2846e-322	6.8675e-320	TRUE
HGLibA_20241	GREM1	0/0/0/1.0525	51.09/68.387/50.689/83.651	0.08425	62.042	5.8616	0.31959	1.8061	46.103	1	0	0	0	TRUE
HGLibB_00179	ABCC5	0/0/0/1.0525	79.873/45.592/85.95/47.253	0.08425	62.018	5.861	0.31959	1.8061	46.085	1	0	0	0	TRUE
HGLibB_39710	QTRT1	0/0/0/1.0525	116.57/26.595/161.43/29.374	0.08425	61.954	5.8595	0.31959	1.8061	46.038	1	0	0	0	TRUE
HGLibA_00444	ACKR2	0/0/0/0	39.577/85.864/39.669/107.92	0.08425	61.769	5.8553	0	1.8061	45.9	1	0	0	0	TRUE
HGLibB_49435	TIMM10B	0/0/0/1.0525	54.688/59.269/57.851/75.988	0.08425	61.44	5.8477	0.31959	1.8061	45.655	1	0	0	0	TRUE
HGLibA_10645	COLGALT2	0/0/0/0	32.381/91.943/33.058/143.68	0.08425	61.343	5.8455	0	1.8061	45.583	1	0	0	0	TRUE
HGLibA_03093	ARPC5	0/9.0865/0/16.84	105.78/122.34/124.52/107.92	1.0169	114.83	5.8438	105.85	46.773	16.642	1	3.09e-62	6.18e-62	3.09e-60	TRUE
HGLibB_06084	C2CD2L	0/0/2.7939/0	55.408/81.305/47.383/77.904	0.13194	63.861	5.8405	2.3795	3.2401	35.404	1	1.39e-274	2.78e-274	1.09e-271	TRUE
HGLibA_43520	SERPINA4	0/0/0/1.0525	89.948/41.032/99.724/37.675	0.08425	61.033	5.8383	0.31959	1.8061	45.352	1	0	0	0	TRUE
HGLibA_62767	hsa-mir-632	0/0/0/1.0525	89.948/48.631/74.38/41.506	0.08425	60.625	5.8287	0.31959	1.8061	45.049	1	0	0	0	TRUE
HGLibB_28468	MBNL1	0/0/0/4.2099	71.239/56.989/83.195/51.085	0.15622	64.452	5.8229	5.5019	4.0389	31.993	1	1.3e-224	2.6e-224	6.87e-222	TRUE
HGLibB_34933	PADI4	0/0/0/0	76.276/60.789/40.771/70.241	0.08425	60.369	5.8227	0	1.8061	44.858	1	0	0	0	TRUE
HGLibB_34633	OSER1	0/0/0/0	52.529/53.95/47.934/97.699	0.08425	60.361	5.8226	0	1.8061	44.852	1	0	0	0	TRUE
HGLibB_51420	TRIM39	0/0/0/2.105	47.492/50.911/71.625/84.928	0.1167	61.931	5.8165	1.3313	2.7609	37.201	1	6.12e-303	1.22e-302	5.78e-300	TRUE
HGLibB_38528	PRKG1	0/0/0/1.0525	45.334/60.029/78.237/60.663	0.08425	59.95	5.8129	0.31959	1.8061	44.547	1	0	0	0	TRUE
HGLibA_25558	KRT81	0/0/0/0	48.212/72.187/45.73/81.097	0.08425	59.941	5.8127	0	1.8061	44.54	1	0	0	0	TRUE
HGLibA_28582	MCF2L2	0/0/0/1.0525	151.11/23.556/156.47/22.988	0.08425	59.866	5.8109	0.31959	1.8061	44.484	1	0	0	0	TRUE
HGLibA_32087	NLRC3	0/0/0/0	74.836/45.592/86.501/43.422	0.08425	59.836	5.8102	0	1.8061	44.462	1	0	0	0	TRUE
HGLibA_02746	ARHGAP28	0/0/0/0	60.445/58.509/64.463/56.193	0.08425	59.827	5.8099	0	1.8061	44.454	1	0	0	0	TRUE
HGLibA_37138	PLEKHM1	0/0/2.7939/0	128.8/38.753/105.78/28.735	0.13194	62.433	5.8084	2.3795	3.2401	34.611	1	1.62e-262	3.24e-262	1.16e-259	TRUE
HGLibA_36553	PIGF	0/30.288/0/35.784	128.8/190.72/127.82/164.11	1.7172	150.67	5.8027	660.93	92.939	15.451	1	6.54e-54	1.31e-53	5.7e-52	TRUE
HGLibB_25482	KRT6C	0/0/0/0	37.418/63.068/49.587/106	0.08425	59.353	5.7987	0	1.8061	44.102	1	0	0	0	TRUE
HGLibB_42116	RPS6KA5	0/0/0/0	54.688/61.549/73.829/49.808	0.08425	59.315	5.7978	0	1.8061	44.074	1	0	0	0	TRUE
HGLibB_13768	DOLK	0/0/0/2.105	80.593/37.233/87.603/53	0.1167	61.101	5.7973	1.3313	2.7609	36.702	1	6.38e-295	1.28e-294	5.65e-292	TRUE
HGLibB_35137	PARD6A	0/0/0/1.0525	74.117/48.631/92.011/37.036	0.08425	59.207	5.7952	0.31959	1.8061	43.993	1	0	0	0	TRUE
HGLibB_28791	MEF2BNB	0/0/0/1.0525	58.286/52.43/55.096/72.157	0.08425	59.039	5.7911	0.31959	1.8061	43.869	1	0	0	0	TRUE
HGLibA_04970	BTN3A2	0/0/0/1.0525	19.429/158.81/25.344/154.53	0.08425	59.012	5.7905	0.31959	1.8061	43.849	1	0	0	0	TRUE
HGLibA_16005	FAM109A	0/6.0577/0/1.0525	57.566/100.3/54.545/113.02	0.41613	77.247	5.788	10.859	14.524	20.16	1	2.01e-90	4.01e-90	2.93e-88	TRUE
HGLibA_18846	GDAP2	0/4.5433/0/18.945	107.94/104.1/126.17/77.266	0.86973	102.31	5.7879	113.9	38.113	16.431	1	1.04e-60	2.07e-60	1.01e-58	TRUE
HGLibB_21234	HHIP	0/0/0/1.0525	94.985/32.674/84.297/45.976	0.08425	58.901	5.7878	0.31959	1.8061	43.766	1	0	0	0	TRUE
HGLibA_08779	CDK5R2	0/0/0/0	75.556/38.753/68.319/60.024	0.08425	58.869	5.787	0	1.8061	43.742	1	0	0	0	TRUE
HGLibA_55945	ZNF416	0/0/0/0	56.847/60.029/68.87/51.085	0.08425	58.864	5.7869	0	1.8061	43.738	1	0	0	0	TRUE
HGLibB_28773	MED7	0/0/0/0	26.624/104.86/53.994/79.181	0.08425	58.793	5.7852	0	1.8061	43.685	1	0	0	0	TRUE
HGLibA_54276	WFDC9	0/0/0/0	35.259/89.663/45.179/83.013	0.08425	58.688	5.7827	0	1.8061	43.608	1	0	0	0	TRUE
HGLibB_45898	SNRNP40	0/0/0/1.0525	97.863/24.315/127.27/38.952	0.08425	58.63	5.7813	0.31959	1.8061	43.564	1	0	0	0	TRUE
HGLibB_47520	STRADB	0/0/0/0	51.09/68.387/55.096/61.302	0.08425	58.611	5.7808	0	1.8061	43.55	1	0	0	0	TRUE
HGLibB_28714	MED14	0/0/0/0	68.36/40.273/90.358/47.253	0.08425	58.558	5.7795	0	1.8061	43.511	1	0	0	0	TRUE
HGLibA_42412	RTN4R	0/0/0/0	54.688/70.667/50.689/60.024	0.08425	58.559	5.7795	0	1.8061	43.511	1	0	0	0	TRUE
HGLibB_47079	SSH2	0/0/0/1.0525	99.302/44.072/64.463/41.506	0.08425	58.503	5.7782	0.31959	1.8061	43.47	1	0	0	0	TRUE
HGLibB_39609	PXMP4	0/0/0/2.105	54.688/66.108/66.115/54.916	0.1167	60.192	5.776	1.3313	2.7609	36.155	1	2.93e-286	5.87e-286	2.44e-283	TRUE
HGLibB_21050	HEATR5B	0/0/0/1.0525	40.297/82.825/47.383/73.434	0.08425	58.381	5.7752	0.31959	1.8061	43.379	1	0	0	0	TRUE
HGLibB_23204	IMMT	0/1.5144/0/0	44.614/75.226/47.934/76.627	0.10045	59.257	5.775	0.67653	2.271	39.255	1	0	0	0	TRUE
HGLibB_18918	GFI1B	0/0/8.3817/0	74.117/48.631/95.867/51.085	0.20347	64.822	5.7733	22.336	5.7022	27.06	1	2.69e-161	5.38e-161	8.26e-159	TRUE
HGLibB_51079	TPM1	0/0/0/0	87.789/30.394/97.52/44.061	0.08425	58.202	5.7709	0	1.8061	43.245	1	0	0	0	TRUE
HGLibA_10063	CLK4	0/9.0865/0/0	140.32/31.154/118.46/34.482	0.20959	65.029	5.7705	26.311	5.9271	26.625	1	3.27e-156	6.53e-156	9.45e-154	TRUE
HGLibA_20014	GPR3	0/0/0/0	104.34/34.194/95.867/33.205	0.08425	58.067	5.7676	0	1.8061	43.145	1	0	0	0	TRUE
HGLibA_26905	LOC256021	0/24.231/0/27.364	87.789/161.85/105.23/221.58	1.5078	134.92	5.7602	396.48	78.372	15.07	1	2.24e-51	4.48e-51	1.87e-49	TRUE
HGLibB_36254	PHACTR2	0/0/0/0	53.969/53.95/99.173/38.313	0.08425	57.678	5.7581	0	1.8061	42.856	1	0	0	0	TRUE
HGLibB_45922	SNRPD2	0/0/0/0	71.958/25.075/126.17/48.53	0.08425	57.672	5.7579	0	1.8061	42.851	1	0	0	0	TRUE
HGLibB_01977	ANKMY1	0/0/0/1.0525	46.773/57.749/66.666/60.663	0.08425	57.491	5.7534	0.31959	1.8061	42.717	1	0	0	0	TRUE
HGLibB_13028	DGCR2	0/0/0/0	43.175/66.868/63.361/59.386	0.08425	57.411	5.7515	0	1.8061	42.657	1	0	0	0	TRUE
HGLibB_45960	SNUPN	0/0/0/1.0525	113.69/30.394/92.562/33.844	0.08425	57.378	5.7506	0.31959	1.8061	42.632	1	0	0	0	TRUE
HGLibA_13938	DQX1	0/0/0/1.0525	87.069/47.111/82.644/31.928	0.08425	57.367	5.7504	0.31959	1.8061	42.624	1	0	0	0	TRUE
HGLibA_38215	PPP5D1	3.9168/0/0/0	43.175/74.466/55.647/77.266	0.15175	60.978	5.7499	4.7483	3.8888	30.845	1	6.12e-209	1.22e-208	2.82e-206	TRUE
HGLibA_42098	RPS19BP1	0/0/0/0	52.529/49.391/67.217/61.94	0.08425	57.33	5.7495	0	1.8061	42.597	1	0	0	0	TRUE
HGLibB_28562	MCM2	0/0/0/2.105	70.519/47.871/84.297/42.783	0.1167	59.074	5.7494	1.3313	2.7609	35.482	1	8.82e-276	1.76e-275	7.01e-273	TRUE
HGLibA_01639	ALG9	0/0/0/3.1574	136/33.434/106.34/26.819	0.1389	60.035	5.7439	3.0565	3.4649	32.177	1	3.47e-227	6.94e-227	1.88e-224	TRUE
HGLibB_32966	NUMA1	0/0/0/0	36.699/89.663/39.118/82.374	0.08425	57.072	5.7431	0	1.8061	42.405	1	0	0	0	TRUE
HGLibA_50820	TNFSF18	0/0/0/1.0525	55.408/66.868/44.628/63.856	0.08425	57.004	5.7414	0.31959	1.8061	42.354	1	0	0	0	TRUE
HGLibB_52246	TUBGCP3	0/0/0/2.105	143.92/18.996/182.92/23.627	0.1167	58.686	5.7401	1.3313	2.7609	35.249	1	3.41e-272	6.81e-272	2.64e-269	TRUE
HGLibB_54861	ZBTB8B	0/0/0/3.1574	74.117/46.351/65.564/56.832	0.1389	59.816	5.7387	3.0565	3.4649	32.06	1	1.5e-225	3e-225	7.97e-223	TRUE
HGLibB_30249	MT1G	0/0/0/0	56.847/62.308/42.424/69.603	0.08425	56.87	5.7381	0	1.8061	42.255	1	0	0	0	TRUE
HGLibB_43142	SEC14L3	0/0/0/1.0525	53.249/43.312/88.705/51.085	0.08425	56.861	5.7378	0.31959	1.8061	42.248	1	0	0	0	TRUE
HGLibA_03377	ASTL	0/0/0/0	44.614/78.265/39.118/75.988	0.08425	56.765	5.7354	0	1.8061	42.176	1	0	0	0	TRUE
HGLibB_31183	NBPF15	0/1.5144/0/3.1574	50.371/79.785/78.237/86.844	0.37888	72.29	5.732	3.099	12.847	20.063	1	1.44e-89	2.88e-89	2.07e-87	TRUE
HGLibB_17929	FOXRED1	0/0/0/0	63.323/32.674/120.11/40.868	0.08425	56.464	5.7279	0	1.8061	41.952	1	0	0	0	TRUE
HGLibB_50641	TNF	0/0/2.7939/0	66.921/41.792/78.788/54.277	0.13194	58.811	5.7235	2.3795	3.2401	32.599	1	4.07e-233	8.13e-233	2.28e-230	TRUE
HGLibB_14644	EHD1	0/0/0/0	47.492/61.549/58.402/58.109	0.08425	56.122	5.7193	0	1.8061	41.698	1	0	0	0	TRUE
HGLibA_58185	hsa-mir-2053	0/0/0/1.0525	94.265/28.115/112.4/33.205	0.08425	56.1	5.7187	0.31959	1.8061	41.681	1	0	0	0	TRUE
HGLibA_35211	PARP1	0/28.774/0/45.257	164.06/123.86/160.88/141.12	1.8023	146.56	5.7185	874.08	99.026	14.547	1	5.36e-48	1.07e-47	4.25e-46	TRUE
HGLibA_26080	LBP	0/0/0/2.105	43.175/84.344/43.526/70.241	0.1167	57.768	5.7177	1.3313	2.7609	34.696	1	8.48e-264	1.7e-263	6.14e-261	TRUE
HGLibB_02106	ANKRD46	0/0/0/0	26.624/79.785/50.138/92.591	0.08425	56.051	5.7175	0	1.8061	41.645	1	0	0	0	TRUE
HGLibB_31422	NDUFA5	0/0/0/0	95.704/32.674/71.074/44.061	0.08425	55.949	5.7149	0	1.8061	41.569	1	0	0	0	TRUE
HGLibB_14766	EIF3I	0/0/0/1.0525	58.286/50.151/82.644/40.229	0.08425	55.837	5.7121	0.31959	1.8061	41.486	1	0	0	0	TRUE
HGLibA_11168	CRISP2	0/0/0/1.0525	90.667/34.953/93.664/32.566	0.08425	55.773	5.7104	0.31959	1.8061	41.438	1	0	0	0	TRUE
HGLibA_32854	NTN1	0/0/0/1.0525	59.006/52.43/54.545/56.832	0.08425	55.649	5.7073	0.31959	1.8061	41.346	1	0	0	0	TRUE
HGLibA_21904	HOXA2	0/0/0/0	61.884/53.19/50.689/57.47	0.08425	55.647	5.7072	0	1.8061	41.345	1	0	0	0	TRUE
HGLibB_41926	RPL3L	0/0/0/1.0525	48.932/58.509/62.259/53.639	0.08425	55.607	5.7062	0.31959	1.8061	41.314	1	0	0	0	TRUE
HGLibB_45576	SMARCD2	0/0/0/0	41.736/82.065/33.058/84.29	0.08425	55.59	5.7058	0	1.8061	41.302	1	0	0	0	TRUE
HGLibA_17064	FBXO3	0/0/0/0	43.894/59.269/54.545/67.049	0.08425	55.54	5.7045	0	1.8061	41.265	1	0	0	0	TRUE
HGLibB_12674	DDX27	0/0/0/0	45.334/56.989/45.73/80.458	0.08425	55.529	5.7042	0	1.8061	41.256	1	0	0	0	TRUE
HGLibB_46606	SPIDR	0/0/0/0	69.799/37.993/77.686/45.976	0.08425	55.481	5.703	0	1.8061	41.221	1	0	0	0	TRUE
HGLibA_29485	MMP12	0/0/0/0	87.789/34.194/100.28/31.289	0.08425	55.412	5.7012	0	1.8061	41.17	1	0	0	0	TRUE
HGLibB_01867	ANAPC11	0/27.26/0/30.522	125.93/131.46/144.35/136.01	1.6013	134.27	5.7004	499.96	84.804	14.406	1	4.14e-47	8.29e-47	3.24e-45	TRUE
HGLibB_21430	HIST1H3B	0/0/0/0	94.985/31.914/82.093/37.675	0.08425	55.346	5.6996	0	1.8061	41.121	1	0	0	0	TRUE
HGLibB_54469	XKR9	0/0/0/1.0525	76.995/37.233/100.28/32.566	0.08425	55.326	5.699	0.31959	1.8061	41.105	1	0	0	0	TRUE
HGLibB_05592	C17orf97	0/0/0/1.0525	148.23/27.355/162.53/14.048	0.08425	55.228	5.6965	0.31959	1.8061	41.033	1	0	0	0	TRUE
HGLibA_14271	DYRK1A	0/0/0/0	42.455/90.423/46.832/51.723	0.08425	55.226	5.6965	0	1.8061	41.031	1	0	0	0	TRUE
HGLibA_46063	SNX21	0/13.63/0/4.2099	82.032/109.42/69.972/109.83	0.77707	91.137	5.6962	59.395	32.885	15.757	1	5.55e-56	1.11e-55	5.03e-54	TRUE
HGLibA_33055	NUP43	0/0/0/1.0525	148.23/20.516/148.76/20.434	0.08425	55.193	5.6956	0.31959	1.8061	41.007	1	0	0	0	TRUE
HGLibA_09961	CLEC2A	0/10.601/0/10.525	114.41/85.104/126.72/77.266	0.93261	98.815	5.6906	62.409	41.761	15.147	1	7.14e-52	1.43e-51	6.03e-50	TRUE
HGLibB_31434	NDUFA9	0/0/0/0	74.117/40.273/95.867/31.928	0.08425	54.988	5.6904	0	1.8061	40.854	1	0	0	0	TRUE
HGLibB_05979	C20orf112	7.8337/0/0/0	61.164/60.789/77.686/47.253	0.19845	60.783	5.688	19.472	5.519	25.789	1	1.11e-146	2.21e-146	2.94e-144	TRUE
HGLibB_56382	ZNF645	0/0/0/1.0525	59.725/53.95/59.504/47.253	0.08425	54.864	5.6871	0.31959	1.8061	40.762	1	0	0	0	TRUE
HGLibB_47389	STIP1	0/0/0/0	69.08/37.993/112.4/30.651	0.08425	54.848	5.6867	0	1.8061	40.75	1	0	0	0	TRUE
HGLibA_46980	SRGAP2D	0/0/0/2.105	97.143/34.194/99.724/30.651	0.1167	56.464	5.6854	1.3313	2.7609	33.911	1	4.28e-252	8.55e-252	2.79e-249	TRUE
HGLibB_37467	POLE3	0/0/0/0	49.651/46.351/91.46/42.783	0.08425	54.784	5.6851	0	1.8061	40.703	1	0	0	0	TRUE
HGLibB_51163	TRA2B	0/0/0/3.1574	60.445/37.233/103.58/46.615	0.1389	57.422	5.6808	3.0565	3.4649	30.773	1	5.6e-208	1.12e-207	2.55e-205	TRUE
HGLibA_58602	hsa-mir-3136	0/0/2.7939/0	115.13/17.477/114.05/45.976	0.13194	57.03	5.6799	2.3795	3.2401	31.61	1	2.58e-219	5.17e-219	1.3e-216	TRUE
HGLibB_51590	TRIT1	0/0/0/0	31.662/65.348/54.545/78.543	0.08425	54.57	5.6795	0	1.8061	40.543	1	0	0	0	TRUE
HGLibA_47761	SULT2B1	0/83.293/0/96.828	159.75/214.28/208.26/219.03	2.8984	198.78	5.6794	5101	184.65	14.415	1	3.54e-47	7.08e-47	2.77e-45	TRUE
HGLibA_32278	NOL8	0/0/0/1.0525	68.36/50.151/63.912/40.229	0.08425	54.49	5.6775	0.31959	1.8061	40.484	1	0	0	0	TRUE
HGLibA_38071	PPP1R1C	0/15.144/0/17.892	61.884/151.97/85.95/187.1	1.1869	110.91	5.6772	158.9	57.274	14.498	1	1.11e-47	2.23e-47	8.77e-46	TRUE
HGLibA_11912	CXorf27	0/7.5721/0/9.4723	111.54/69.147/104.68/90.037	0.82573	92.338	5.6759	40.547	35.608	15.336	1	3.97e-53	7.94e-53	3.42e-51	TRUE
HGLibB_51157	TPX2	0/0/0/1.0525	76.995/28.115/95.867/42.145	0.08425	54.394	5.675	0.31959	1.8061	40.412	1	0	0	0	TRUE
HGLibB_32728	NSMCE4A	0/0/0/1.0525	63.323/49.391/62.259/44.699	0.08425	54.317	5.673	0.31959	1.8061	40.355	1	0	0	0	TRUE
HGLibA_40099	RAD54B	0/166.59/0/203.13	125.21/572.93/121.76/553.63	4.1901	263.73	5.6726	21995	299.49	14.998	1	6.39e-51	1.28e-50	5.29e-49	TRUE
HGLibA_45671	SMCO4	0/0/0/0	87.069/33.434/83.195/35.759	0.08425	54.258	5.6714	0	1.8061	40.311	1	0	0	0	TRUE
HGLibB_40822	RET	0/0/0/0	56.127/57.749/47.934/55.555	0.08425	54.203	5.67	0	1.8061	40.27	1	0	0	0	TRUE
HGLibB_02283	AP1G1	0/0/0/1.0525	64.762/19.756/138.29/48.53	0.08425	54.16	5.6688	0.31959	1.8061	40.238	1	0	0	0	TRUE
HGLibB_34231	OR5D14	0/0/0/0	49.651/53.19/60.606/53.639	0.08425	54.13	5.6681	0	1.8061	40.216	1	0	0	0	TRUE
HGLibB_25278	KLRG2	0/0/0/0	42.455/61.549/52.341/62.579	0.08425	54.09	5.667	0	1.8061	40.186	1	0	0	0	TRUE
HGLibA_00732	ADAM11	0/0/0/0	76.276/43.312/71.074/36.398	0.08425	54.074	5.6666	0	1.8061	40.174	1	0	0	0	TRUE
HGLibA_34379	OR6B3	0/0/0/0	59.725/52.43/50.138/54.277	0.08425	54.03	5.6654	0	1.8061	40.141	1	0	0	0	TRUE
HGLibB_53347	USP8	0/0/0/0	20.148/83.584/50.689/99.615	0.08425	54.024	5.6653	0	1.8061	40.137	1	0	0	0	TRUE
HGLibA_40434	RBBP6	0/0/0/0	20.148/136.77/20.937/146.23	0.08425	53.945	5.6632	0	1.8061	40.078	1	0	0	0	TRUE
HGLibB_17006	FBXO15	0/0/0/1.0525	30.222/66.868/52.892/78.543	0.08425	53.836	5.6603	0.31959	1.8061	39.997	1	0	0	0	TRUE
HGLibA_00319	ABP1	0/0/0/0	77.715/38.753/67.768/40.868	0.08425	53.745	5.658	0	1.8061	39.929	1	0	0	0	TRUE
HGLibA_22381	HTR3A	0/15.144/0/9.4723	92.826/104.1/119.56/85.567	0.99908	99.714	5.6548	91.292	45.703	14.602	1	2.44e-48	4.88e-48	1.95e-46	TRUE
HGLibB_43929	SH3TC2	0/0/0/0	53.249/53.95/40.22/71.519	0.08425	53.618	5.6546	0	1.8061	39.834	1	0	0	0	TRUE
HGLibB_39100	PSMD1	0/0/0/0	84.191/39.513/69.421/35.759	0.08425	53.613	5.6545	0	1.8061	39.831	1	0	0	0	TRUE
HGLibB_56099	ZNF527	0/0/0/0	52.529/34.953/84.297/53	0.08425	53.522	5.6521	0	1.8061	39.764	1	0	0	0	TRUE
HGLibB_26892	LOC391322	0/0/0/0	62.604/45.592/79.89/35.759	0.08425	53.441	5.6499	0	1.8061	39.703	1	0	0	0	TRUE
HGLibB_18848	GDF6	0/0/0/0	58.286/34.953/107.99/37.036	0.08425	53.437	5.6498	0	1.8061	39.7	1	0	0	0	TRUE
HGLibB_55683	ZNF286A	0/0/5.5878/0	72.678/73.706/28.65/73.434	0.17462	57.95	5.6492	9.7981	4.6705	26.734	1	1.78e-157	3.56e-157	5.26e-155	TRUE
HGLibA_01751	AMBP	0/0/0/1.0525	47.492/42.552/38.567/103.45	0.08425	53.294	5.646	0.31959	1.8061	39.593	1	0	0	0	TRUE
HGLibB_35128	PAQR9	0/0/0/0	54.688/52.43/65.564/42.783	0.08425	53.255	5.645	0	1.8061	39.565	1	0	0	0	TRUE
HGLibA_62990	hsa-mir-663b	0/0/0/0	58.286/42.552/63.912/50.446	0.08425	53.178	5.6429	0	1.8061	39.507	1	0	0	0	TRUE
HGLibB_41392	RND1	0/0/0/0	51.81/60.029/55.096/46.615	0.08425	53.163	5.6425	0	1.8061	39.496	1	0	0	0	TRUE
HGLibA_61104	hsa-mir-4752	0/19.688/0/35.784	192.13/69.147/193.94/95.784	1.5324	125.35	5.6408	502.5	80.051	13.839	1	1.31e-43	2.63e-43	9.63e-42	TRUE
HGLibB_48417	TBC1D13	0/0/0/0	41.016/60.789/47.383/67.049	0.08425	53.053	5.6396	0	1.8061	39.414	1	0	0	0	TRUE
HGLibB_23270	INHBA	0/0/0/0	80.593/44.832/41.322/53	0.08425	53.041	5.6393	0	1.8061	39.405	1	0	0	0	TRUE
HGLibB_14534	EFCAB9	0/0/0/0	128.8/22.036/88.705/31.289	0.08425	53.006	5.6384	0	1.8061	39.38	1	0	0	0	TRUE
HGLibA_60320	hsa-mir-4477a	0/0/0/0	48.932/54.71/50.138/58.747	0.08425	52.991	5.638	0	1.8061	39.368	1	0	0	0	TRUE
HGLibB_56964	ZSCAN5B	0/0/0/0	79.873/36.473/104.68/25.542	0.08425	52.847	5.6341	0	1.8061	39.261	1	0	0	0	TRUE
HGLibA_47518	STMN2	0/0/0/1.0525	38.138/73.706/49.036/56.193	0.08425	52.758	5.6317	0.31959	1.8061	39.195	1	0	0	0	TRUE
HGLibB_13213	DIEXF	0/0/0/0	59.725/41.032/47.934/65.772	0.08425	52.724	5.6308	0	1.8061	39.169	1	0	0	0	TRUE
HGLibB_21510	HIST2H2BF	0/0/2.7939/0	40.297/51.67/62.81/70.241	0.13194	55.055	5.63	2.3795	3.2401	30.512	1	1.69e-204	3.37e-204	7.38e-202	TRUE
HGLibB_17081	FBXO44	0/0/0/0	84.911/38.753/88.705/26.181	0.08425	52.592	5.6272	0	1.8061	39.071	1	0	0	0	TRUE
HGLibA_37994	PPM1M	0/0/0/1.0525	69.799/35.713/74.931/40.868	0.08425	52.568	5.6266	0.31959	1.8061	39.054	1	0	0	0	TRUE
HGLibB_53704	VPS35	0/0/0/1.0525	64.043/39.513/88.705/33.844	0.08425	52.507	5.625	0.31959	1.8061	39.008	1	0	0	0	TRUE
HGLibB_20403	GSK3B	0/0/0/1.0525	71.239/32.674/86.501/37.675	0.08425	52.489	5.6245	0.31959	1.8061	38.995	1	0	0	0	TRUE
HGLibB_41714	ROPN1L	0/0/0/1.0525	71.239/36.473/99.173/29.374	0.08425	52.464	5.6238	0.31959	1.8061	38.976	1	0	0	0	TRUE
HGLibA_00323	ABR	0/0/0/0	41.016/69.907/32.507/80.458	0.08425	52.338	5.6204	0	1.8061	38.882	1	0	0	0	TRUE
HGLibA_22451	HYI	0/0/0/0	49.651/56.989/38.016/69.603	0.08425	52.312	5.6197	0	1.8061	38.863	1	0	0	0	TRUE
HGLibA_41771	ROR2	0/0/0/0	44.614/75.226/36.364/61.302	0.08425	52.303	5.6194	0	1.8061	38.856	1	0	0	0	TRUE
HGLibB_42335	RTKN	0/1.5144/0/0	56.127/52.43/59.504/45.338	0.10045	53.082	5.619	0.67653	2.271	35.157	1	8.5e-271	1.7e-270	6.52e-268	TRUE
HGLibA_02635	ARC	0/0/0/0	26.624/80.545/35.813/97.061	0.08425	52.267	5.6185	0	1.8061	38.829	1	0	0	0	TRUE
HGLibB_03712	ATP6V0C	0/0/0/0	110.1/31.154/103.03/21.072	0.08425	52.267	5.6185	0	1.8061	38.829	1	0	0	0	TRUE
HGLibB_16014	FAM115A	0/0/0/0	77.715/28.115/82.093/41.506	0.08425	52.246	5.6179	0	1.8061	38.814	1	0	0	0	TRUE
HGLibB_10479	COG8	0/0/0/0	43.894/59.269/69.972/40.868	0.08425	52.228	5.6174	0	1.8061	38.801	1	0	0	0	TRUE
HGLibB_24162	KCNF1	0/1.5144/0/0	88.508/37.993/78.237/30.012	0.10045	53.02	5.6173	0.67653	2.271	35.116	1	3.59e-270	7.19e-270	2.75e-267	TRUE
HGLibA_33980	OR4D6	0/0/0/0	59.006/56.23/43.526/51.085	0.08425	52.117	5.6144	0	1.8061	38.718	1	0	0	0	TRUE
HGLibB_34966	PAGE4	0/0/0/0	111.54/28.115/111.29/21.072	0.08425	52.107	5.6141	0	1.8061	38.71	1	0	0	0	TRUE
HGLibA_24153	KCNAB3	0/0/0/1.0525	105.78/25.075/103.03/26.819	0.08425	52.056	5.6128	0.31959	1.8061	38.673	1	0	0	0	TRUE
HGLibB_41381	RNASEH2C	0/0/0/0	46.053/50.911/84.297/37.036	0.08425	52.019	5.6117	0	1.8061	38.645	1	0	0	0	TRUE
HGLibB_26210	LDLRAD3	0/0/0/1.0525	66.921/44.832/82.644/29.374	0.08425	51.958	5.6101	0.31959	1.8061	38.599	1	0	0	0	TRUE
HGLibA_46533	SPATA9	0/9.0865/0/10.525	95.704/75.226/115.15/84.29	0.89396	91.431	5.6089	53.823	39.509	14.404	1	4.4e-47	8.81e-47	3.44e-45	TRUE
HGLibB_45796	SMYD1	0/0/0/0	53.249/48.631/56.198/49.808	0.08425	51.887	5.6082	0	1.8061	38.547	1	0	0	0	TRUE
HGLibA_20090	GPR82	0/0/0/0	66.201/30.394/78.237/45.976	0.08425	51.875	5.6078	0	1.8061	38.538	1	0	0	0	TRUE
HGLibA_07241	CARD9	0/0/0/0	48.932/53.95/65.564/41.506	0.08425	51.773	5.605	0	1.8061	38.462	1	9.8813e-324	1.9763e-323	1.0657e-320	TRUE
HGLibB_06117	C2orf40	0/0/0/0	57.566/37.993/58.953/55.555	0.08425	51.736	5.604	0	1.8061	38.434	1	3.9525e-323	7.9051e-323	4.245e-320	TRUE
HGLibA_20569	GTF2IRD1	0/18.173/0/14.735	94.985/114.74/91.46/121.96	1.1831	105	5.6016	158.37	57.036	13.747	1	4.71e-43	9.42e-43	3.4e-41	TRUE
HGLibA_61795	hsa-mir-526a-2	0/0/0/2.105	52.529/47.871/54.545/58.109	0.1167	53.134	5.5992	1.3313	2.7609	31.907	1	2.01e-223	4.03e-223	1.05e-220	TRUE
HGLibA_16616	FAM47E	0/0/0/0	49.651/51.67/55.647/48.53	0.08425	51.305	5.5922	0	1.8061	38.113	1	7.3196e-318	1.4639e-317	7.7574e-315	TRUE
HGLibA_05675	C19orf52	0/0/0/0	39.577/66.868/37.465/69.603	0.08425	51.258	5.5909	0	1.8061	38.079	1	2.7402e-317	5.4803e-317	2.8914e-314	TRUE
HGLibA_32607	NR2E3	0/0/0/0	48.212/40.273/53.994/65.772	0.08425	51.245	5.5905	0	1.8061	38.069	1	4.0041e-317	8.0081e-317	4.2067e-314	TRUE
HGLibA_01448	AKAP8L	0/27.26/0/37.889	110.1/133.74/126.72/147.51	1.6955	128.8	5.5896	656.42	91.404	13.295	1	2.17e-40	4.35e-40	1.49e-38	TRUE
HGLibA_25412	KRR1	0/0/0/1.0525	40.297/61.549/44.628/61.94	0.08425	51.172	5.5885	0.31959	1.8061	38.015	1	3.1631e-316	6.3262e-316	3.3088e-313	TRUE
HGLibB_05508	C16orf97	0/0/0/0	28.783/69.907/45.179/75.35	0.08425	51.167	5.5884	0	1.8061	38.011	1	3.6671e-316	7.3341e-316	3.8194e-313	TRUE
HGLibB_21484	HIST1H4J	0/0/0/0	48.212/75.986/31.405/59.386	0.08425	51.132	5.5874	0	1.8061	37.984	1	9.9171e-316	1.9834e-315	1.0285e-312	TRUE
HGLibA_44171	SIL1	0/0/0/0	63.323/37.233/79.339/36.398	0.08425	51.087	5.5862	0	1.8061	37.951	1	3.4912e-315	6.9825e-315	3.6052e-312	TRUE
HGLibB_32540	NR1H3	0/0/22.351/0	43.894/57.749/76.033/70.88	0.28709	60.798	5.5854	162.36	8.9397	20.238	1	4.2e-91	8.4e-91	6.17e-89	TRUE
HGLibB_56189	ZNF565	0/0/0/1.0525	35.979/60.789/53.443/58.109	0.08425	51.053	5.5852	0.31959	1.8061	37.926	1	9.1197e-315	1.8239e-314	9.3773e-312	TRUE
HGLibB_44091	SIGLEC6	0/0/0/1.0525	64.762/34.953/78.237/38.313	0.08425	51.044	5.585	0.31959	1.8061	37.919	1	1.1835e-314	2.3669e-314	1.2117e-311	TRUE
HGLibA_52193	TTLL11	0/0/2.7939/0	136.72/23.556/170.25/14.687	0.13194	53.335	5.585	2.3795	3.2401	29.556	1	5.12e-192	1.02e-191	2.06e-189	TRUE
HGLibA_15459	EREG	0/0/0/1.0525	59.006/46.351/49.036/50.446	0.08425	51.001	5.5838	0.31959	1.8061	37.887	1	3.9811e-314	7.9622e-314	4.059e-311	TRUE
HGLibB_03469	ATG14	0/0/2.7939/0	53.249/57.749/34.711/75.35	0.13194	53.258	5.583	2.3795	3.2401	29.514	1	1.81e-191	3.62e-191	7.24e-189	TRUE
HGLibB_54237	WIPF1	0/0/0/0	40.297/56.989/47.934/61.302	0.08425	50.969	5.5829	0	1.8061	37.863	1	9.8019e-314	1.9604e-313	9.9518e-311	TRUE
HGLibB_29873	MRPL18	0/0/0/0	32.381/72.946/33.609/84.928	0.08425	50.966	5.5828	0	1.8061	37.861	1	1.056e-313	2.112e-313	1.0677e-310	TRUE
HGLibB_31670	NEU2	0/0/0/0	48.212/53.95/50.138/51.723	0.08425	50.962	5.5827	0	1.8061	37.859	1	1.1788e-313	2.3577e-313	1.1869e-310	TRUE
HGLibA_16877	FARP2	0/0/0/1.0525	59.006/41.032/55.096/50.446	0.08425	50.933	5.5819	0.31959	1.8061	37.837	1	2.683e-313	5.3659e-313	2.6901e-310	TRUE
HGLibB_37873	PPIC	0/0/0/1.0525	53.969/51.67/42.424/56.193	0.08425	50.778	5.5776	0.31959	1.8061	37.721	1	2.1154e-311	4.2307e-311	0	TRUE
HGLibB_09358	CHCHD2	0/0/0/1.0525	53.249/44.072/49.587/56.832	0.08425	50.712	5.5757	0.31959	1.8061	37.672	1	1.3457e-310	2.6914e-310	1.33e-307	TRUE
HGLibA_28023	MAL	0/18.173/0/9.4723	113.69/75.226/97.52/104.72	1.05	96.676	5.5743	122.11	48.779	13.692	1	1.02e-42	2.03e-42	7.31e-41	TRUE
HGLibA_04600	BMP2	0/127.21/0/175.76	287.83/151.21/368.04/162.83	3.7682	226	5.5731	14950	260.55	13.768	1	3.37e-43	6.75e-43	2.45e-41	TRUE
HGLibB_31712	NEXN	0/0/0/0	54.688/37.233/60.606/53	0.08425	50.573	5.5718	0	1.8061	37.569	1	0	0	6.5e-306	TRUE
HGLibA_01029	ADPRHL1	0/0/0/1.0525	67.641/37.233/69.972/37.036	0.08425	50.549	5.5712	0.31959	1.8061	37.551	1	0	2.57e-308	1.26e-305	TRUE
HGLibA_02861	ARHGEF39	0/0/0/0	29.503/82.065/28.099/95.784	0.08425	50.541	5.5709	0	1.8061	37.545	1	0	3.26e-308	1.6e-305	TRUE
HGLibA_03707	ATP6V0A2	0/0/2.7939/0	76.276/33.434/62.81/48.53	0.13194	52.807	5.5709	2.3795	3.2401	29.263	1	2.86e-188	5.72e-188	1.12e-185	TRUE
HGLibA_46642	SPHK1	0/0/0/0	65.482/39.513/60.606/41.506	0.08425	50.512	5.5701	0	1.8061	37.523	1	3.66e-308	7.31e-308	3.56e-305	TRUE
HGLibB_50587	TMPRSS6	0/0/0/0	32.381/56.989/42.424/83.013	0.08425	50.497	5.5697	0	1.8061	37.512	1	5.57e-308	1.11e-307	5.41e-305	TRUE
HGLibA_04775	BRD3	0/19.688/0/14.735	160.47/54.71/163.08/81.097	1.2089	103.82	5.5684	175.78	58.671	13.396	1	5.69e-41	1.14e-40	3.95e-39	TRUE
HGLibB_28629	MDFI	0/0/0/0	61.164/41.792/38.016/66.41	0.08425	50.405	5.5671	0	1.8061	37.444	1	7.19e-307	1.44e-306	6.92e-304	TRUE
HGLibA_14234	DYNC1I1	0/9.0865/0/32.627	195.73/51.67/190.63/60.663	1.2168	104.01	5.566	350.5	59.171	13.364	1	8.77e-41	1.75e-40	6.07e-39	TRUE
HGLibB_06399	C5orf52	0/0/0/0	39.577/58.509/44.077/62.579	0.08425	50.274	5.5635	0	1.8061	37.346	1	2.78e-305	5.56e-305	2.67e-302	TRUE
HGLibB_09184	CERCAM	0/0/0/1.0525	65.482/40.273/72.727/33.205	0.08425	50.241	5.5625	0.31959	1.8061	37.321	1	7.01e-305	1.4e-304	6.69e-302	TRUE
HGLibB_44362	SLC15A4	0/0/0/0	106.5/24.315/103.58/23.627	0.08425	50.202	5.5614	0	1.8061	37.293	1	2.03e-304	4.06e-304	1.93e-301	TRUE
HGLibA_03967	B3GALT6	0/22.716/0/17.892	166.94/54.71/200.55/75.988	1.3234	108.63	5.5603	245.23	66.057	13.203	1	7.44e-40	1.49e-39	5.06e-38	TRUE
HGLibA_21953	HOXB9	0/0/0/1.0525	56.127/32.674/68.319/50.446	0.08425	50.144	5.5598	0.31959	1.8061	37.25	1	1.02e-303	2.04e-303	9.65e-301	TRUE
HGLibB_14394	ECM2	0/0/0/0	72.678/26.595/110.19/29.374	0.08425	50.031	5.5566	0	1.8061	37.165	1	2.37e-302	4.74e-302	2.23e-299	TRUE
HGLibB_02947	ARL16	0/0/0/0	48.212/44.072/51.239/57.47	0.08425	50.014	5.5561	0	1.8061	37.153	1	3.71e-302	7.42e-302	3.47e-299	TRUE
HGLibB_01268	AGXT	0/0/0/0	56.847/44.072/76.584/32.566	0.08425	50.002	5.5558	0	1.8061	37.144	1	5.22e-302	1.04e-301	4.87e-299	TRUE
HGLibA_02976	ARL5A	0/0/0/2.105	38.138/55.47/57.851/57.47	0.1167	51.5	5.555	1.3313	2.7609	30.924	1	5.43e-210	1.09e-209	2.56e-207	TRUE
HGLibA_05604	C17orf99	0/9.0865/0/11.577	90.667/78.265/89.256/99.615	0.91771	89.125	5.5545	60.68	40.89	13.794	1	2.48e-43	4.96e-43	1.8e-41	TRUE
HGLibB_07048	CALU	0/0/0/0	33.101/58.509/47.934/67.049	0.08425	49.952	5.5544	0	1.8061	37.107	1	2.06e-301	4.13e-301	1.92e-298	TRUE
HGLibB_54600	YIF1B	0/0/0/1.0525	74.836/24.315/84.848/40.229	0.08425	49.936	5.5539	0.31959	1.8061	37.095	1	3.23e-301	6.47e-301	2.99e-298	TRUE
HGLibA_37121	PLEKHG7	0/0/0/1.0525	46.053/40.273/65.564/51.085	0.08425	49.925	5.5536	0.31959	1.8061	37.087	1	4.35e-301	8.71e-301	4.02e-298	TRUE
HGLibA_20662	GUCY2C	0/0/0/0	52.529/47.111/54.545/45.976	0.08425	49.912	5.5532	0	1.8061	37.077	1	6.25e-301	1.25e-300	5.74e-298	TRUE
HGLibA_44690	SLC25A27	0/0/0/0	61.884/36.473/62.81/43.422	0.08425	49.813	5.5504	0	1.8061	37.004	1	9.53e-300	1.91e-299	8.72e-297	TRUE
HGLibA_22644	IFITM2	3.9168/1.5144/0/2.105	90.667/78.265/105.78/97.061	0.99352	92.39	5.5499	3.6798	45.369	13.569	1	5.47e-42	1.09e-41	3.87e-40	TRUE
HGLibB_07481	CCAR1	0/1.5144/0/0	48.932/53.19/39.669/63.217	0.10045	50.546	5.5497	0.67653	2.271	33.475	1	1.06e-245	2.11e-245	6.6e-243	TRUE
HGLibB_33321	OLFML3	0/0/2.7939/0	59.725/39.513/71.074/43.422	0.13194	51.952	5.5478	2.3795	3.2401	28.788	1	2.84e-182	5.68e-182	1.05e-179	TRUE
HGLibA_07528	CCDC108	0/0/0/0	33.101/76.746/34.16/70.241	0.08425	49.696	5.5471	0	1.8061	36.916	1	2.44e-298	4.89e-298	2.23e-295	TRUE
HGLibB_38285	PRAP1	0/0/0/0	61.164/31.914/57.851/53.639	0.08425	49.614	5.5448	0	1.8061	36.855	1	2.32e-297	4.65e-297	2.11e-294	TRUE
HGLibB_53487	VAV3	0/0/0/0	60.445/29.634/62.81/53.639	0.08425	49.569	5.5435	0	1.8061	36.822	1	7.87e-297	1.57e-296	7.12e-294	TRUE
HGLibB_23697	ITGA3	0/0/0/0	66.201/43.312/71.625/29.374	0.08425	49.566	5.5434	0	1.8061	36.82	1	8.55e-297	1.71e-296	7.71e-294	TRUE
HGLibA_26636	LIPT2	0/0/0/0	45.334/63.068/35.813/58.747	0.08425	49.526	5.5423	0	1.8061	36.79	1	2.54e-296	5.07e-296	2.28e-293	TRUE
HGLibB_51251	TRAPPC2L	0/0/0/0	22.307/55.47/63.912/75.988	0.08425	49.525	5.5422	0	1.8061	36.789	1	2.64e-296	5.28e-296	2.36e-293	TRUE
HGLibA_61526	hsa-mir-5092	0/0/0/1.0525	76.276/22.036/89.807/39.591	0.08425	49.46	5.5404	0.31959	1.8061	36.741	1	1.55e-295	3.1e-295	1.38e-292	TRUE
HGLibA_54186	WDR81	0/0/0/0	45.334/50.151/42.424/61.94	0.08425	49.44	5.5398	0	1.8061	36.726	1	2.69e-295	5.38e-295	2.39e-292	TRUE
HGLibA_49256	TGM2	0/0/0/0	71.239/25.835/68.319/47.253	0.08425	49.381	5.5381	0	1.8061	36.682	1	1.36e-294	2.73e-294	1.2e-291	TRUE
HGLibB_49980	TMEM167A	0/1.5144/0/0	59.006/44.072/58.402/41.506	0.10045	50.108	5.5374	0.67653	2.271	33.184	1	1.72e-241	3.43e-241	1.02e-238	TRUE
HGLibB_11213	CRTAP	0/0/0/0	28.783/60.789/49.587/68.326	0.08425	49.349	5.5372	0	1.8061	36.658	1	3.21e-294	6.43e-294	2.82e-291	TRUE
HGLibB_12478	DCHS2	0/0/0/0	35.979/44.832/61.157/60.024	0.08425	49.331	5.5367	0	1.8061	36.645	1	5.23e-294	1.05e-293	4.58e-291	TRUE
HGLibA_01665	ALKBH7	0/0/0/0	33.101/70.667/42.424/59.386	0.08425	49.275	5.5351	0	1.8061	36.603	1	2.44e-293	4.89e-293	2.12e-290	TRUE
HGLibA_62625	hsa-mir-609	0/0/0/0	325.25/9.1183/338.84/5.747	0.08425	49.276	5.5351	0	1.8061	36.604	1	2.38e-293	4.75e-293	2.07e-290	TRUE
HGLibB_49641	TM4SF20	0/0/0/2.105	61.164/31.914/136.09/24.904	0.1167	50.736	5.5339	1.3313	2.7609	30.464	1	7.36e-204	1.47e-203	3.21e-201	TRUE
HGLibB_49375	TIAL1	0/0/0/0	61.164/36.473/56.198/46.615	0.08425	49.17	5.532	0	1.8061	36.525	1	4.29e-292	8.58e-292	3.7e-289	TRUE
HGLibA_28654	MCTP2	0/7.5721/0/6.3149	79.154/90.423/63.912/86.844	0.73758	79.391	5.5319	26.302	30.715	14.192	1	9.27e-46	1.85e-45	7.06e-44	TRUE
HGLibB_35120	PAQR6	0/0/0/0	85.63/25.075/78.788/34.482	0.08425	49.16	5.5318	0	1.8061	36.517	1	5.62e-292	1.12e-291	4.83e-289	TRUE
HGLibB_50906	TOMM40L	0/0/0/0	43.175/50.911/82.644/31.928	0.08425	49.08	5.5295	0	1.8061	36.458	1	4.88e-291	9.76e-291	4.18e-288	TRUE
HGLibB_44155	SIRPB2	0/0/0/0	67.641/45.592/62.259/30.012	0.08425	49	5.5272	0	1.8061	36.398	1	4.3e-290	8.61e-290	3.67e-287	TRUE
HGLibA_07495	CCBL1	0/92.38/0/87.356	184.21/158.81/186.78/186.46	2.8989	178.66	5.5261	5052.2	184.69	12.933	1	2.5e-38	5.01e-38	1.66e-36	TRUE
HGLibB_05080	C10orf67	0/0/0/0	66.921/37.233/64.463/35.759	0.08425	48.959	5.526	0	1.8061	36.368	1	1.29e-289	2.59e-289	1.1e-286	TRUE
HGLibB_17298	FEZF2	0/0/0/0	54.688/48.631/47.383/45.338	0.08425	48.89	5.524	0	1.8061	36.317	1	8.36e-289	1.67e-288	7.09e-286	TRUE
HGLibA_37154	PLEKHS1	0/3.0288/0/3.1574	29.503/147.41/22.589/197.31	0.46502	66.403	5.5238	4.7516	16.795	16.09	1	2.76e-58	5.51e-58	2.6e-56	TRUE
HGLibB_29215	MIER2	0/0/0/0	45.334/50.151/68.87/36.398	0.08425	48.862	5.5232	0	1.8061	36.296	1	1.79e-288	3.57e-288	1.51e-285	TRUE
HGLibB_15021	EMID1	0/0/0/3.1574	71.239/31.914/83.746/36.398	0.1389	51.317	5.5216	3.0565	3.4649	27.494	1	1.97e-166	3.93e-166	6.45e-164	TRUE
HGLibB_48710	TCF20	0/0/0/1.0525	56.127/31.154/79.339/40.868	0.08425	48.803	5.5215	0.31959	1.8061	36.252	1	8.95e-288	1.79e-287	7.54e-285	TRUE
HGLibA_10418	CNTNAP1	0/0/0/0	45.334/63.068/41.873/47.253	0.08425	48.771	5.5205	0	1.8061	36.228	1	2.11e-287	4.23e-287	1.77e-284	TRUE
HGLibA_33649	OR1C1	0/37.861/0/38.942	77.715/177.81/72.727/287.35	1.8621	130.38	5.5205	892.58	103.35	12.641	1	1.09e-36	2.18e-36	7.01e-35	TRUE
HGLibA_13467	DNAH1	3.9168/0/0/1.0525	57.566/75.986/65.014/50.446	0.36385	61.545	5.5191	4.4542	12.185	17.527	1	8.26e-69	1.65e-68	9.09e-67	TRUE
HGLibB_41310	RLTPR	0/0/0/1.0525	30.222/85.104/23.14/94.507	0.08425	48.72	5.5191	0.31959	1.8061	36.19	1	8.33e-287	1.67e-286	6.96e-284	TRUE
HGLibA_39923	RAB3GAP2	0/9.0865/0/10.525	59.725/117.78/54.545/140.48	0.89396	85.693	5.5164	53.823	39.509	13.491	1	1.59e-41	3.18e-41	1.11e-39	TRUE
HGLibA_09100	CEP120	0/31.803/0/48.414	172.7/93.463/184.02/98.977	1.8835	130.95	5.516	1022.5	104.91	12.601	1	1.82e-36	3.65e-36	1.17e-34	TRUE
HGLibA_24357	KCNN2	0/9.0865/0/13.682	54.688/124.62/49.587/183.27	0.96076	88.726	5.516	76.57	43.42	13.319	1	1.6e-40	3.21e-40	1.1e-38	TRUE
HGLibB_26992	LOX	0/3.0288/0/7.3674	107.22/53.19/89.807/52.362	0.59524	71.967	5.5154	17.498	23.199	14.818	1	1.02e-49	2.03e-49	8.29e-48	TRUE
HGLibB_10498	COL13A1	0/0/0/0	46.773/55.47/39.118/54.916	0.08425	48.589	5.5153	0	1.8061	36.093	1	2.8e-285	5.6e-285	2.32e-282	TRUE
HGLibB_32532	NR1D2	0/1.5144/0/1.0525	35.259/91.183/36.914/88.121	0.26933	56.878	5.5109	0.76955	8.224	19.74	1	9.13e-87	1.83e-86	1.27e-84	TRUE
HGLibB_11990	CYB5R1	0/34.832/0/35.784	200.76/85.104/227/64.494	1.7816	125.78	5.5102	751.61	97.536	12.555	1	3.26e-36	6.52e-36	2.08e-34	TRUE
HGLibB_14429	EDDM3B	0/0/0/0	31.662/57.749/36.914/81.097	0.08425	48.376	5.509	0	1.8061	35.934	1	8.53e-283	1.71e-282	7.06e-280	TRUE
HGLibB_41823	RPL15	0/0/0/0	33.101/56.23/44.628/65.772	0.08425	48.35	5.5083	0	1.8061	35.914	1	1.73e-282	3.47e-282	1.43e-279	TRUE
HGLibB_01351	AIM2	0/3.0288/0/0	51.81/40.273/46.281/68.326	0.13651	50.684	5.507	2.8072	3.3873	27.464	1	4.41e-166	8.81e-166	1.44e-163	TRUE
HGLibB_55463	ZNF177	0/0/0/0	51.09/29.634/94.765/37.675	0.08425	48.227	5.5047	0	1.8061	35.823	1	4.58e-281	9.16e-281	3.76e-278	TRUE
HGLibA_02998	ARL8B	0/0/0/2.105	97.143/19.756/133.88/23.627	0.1167	49.675	5.504	1.3313	2.7609	29.826	1	1.72e-195	3.45e-195	7.16e-193	TRUE
HGLibA_37173	PLIN2	0/0/0/0	49.651/49.391/42.975/51.085	0.08425	48.17	5.503	0	1.8061	35.78	1	2.12e-280	4.24e-280	1.73e-277	TRUE
HGLibB_42006	RPS10	0/0/0/1.0525	51.09/41.032/83.746/30.651	0.08425	48.17	5.503	0.31959	1.8061	35.781	1	2.09e-280	4.18e-280	1.71e-277	TRUE
HGLibB_43541	SERPINH1	0/0/0/0	36.699/60.789/42.424/56.832	0.08425	48.16	5.5027	0	1.8061	35.774	1	2.72e-280	5.43e-280	2.21e-277	TRUE
HGLibA_35284	PATL1	0/0/0/0	43.894/41.792/59.504/49.169	0.08425	48.133	5.5019	0	1.8061	35.753	1	5.6e-280	1.12e-279	4.54e-277	TRUE
HGLibB_37616	POMP	0/0/0/4.2099	78.434/24.315/93.664/38.952	0.15622	51.376	5.5014	5.5019	4.0389	25.486	1	2.66e-143	5.31e-143	6.82e-141	TRUE
HGLibA_25039	KLF1	0/0/0/0	52.529/47.871/43.526/48.53	0.08425	48.008	5.4982	0	1.8061	35.66	1	1.57e-278	3.13e-278	1.27e-275	TRUE
HGLibA_01988	ANKRD1	0/1.5144/0/9.4723	64.762/69.147/63.361/75.35	0.52699	67.999	5.4978	27.183	19.781	15.171	1	5.06e-52	1.01e-51	4.28e-50	TRUE
HGLibB_27434	LRRN2	0/0/0/0	26.624/70.667/42.424/66.41	0.08425	47.991	5.4978	0	1.8061	35.648	1	2.43e-278	4.87e-278	1.96e-275	TRUE
HGLibA_49600	TLDC1	0/0/0/0	25.905/79.785/22.589/113.02	0.08425	47.954	5.4966	0	1.8061	35.62	1	6.6e-278	1.32e-277	5.3e-275	TRUE
HGLibB_44508	SLC22A18	0/0/0/0	48.932/47.111/53.994/42.145	0.08425	47.858	5.4938	0	1.8061	35.549	1	8.3e-277	1.66e-276	6.64e-274	TRUE
HGLibB_03902	AVPR1A	0/0/0/1.0525	86.35/21.276/105.78/26.819	0.08425	47.807	5.4923	0.31959	1.8061	35.511	1	3.22e-276	6.43e-276	2.57e-273	TRUE
HGLibB_12387	DBP	0/0/0/0	55.408/28.115/71.625/46.615	0.08425	47.762	5.491	0	1.8061	35.477	1	1.06e-275	2.12e-275	8.39e-273	TRUE
HGLibB_51099	TPP2	0/0/0/0	48.212/39.513/62.81/43.422	0.08425	47.744	5.4905	0	1.8061	35.464	1	1.69e-275	3.38e-275	1.33e-272	TRUE
HGLibA_30839	MYO1G	0/0/2.7939/1.0525	79.873/50.151/63.361/46.615	0.32735	58.651	5.4899	2.2747	10.612	17.904	1	1.02e-71	2.05e-71	1.17e-69	TRUE
HGLibB_38232	PRAMEF10	0/16.659/0/41.047	98.583/116.26/123.97/111.75	1.5205	112.25	5.4897	598.7	79.237	12.44	1	1.4e-35	2.81e-35	8.79e-34	TRUE
HGLibB_54649	YPEL4	0/0/0/0	53.969/35.713/67.768/39.591	0.08425	47.69	5.4889	0	1.8061	35.424	1	7.06e-275	1.41e-274	5.56e-272	TRUE
HGLibA_27523	LSM11	0/0/0/1.0525	15.831/110.18/26.997/109.19	0.08425	47.66	5.488	0.31959	1.8061	35.401	1	1.56e-274	3.12e-274	1.22e-271	TRUE
HGLibB_30895	MZF1	0/0/0/2.105	93.546/29.634/102.48/20.434	0.1167	49.112	5.4878	1.3313	2.7609	29.487	1	4.05e-191	8.1e-191	1.62e-188	TRUE
HGLibB_00807	ADAMTS16	0/0/0/1.0525	90.667/25.835/79.89/27.458	0.08425	47.628	5.487	0.31959	1.8061	35.378	1	3.59e-274	7.19e-274	2.8e-271	TRUE
HGLibA_30319	MTAP	0/0/0/1.0525	56.847/44.832/56.198/35.759	0.08425	47.574	5.4854	0.31959	1.8061	35.337	1	1.51e-273	3.01e-273	1.17e-270	TRUE
HGLibA_21674	HMCN1	0/0/0/1.0525	55.408/41.792/64.463/33.844	0.08425	47.412	5.4806	0.31959	1.8061	35.217	1	1.05e-271	2.09e-271	8.08e-269	TRUE
HGLibB_47371	STEAP3	0/0/0/0	28.783/49.391/56.749/62.579	0.08425	47.407	5.4804	0	1.8061	35.213	1	1.22e-271	2.43e-271	9.37e-269	TRUE
HGLibA_13766	DOK1	0/54.519/0/48.414	159.75/110.18/174.1/125.8	2.1688	140.12	5.4768	1629.5	126.23	12.279	1	1.02e-34	2.04e-34	6.3e-33	TRUE
HGLibB_24098	KCNA3	0/0/0/2.105	110.82/20.516/87.603/28.097	0.1167	48.664	5.4749	1.3313	2.7609	29.217	1	1.11e-187	2.21e-187	4.28e-185	TRUE
HGLibB_24033	KAT7	0/0/0/0	33.82/60.029/40.771/60.024	0.08425	47.215	5.4747	0	1.8061	35.07	1	1.81e-269	3.62e-269	1.38e-266	TRUE
HGLibB_56494	ZNF696	0/0/0/0	56.127/31.914/64.463/42.783	0.08425	47.149	5.4727	0	1.8061	35.021	1	1.03e-268	2.07e-268	7.83e-266	TRUE
HGLibB_09205	CERS5	0/0/0/1.0525	72.678/34.194/66.115/30.012	0.08425	47.131	5.4722	0.31959	1.8061	35.008	1	1.63e-268	3.26e-268	1.23e-265	TRUE
HGLibA_48172	TACR1	0/0/0/1.0525	25.905/121.58/14.325/108.55	0.08425	47.091	5.471	0.31959	1.8061	34.978	1	4.67e-268	9.33e-268	3.51e-265	TRUE
HGLibB_38238	PRAMEF12	0/0/0/0	60.445/23.556/96.418/35.759	0.08425	47.085	5.4708	0	1.8061	34.974	1	5.41e-268	1.08e-267	4.06e-265	TRUE
HGLibB_41455	RNF133	0/0/5.5878/0	66.201/27.355/101.38/37.036	0.17462	51.077	5.4704	9.7981	4.6705	23.554	1	1.08e-122	2.16e-122	2.26e-120	TRUE
HGLibA_50975	TOMM6	0/0/0/2.105	83.471/31.154/78.788/26.819	0.1167	48.43	5.4681	1.3313	2.7609	29.076	1	6.79e-186	1.36e-185	2.6e-183	TRUE
HGLibA_32794	NSUN6	0/0/0/0	26.624/78.265/29.752/78.543	0.08425	46.989	5.4679	0	1.8061	34.902	1	6.66e-267	1.33e-266	4.99e-264	TRUE
HGLibA_48329	TARBP1	0/0/0/0	52.529/39.513/44.077/53	0.08425	46.926	5.466	0	1.8061	34.855	1	3.38e-266	6.77e-266	2.52e-263	TRUE
HGLibB_49652	TM6SF2	0/0/0/0	75.556/26.595/89.807/26.819	0.08425	46.92	5.4659	0	1.8061	34.851	1	3.96e-266	7.91e-266	2.94e-263	TRUE
HGLibB_25684	KRTAP22-2	0/0/2.7939/0	22.307/88.144/34.711/84.29	0.13194	48.993	5.4649	2.3795	3.2401	27.144	1	2.79e-162	5.59e-162	8.71e-160	TRUE
HGLibA_46448	SPATA20	0/0/0/0	75.556/34.953/65.014/28.097	0.08425	46.874	5.4645	0	1.8061	34.817	1	1.3e-265	2.59e-265	9.61e-263	TRUE
HGLibA_53121	UQCRH	0/0/0/1.0525	51.09/47.111/40.22/49.808	0.08425	46.86	5.4641	0.31959	1.8061	34.806	1	1.87e-265	3.73e-265	1.38e-262	TRUE
HGLibB_18100	FTL	0/0/0/1.0525	35.259/58.509/44.628/52.362	0.08425	46.859	5.464	0.31959	1.8061	34.806	1	1.91e-265	3.81e-265	1.4e-262	TRUE
HGLibB_21437	HIST1H3D	0/0/0/0	32.381/55.47/32.507/82.374	0.08425	46.838	5.4634	0	1.8061	34.79	1	3.33e-265	6.67e-265	2.45e-262	TRUE
HGLibB_02778	ARHGAP44	0/0/0/1.0525	41.736/47.111/52.341/46.615	0.08425	46.801	5.4623	0.31959	1.8061	34.762	1	8.71e-265	1.74e-264	6.38e-262	TRUE
HGLibB_19659	GOSR2	0/0/0/0	43.175/34.953/77.686/40.868	0.08425	46.79	5.4619	0	1.8061	34.754	1	1.16e-264	2.32e-264	8.48e-262	TRUE
HGLibB_00620	ACTL6A	0/0/0/0	21.587/84.344/23.14/113.02	0.08425	46.743	5.4605	0	1.8061	34.719	1	3.88e-264	7.76e-264	2.83e-261	TRUE
HGLibB_57003	ZWINT	0/0/0/0	62.604/31.154/68.319/35.759	0.08425	46.727	5.46	0	1.8061	34.707	1	5.9e-264	1.18e-263	4.28e-261	TRUE
HGLibA_45280	SLC5A7	0/0/0/0	36.699/59.269/32.507/67.049	0.08425	46.666	5.4582	0	1.8061	34.662	1	2.81e-263	5.62e-263	2.03e-260	TRUE
HGLibB_20288	GRINA	0/0/0/0	43.894/32.674/73.829/44.699	0.08425	46.647	5.4576	0	1.8061	34.647	1	4.66e-263	9.31e-263	3.35e-260	TRUE
HGLibB_21941	HOXC5	0/0/0/0	42.455/53.95/31.956/64.494	0.08425	46.616	5.4567	0	1.8061	34.624	1	1.04e-262	2.08e-262	7.46e-260	TRUE
HGLibA_00755	ADAM21	0/1.5144/0/6.3149	94.985/42.552/87.052/45.976	0.46729	63.426	5.4564	11.909	16.902	15.314	1	5.64e-53	1.13e-52	4.84e-51	TRUE
HGLibB_29893	MRPL23	0/0/0/2.105	66.201/48.631/42.424/38.952	0.1167	48.028	5.4563	1.3313	2.7609	28.835	1	7.49e-183	1.5e-182	2.78e-180	TRUE
HGLibA_39942	RAB41	0/0/0/1.0525	42.455/43.312/55.647/45.976	0.08425	46.573	5.4554	0.31959	1.8061	34.592	1	3.13e-262	6.25e-262	2.23e-259	TRUE
HGLibA_55322	ZIC1	0/0/0/0	74.836/31.914/69.972/28.097	0.08425	46.56	5.455	0	1.8061	34.583	1	4.38e-262	8.76e-262	3.11e-259	TRUE
HGLibA_51893	TSPAN1	0/0/0/0	56.127/41.792/47.383/42.145	0.08425	46.523	5.4538	0	1.8061	34.555	1	1.14e-261	2.28e-261	8.08e-259	TRUE
HGLibB_50729	TNFRSF8	0/0/0/1.0525	51.81/33.434/71.625/37.675	0.08425	46.502	5.4532	0.31959	1.8061	34.539	1	1.96e-261	3.92e-261	1.38e-258	TRUE
HGLibB_03638	ATP5B	0/0/0/0	31.662/57.749/47.934/53	0.08425	46.428	5.451	0	1.8061	34.484	1	1.32e-260	2.63e-260	9.27e-258	TRUE
HGLibB_26821	LOC100506422	0/0/0/0	33.82/61.549/54.545/40.868	0.08425	46.415	5.4506	0	1.8061	34.475	1	1.81e-260	3.62e-260	1.27e-257	TRUE
HGLibA_32802	NT5C1A	0/0/0/0	58.286/37.233/59.504/35.759	0.08425	46.359	5.4489	0	1.8061	34.433	1	7.65e-260	1.53e-259	5.36e-257	TRUE
HGLibB_03432	ATF2	0/0/0/0	46.053/34.953/78.788/36.398	0.08425	46.357	5.4488	0	1.8061	34.432	1	8.03e-260	1.61e-259	5.61e-257	TRUE
HGLibB_45663	SMIM10	0/0/0/0	32.381/66.108/46.832/45.976	0.08425	46.338	5.4482	0	1.8061	34.417	1	1.32e-259	2.64e-259	9.19e-257	TRUE
HGLibA_34598	ORAOV1	0/0/0/0	43.894/42.552/56.749/43.422	0.08425	46.319	5.4476	0	1.8061	34.403	1	2.15e-259	4.3e-259	1.49e-256	TRUE
HGLibA_01864	ANAPC10	0/0/0/1.0525	14.392/117.02/22.038/123.24	0.08425	46.298	5.447	0.31959	1.8061	34.388	1	3.65e-259	7.29e-259	2.52e-256	TRUE
HGLibB_27910	MAGEB4	0/0/0/1.0525	44.614/27.355/92.011/40.868	0.08425	46.293	5.4469	0.31959	1.8061	34.384	1	4.14e-259	8.27e-259	2.85e-256	TRUE
HGLibB_51544	TRIM74	0/0/0/1.0525	37.418/34.194/78.237/45.338	0.08425	46.16	5.4428	0.31959	1.8061	34.285	1	1.23e-257	2.47e-257	8.49e-255	TRUE
HGLibB_43885	SH3BP5L	0/0/0/0	20.868/66.108/37.465/87.482	0.08425	46.129	5.4419	0	1.8061	34.262	1	2.73e-257	5.46e-257	1.87e-254	TRUE
HGLibB_09067	CENPN	0/0/0/0	51.09/35.713/77.686/31.928	0.08425	46.129	5.4418	0	1.8061	34.262	1	2.74e-257	5.48e-257	1.88e-254	TRUE
HGLibB_33729	OR2B6	0/0/0/1.0525	70.519/28.115/66.115/34.482	0.08425	46.117	5.4415	0.31959	1.8061	34.253	1	3.73e-257	7.45e-257	2.54e-254	TRUE
HGLibB_12648	DDX19A	0/0/0/0	53.249/26.595/63.912/49.808	0.08425	46.084	5.4405	0	1.8061	34.229	1	8.56e-257	1.71e-256	5.81e-254	TRUE
HGLibB_19952	GPR18	0/0/0/0	46.053/41.032/58.402/40.868	0.08425	46.085	5.4405	0	1.8061	34.229	1	8.47e-257	1.69e-256	5.77e-254	TRUE
HGLibB_40379	RBBP5	0/0/0/2.105	66.921/33.434/114.6/19.795	0.1167	47.488	5.4403	1.3313	2.7609	28.51	1	8.42e-179	1.68e-178	3e-176	TRUE
HGLibA_44313	SLAMF1	0/16.659/0/9.4723	21.587/287.23/31.405/291.82	1.0254	86.907	5.4397	105.95	47.287	12.489	1	7.66e-36	1.53e-35	4.83e-34	TRUE
HGLibB_45473	SLITRK5	0/0/0/0	64.762/20.516/112.4/30.012	0.08425	46.034	5.4389	0	1.8061	34.191	1	3.1e-256	6.2e-256	2.1e-253	TRUE
HGLibB_00670	ACTR6	0/0/0/0	38.138/43.312/52.892/51.085	0.08425	45.964	5.4368	0	1.8061	34.139	1	1.83e-255	3.65e-255	1.23e-252	TRUE
HGLibB_16773	FAM92A1	0/0/0/0	56.127/39.513/37.465/53.639	0.08425	45.948	5.4363	0	1.8061	34.128	1	2.73e-255	5.46e-255	1.84e-252	TRUE
HGLibA_52116	TTC33	0/0/0/1.0525	48.212/42.552/34.711/62.579	0.08425	45.948	5.4363	0.31959	1.8061	34.127	1	2.79e-255	5.58e-255	1.87e-252	TRUE
HGLibA_09028	CELSR3	0/3.0288/0/5.2624	113.69/31.154/112.4/46.615	0.54001	65.651	5.4356	9.6928	20.423	14.408	1	4.21e-47	8.43e-47	3.29e-45	TRUE
HGLibB_32613	NRBP2	0/0/0/0	43.175/44.832/39.118/58.747	0.08425	45.926	5.4356	0	1.8061	34.111	1	4.85e-255	9.71e-255	3.25e-252	TRUE
HGLibA_48437	TAT	0/12.115/0/12.63	32.381/190.72/36.364/245.84	1.0167	86.246	5.435	86.704	46.761	12.464	1	1.05e-35	2.11e-35	6.62e-34	TRUE
HGLibA_11369	CSMD3	0/0/0/0	46.053/52.43/36.914/49.808	0.08425	45.903	5.4349	0	1.8061	34.094	1	8.63e-255	1.73e-254	5.74e-252	TRUE
HGLibA_16127	FAM134B	0/1.5144/0/0	66.201/29.634/68.319/35.121	0.10045	46.586	5.4344	0.67653	2.271	30.847	1	5.79e-209	1.16e-208	2.67e-206	TRUE
HGLibB_03925	AXL	0/1.5144/0/0	84.911/25.835/81.542/26.181	0.10045	46.537	5.4329	0.67653	2.271	30.814	1	1.59e-208	3.19e-208	7.3e-206	TRUE
HGLibA_29572	MNS1	0/0/0/0	34.54/44.832/55.096/51.723	0.08425	45.835	5.4328	0	1.8061	34.043	1	4.9e-254	9.8e-254	3.25e-251	TRUE
HGLibB_01276	AGXT2L1	0/0/0/1.0525	28.783/64.588/34.711/68.326	0.08425	45.83	5.4327	0.31959	1.8061	34.04	1	5.46e-254	1.09e-253	3.61e-251	TRUE
HGLibB_24391	KCTD14	0/0/0/0	30.222/60.789/44.628/53.639	0.08425	45.798	5.4317	0	1.8061	34.016	1	1.25e-253	2.49e-253	8.23e-251	TRUE
HGLibA_38617	PRMT1	0/0/0/0	77.715/35.713/79.89/19.795	0.08425	45.79	5.4314	0	1.8061	34.01	1	1.5e-253	3e-253	9.88e-251	TRUE
HGLibB_21686	HMGCS2	0/0/0/0	44.614/39.513/50.689/49.169	0.08425	45.783	5.4312	0	1.8061	34.005	1	1.8e-253	3.6e-253	1.18e-250	TRUE
HGLibB_36428	PHYHIP	0/0/0/1.0525	59.006/30.394/66.115/37.036	0.08425	45.783	5.4312	0.31959	1.8061	34.005	1	1.81e-253	3.63e-253	1.19e-250	TRUE
HGLibB_13849	DPP3	0/0/0/0	78.434/25.075/91.46/24.265	0.08425	45.728	5.4295	0	1.8061	33.963	1	7.37e-253	1.47e-252	4.81e-250	TRUE
HGLibB_42468	RYR1	0/0/0/2.105	66.201/30.394/100.83/24.265	0.1167	47.12	5.4293	1.3313	2.7609	28.288	1	4.59e-176	9.18e-176	1.6e-173	TRUE
HGLibB_39492	PTPRU	0/6.0577/0/3.1574	59.006/69.907/61.708/77.266	0.56923	66.595	5.4288	12.49	21.881	14.115	1	2.8e-45	5.6e-45	2.11e-43	TRUE
HGLibA_43481	SERHL2	0/0/0/0	42.455/45.592/69.972/31.928	0.08425	45.605	5.4257	0	1.8061	33.872	1	1.62e-251	3.24e-251	1.05e-248	TRUE
HGLibB_25027	KLF17	0/0/0/1.0525	36.699/36.473/74.38/43.422	0.08425	45.602	5.4256	0.31959	1.8061	33.87	1	1.76e-251	3.52e-251	1.14e-248	TRUE
HGLibB_37750	POU6F2	3.9168/0/0/0	51.81/31.914/67.768/49.169	0.15175	48.452	5.4241	4.7483	3.8888	24.493	1	1.65e-132	3.29e-132	3.75e-130	TRUE
HGLibB_21183	HEXIM1	0/0/0/0	37.418/56.23/36.364/56.193	0.08425	45.538	5.4236	0	1.8061	33.822	1	8.92e-251	1.78e-250	5.76e-248	TRUE
HGLibA_08811	CDKL3	0/7.5721/0/8.4198	99.302/51.67/99.724/65.772	0.79916	76.17	5.4226	35.075	34.115	12.904	1	3.84e-38	7.69e-38	2.54e-36	TRUE
HGLibB_31539	NEBL	0/0/0/0	26.624/56.989/58.953/47.892	0.08425	45.5	5.4225	0	1.8061	33.794	1	2.28e-250	4.55e-250	1.47e-247	TRUE
HGLibA_50758	TNFRSF13C	0/0/0/0	64.043/37.233/48.485/37.036	0.08425	45.492	5.4222	0	1.8061	33.788	1	2.84e-250	5.68e-250	1.82e-247	TRUE
HGLibA_41602	RNF19A	0/0/0/0	56.847/36.473/63.361/32.566	0.08425	45.484	5.422	0	1.8061	33.782	1	3.46e-250	6.92e-250	2.22e-247	TRUE
HGLibA_46536	SPATC1	0/0/0/0	46.053/43.312/41.873/51.085	0.08425	45.449	5.4209	0	1.8061	33.756	1	8.26e-250	1.65e-249	5.28e-247	TRUE
HGLibA_35114	PANX3	0/0/2.7939/0	40.297/41.032/42.975/71.519	0.13194	47.482	5.4206	2.3795	3.2401	26.305	1	1.58e-152	3.16e-152	4.41e-150	TRUE
HGLibA_57825	hsa-mir-140	0/0/0/0	42.455/46.351/37.465/57.47	0.08425	45.371	5.4185	0	1.8061	33.698	1	5.88e-249	1.18e-248	3.75e-246	TRUE
HGLibA_06504	C6orf62	0/0/0/0	45.334/35.713/56.749/45.976	0.08425	45.337	5.4174	0	1.8061	33.672	1	1.4e-248	2.79e-248	8.87e-246	TRUE
HGLibB_26430	LHX9	0/0/0/0	70.519/20.516/90.909/31.928	0.08425	45.287	5.4158	0	1.8061	33.636	1	4.79e-248	9.57e-248	3.04e-245	TRUE
HGLibB_06725	C9orf41	0/0/0/0	53.249/44.072/62.259/28.735	0.08425	45.27	5.4153	0	1.8061	33.623	1	7.33e-248	1.47e-247	4.63e-245	TRUE
HGLibB_28861	MEPCE	0/0/0/1.0525	36.699/47.111/39.669/60.663	0.08425	45.165	5.412	0.31959	1.8061	33.545	1	1.01e-246	2.03e-246	6.39e-244	TRUE
HGLibA_46510	SPATA33	0/0/0/0	30.222/71.427/26.446/72.796	0.08425	45.162	5.4119	0	1.8061	33.543	1	1.1e-246	2.2e-246	6.93e-244	TRUE
HGLibB_32246	NOMO1	11.75/1.5144/0/0	64.762/76.746/58.402/63.217	0.56136	65.451	5.4114	42.245	21.486	13.999	1	1.44e-44	2.88e-44	1.07e-42	TRUE
HGLibB_41662	RNLS	0/0/0/0	84.911/22.796/88.154/24.265	0.08425	45.131	5.411	0	1.8061	33.519	1	2.41e-246	4.82e-246	1.51e-243	TRUE
HGLibA_10471	COG1	0/0/0/0	59.006/25.835/76.033/35.759	0.08425	45.13	5.4109	0	1.8061	33.518	1	2.48e-246	4.95e-246	1.55e-243	TRUE
HGLibA_21870	HOMER3	0/106.01/0/121.04	223.79/146.65/252.89/127.07	3.2671	180.21	5.4083	8148.9	216.06	12.038	1	1.9e-33	3.81e-33	1.15e-31	TRUE
HGLibA_28698	MDM2	0/0/0/0	32.381/53.95/37.465/62.579	0.08425	44.99	5.4066	0	1.8061	33.415	1	7.96e-245	1.59e-244	4.94e-242	TRUE
HGLibB_17496	FIGN	0/0/2.7939/0	23.746/71.427/41.322/69.603	0.13194	47.008	5.4064	2.3795	3.2401	26.042	1	1.58e-149	3.17e-149	4.29e-147	TRUE
HGLibB_33536	OR11H6	0/0/0/0	34.54/42.552/50.138/55.555	0.08425	44.983	5.4063	0	1.8061	33.409	1	9.59e-245	1.92e-244	5.94e-242	TRUE
HGLibB_56033	ZNF496	0/0/0/0	77.715/31.154/53.994/31.289	0.08425	44.979	5.4062	0	1.8061	33.406	1	1.05e-244	2.1e-244	6.5e-242	TRUE
HGLibA_50184	TMEM202	0/0/0/0	69.799/20.516/87.603/32.566	0.08425	44.976	5.4061	0	1.8061	33.404	1	1.13e-244	2.25e-244	6.94e-242	TRUE
HGLibB_02218	ANXA1	0/0/0/0	48.212/40.273/52.341/40.229	0.08425	44.967	5.4058	0	1.8061	33.397	1	1.42e-244	2.85e-244	8.76e-242	TRUE
HGLibB_39782	RAB1B	0/0/0/0	65.482/25.835/73.829/32.566	0.08425	44.919	5.4043	0	1.8061	33.362	1	4.67e-244	9.35e-244	2.87e-241	TRUE
HGLibB_42291	RSPO1	0/7.5721/0/7.3674	58.286/116.26/34.711/127.07	0.77	73.955	5.4042	30.327	32.494	12.839	1	9e-38	1.8e-37	5.9e-36	TRUE
HGLibA_49626	TLK2	0/0/0/0	41.736/44.072/47.934/45.976	0.08425	44.871	5.4028	0	1.8061	33.326	1	1.56e-243	3.12e-243	9.55e-241	TRUE
HGLibA_09340	CHAD	0/0/0/0	75.556/25.835/80.991/25.542	0.08425	44.843	5.4019	0	1.8061	33.305	1	3.06e-243	6.13e-243	1.86e-240	TRUE
HGLibA_12075	CYP20A1	0/0/0/0	85.63/25.835/73.278/24.904	0.08425	44.842	5.4019	0	1.8061	33.304	1	3.21e-243	6.41e-243	1.95e-240	TRUE
HGLibB_13960	DROSHA	0/0/0/2.105	51.81/33.434/77.686/33.844	0.1167	46.202	5.4015	1.3313	2.7609	27.735	1	2.49e-169	4.97e-169	8.38e-167	TRUE
HGLibB_40411	RBFOX3	0/0/0/0	53.969/33.434/85.399/26.181	0.08425	44.827	5.4014	0	1.8061	33.293	1	4.61e-243	9.22e-243	2.79e-240	TRUE
HGLibB_41780	RPF2	0/0/0/1.0525	87.069/18.996/122.86/19.795	0.08425	44.822	5.4013	0.31959	1.8061	33.29	1	5.18e-243	1.04e-242	3.13e-240	TRUE
HGLibA_00899	ADCK4	0/0/0/2.105	84.191/19.756/90.909/30.012	0.1167	46.178	5.4008	1.3313	2.7609	27.721	1	3.68e-169	7.37e-169	1.24e-166	TRUE
HGLibB_29353	MLL	0/0/0/0	30.222/53.95/33.609/73.434	0.08425	44.795	5.4004	0	1.8061	33.269	1	1.02e-242	2.04e-242	6.14e-240	TRUE
HGLibB_18940	GFRA1	0/0/0/0	38.857/53.95/29.752/64.494	0.08425	44.789	5.4002	0	1.8061	33.265	1	1.19e-242	2.37e-242	7.13e-240	TRUE
HGLibA_04639	BMS1	0/3.0288/0/3.1574	93.546/28.115/88.705/58.747	0.46502	60.858	5.4	4.7516	16.795	14.737	1	3.43e-49	6.86e-49	2.77e-47	TRUE
HGLibA_14876	ELANE	0/0/0/0	38.138/63.828/36.364/45.338	0.08425	44.761	5.3993	0	1.8061	33.244	1	2.39e-242	4.78e-242	1.43e-239	TRUE
HGLibA_27184	LRIT1	0/0/0/0	20.868/86.624/20.386/108.55	0.08425	44.754	5.3991	0	1.8061	33.239	1	2.84e-242	5.67e-242	1.7e-239	TRUE
HGLibA_04489	BHMT2	0/6.0577/0/13.682	89.228/85.104/69.972/67.687	0.85981	77.442	5.3984	64.304	37.544	12.498	1	6.85e-36	1.37e-35	4.33e-34	TRUE
HGLibA_44344	SLC10A6	0/3.0288/0/0	92.826/20.516/123.97/20.434	0.13651	46.902	5.3974	2.8072	3.3873	25.41	1	1.85e-142	3.71e-142	4.71e-140	TRUE
HGLibA_45256	SLC5A10	0/0/0/0	104.34/18.996/61.708/32.566	0.08425	44.696	5.3973	0	1.8061	33.196	1	1.18e-241	2.35e-241	7.02e-239	TRUE
HGLibA_26879	LOC100862671	0/27.26/0/22.102	162.63/66.868/164.19/63.217	1.4699	103.08	5.3971	365.04	75.801	11.671	1	1.58e-31	3.15e-31	9.1e-30	TRUE
HGLibB_43280	SEMA3F	0/0/0/0	51.09/44.072/52.341/33.844	0.08425	44.691	5.3971	0	1.8061	33.192	1	1.33e-241	2.67e-241	7.94e-239	TRUE
HGLibA_17170	FCER1G	0/37.861/0/42.099	153.27/87.384/171.9/93.23	1.9006	121.04	5.3949	972.09	106.16	11.563	1	5.51e-31	1.1e-30	3.15e-29	TRUE
HGLibA_06860	CABP7	0/0/0/0	48.932/31.154/49.036/53	0.08425	44.617	5.3948	0	1.8061	33.137	1	8.38e-241	1.68e-240	4.96e-238	TRUE
HGLibA_41599	RNF187	0/28.774/0/26.312	89.228/107.9/104.68/128.99	1.5618	106.78	5.3948	452.65	82.071	11.614	1	3.06e-31	6.13e-31	1.76e-29	TRUE
HGLibB_40052	RAD54L	0/0/0/1.0525	30.222/54.71/46.281/51.723	0.08425	44.607	5.3945	0.31959	1.8061	33.129	1	1.08e-240	2.15e-240	6.35e-238	TRUE
HGLibA_58151	hsa-mir-200a	0/0/0/1.0525	87.789/25.835/77.686/22.35	0.08425	44.567	5.3932	0.31959	1.8061	33.099	1	2.88e-240	5.76e-240	1.7e-237	TRUE
HGLibB_02390	APC2	0/0/0/0	60.445/34.953/56.198/33.205	0.08425	44.564	5.3931	0	1.8061	33.097	1	3.11e-240	6.21e-240	1.83e-237	TRUE
HGLibB_34858	P4HA2	0/0/0/0	31.662/74.466/17.08/97.699	0.08425	44.563	5.3931	0	1.8061	33.097	1	3.13e-240	6.27e-240	1.84e-237	TRUE
HGLibB_00140	ABCB4	0/0/0/0	53.249/31.154/74.38/31.928	0.08425	44.558	5.3929	0	1.8061	33.093	1	3.55e-240	7.1e-240	2.08e-237	TRUE
HGLibA_59602	hsa-mir-3935	0/0/0/0	30.942/59.269/33.609/63.856	0.08425	44.546	5.3926	0	1.8061	33.084	1	4.78e-240	9.57e-240	2.79e-237	TRUE
HGLibA_14924	ELL2	0/0/0/0	46.053/49.391/38.567/44.699	0.08425	44.5	5.3911	0	1.8061	33.05	1	1.49e-239	2.97e-239	8.65e-237	TRUE
HGLibB_33450	OR10G4	0/3.0288/0/1.0525	39.577/57.749/62.259/64.494	0.33577	55.042	5.3908	2.6639	10.97	16.517	1	2.57e-61	5.14e-61	2.54e-59	TRUE
HGLibB_12013	CYC1	0/19.688/0/36.837	129.52/99.541/105.23/91.952	1.5442	105.69	5.39	526.5	80.863	11.581	1	4.52e-31	9.03e-31	2.58e-29	TRUE
HGLibA_22840	IGFL1	0/0/0/0	26.624/51.67/41.322/68.326	0.08425	44.4	5.3879	0	1.8061	32.976	1	1.73e-238	3.47e-238	1.01e-235	TRUE
HGLibA_14725	EIF2AK2	0/0/2.7939/1.0525	76.276/30.394/117.35/32.566	0.32735	54.575	5.3878	2.2747	10.612	16.652	1	2.69e-62	5.38e-62	2.7e-60	TRUE
HGLibB_02602	AQP7	0/3.0288/2.7939/1.0525	127.37/50.151/139.94/43.422	0.91071	78.946	5.3868	2.9608	40.482	12.265	1	1.26e-34	2.51e-34	7.74e-33	TRUE
HGLibB_30928	NAA10	0/0/0/0	67.641/15.957/87.603/40.868	0.08425	44.362	5.3867	0	1.8061	32.948	1	4.37e-238	8.75e-238	2.53e-235	TRUE
HGLibA_45010	SLC35F5	0/0/0/0	131.68/18.996/104.68/14.687	0.08425	44.337	5.3859	0	1.8061	32.929	1	8.15e-238	1.63e-237	4.7e-235	TRUE
HGLibB_53616	VLDLR	0/0/0/1.0525	49.651/24.315/92.011/34.482	0.08425	44.251	5.3832	0.31959	1.8061	32.865	1	6.64e-237	1.33e-236	3.82e-234	TRUE
HGLibB_03073	ARPC1A	0/0/0/2.105	54.688/43.312/79.339/22.988	0.1167	45.601	5.3831	1.3313	2.7609	27.374	1	5.31e-165	1.06e-164	1.71e-162	TRUE
HGLibB_04978	BTNL8	0/0/0/1.0525	56.847/30.394/55.647/39.591	0.08425	44.174	5.3807	0.31959	1.8061	32.807	1	4.39e-236	8.79e-236	2.52e-233	TRUE
HGLibB_03463	ATG12	0/0/0/1.0525	38.138/32.674/62.81/48.53	0.08425	44.15	5.38	0.31959	1.8061	32.789	1	7.95e-236	1.59e-235	4.55e-233	TRUE
HGLibA_27136	LRCH1	0/0/0/0	41.736/60.029/32.507/46.615	0.08425	44.143	5.3797	0	1.8061	32.785	1	9.32e-236	1.86e-235	5.32e-233	TRUE
HGLibA_10414	CNTN5	0/0/0/0	58.286/34.953/71.074/26.181	0.08425	44.133	5.3794	0	1.8061	32.777	1	1.19e-235	2.37e-235	6.75e-233	TRUE
HGLibB_23207	IMP3	0/0/0/0	52.529/25.835/89.256/31.289	0.08425	44.134	5.3794	0	1.8061	32.778	1	1.17e-235	2.34e-235	6.68e-233	TRUE
HGLibA_24891	KIF20A	0/0/0/0	17.27/104.86/13.774/150.7	0.08425	44.093	5.3781	0	1.8061	32.747	1	3.16e-235	6.31e-235	1.79e-232	TRUE
HGLibB_46035	SNX32	0/1.5144/0/2.105	49.651/45.592/68.319/56.832	0.33436	54.45	5.377	1.5837	10.911	16.383	1	2.33e-60	4.67e-60	2.28e-58	TRUE
HGLibB_43070	SDF2	11.75/0/0/0	38.138/56.23/92.011/31.928	0.22994	50.107	5.3769	44.294	6.6894	19.285	1	6.76e-83	1.35e-82	8.93e-81	TRUE
HGLibA_33023	NUP153	0/1.5144/0/0	61.884/34.953/58.953/31.289	0.10045	44.698	5.376	0.67653	2.271	29.594	1	1.69e-192	3.37e-192	6.81e-190	TRUE
HGLibB_57019	ZYG11B	0/0/0/0	47.492/30.394/90.358/28.735	0.08425	44.009	5.3755	0	1.8061	32.685	1	2.44e-234	4.88e-234	1.38e-231	TRUE
HGLibB_02738	ARHGAP26	0/0/0/0	56.127/44.072/47.383/31.928	0.08425	43.985	5.3747	0	1.8061	32.667	1	4.44e-234	8.88e-234	2.51e-231	TRUE
HGLibB_11245	CRYBA4	19.584/0/2.7939/1.0525	127.37/81.305/131.68/81.735	1.5007	102.75	5.3747	110.38	77.888	11.473	1	1.6e-30	3.19e-30	9.01e-29	TRUE
HGLibB_44779	SLC28A1	0/0/0/0	36.699/36.473/70.523/39.591	0.08425	43.971	5.3742	0	1.8061	32.657	1	6.14e-234	1.23e-233	3.46e-231	TRUE
HGLibB_54491	XPNPEP3	0/0/0/0	32.381/38.753/56.749/52.362	0.08425	43.946	5.3734	0	1.8061	32.638	1	1.15e-233	2.29e-233	6.44e-231	TRUE
HGLibA_06889	CACNA1F	0/80.264/0/71.569	125.21/151.21/143.25/188.37	2.6549	150.34	5.3719	3595.5	164.56	11.513	1	9.77e-31	1.95e-30	5.54e-29	TRUE
HGLibA_40047	RAC3	0/4.5433/0/3.1574	35.259/96.502/44.077/98.977	0.52363	62.082	5.3716	7.881	19.616	13.899	1	5.87e-44	1.17e-43	4.33e-42	TRUE
HGLibA_47186	SSTR5	0/37.861/0/24.207	56.127/209.72/47.934/244.57	1.6429	108.41	5.3715	608.75	87.701	11.401	1	3.62e-30	7.25e-30	2.03e-28	TRUE
HGLibA_61749	hsa-mir-520e	0/0/0/1.0525	74.117/21.276/94.215/24.904	0.08425	43.88	5.3713	0.31959	1.8061	32.588	1	5.69e-233	1.14e-232	3.19e-230	TRUE
HGLibA_00902	ADCK5	0/9.0865/0/10.525	169.1/38.753/170.8/31.928	0.89396	77.35	5.3705	53.823	39.509	12.164	1	4.36e-34	8.72e-34	2.66e-32	TRUE
HGLibB_12670	DDX26B	0/0/0/0	33.101/43.312/54.545/47.253	0.08425	43.846	5.3702	0	1.8061	32.563	1	1.31e-232	2.62e-232	7.3e-230	TRUE
HGLibB_04397	BEGAIN	0/0/0/0	48.932/34.194/74.931/29.374	0.08425	43.813	5.3691	0	1.8061	32.539	1	2.9e-232	5.79e-232	1.61e-229	TRUE
HGLibB_39606	PXMP2	0/0/0/1.0525	43.175/54.71/26.446/58.747	0.08425	43.774	5.3679	0.31959	1.8061	32.51	1	7.43e-232	1.49e-231	4.13e-229	TRUE
HGLibB_55277	ZKSCAN1	0/0/0/2.105	64.762/23.556/105.78/25.542	0.1167	45.078	5.3668	1.3313	2.7609	27.059	1	2.83e-161	5.65e-161	8.67e-159	TRUE
HGLibB_08302	CD247	0/19.688/0/9.4723	100.02/79.785/112.4/56.832	1.0731	84.5	5.366	139.78	50.191	11.776	1	4.64e-32	9.28e-32	2.71e-30	TRUE
HGLibB_46837	SPTLC2	0/0/0/2.105	77.715/25.075/58.953/35.759	0.1167	45.03	5.3653	1.3313	2.7609	27.03	1	6.16e-161	1.23e-160	1.88e-158	TRUE
HGLibB_52271	TULP3	0/0/0/1.0525	51.81/35.713/65.564/30.012	0.08425	43.687	5.3651	0.31959	1.8061	32.445	1	6.12e-231	1.22e-230	3.39e-228	TRUE
HGLibB_36160	PGAP1	0/0/0/0	40.297/32.674/61.708/44.699	0.08425	43.657	5.3641	0	1.8061	32.423	1	1.26e-230	2.52e-230	6.96e-228	TRUE
HGLibB_44183	SIT1	0/0/0/0	56.847/22.036/88.705/32.566	0.08425	43.63	5.3632	0	1.8061	32.402	1	2.42e-230	4.85e-230	1.34e-227	TRUE
HGLibB_30344	MTHFD2L	0/0/0/0	82.752/28.115/52.892/29.374	0.08425	43.613	5.3627	0	1.8061	32.39	1	3.66e-230	7.33e-230	2.02e-227	TRUE
HGLibA_43247	SEC61A1	0/1.5144/0/2.105	60.445/47.871/58.402/49.808	0.33436	53.863	5.3616	1.5837	10.911	16.206	1	4.26e-59	8.52e-59	4.06e-57	TRUE
HGLibA_39528	PTPRQ	0/0/0/0	40.297/47.111/35.813/53	0.08425	43.57	5.3613	0	1.8061	32.358	1	1.02e-229	2.05e-229	5.62e-227	TRUE
HGLibA_26946	LOC440335	0/0/0/1.0525	39.577/47.871/33.058/57.47	0.08425	43.559	5.361	0.31959	1.8061	32.35	1	1.33e-229	2.66e-229	7.28e-227	TRUE
HGLibA_00555	ACSL1	0/0/0/0	36.699/72.946/27.548/48.53	0.08425	43.501	5.3591	0	1.8061	32.307	1	5.33e-229	1.07e-228	2.91e-226	TRUE
HGLibA_40367	RASL11B	0/0/0/1.0525	81.313/29.634/59.504/24.904	0.08425	43.482	5.3585	0.31959	1.8061	32.292	1	8.49e-229	1.7e-228	4.63e-226	TRUE
HGLibB_49212	TGM7	0/0/0/0	58.286/37.993/78.788/20.434	0.08425	43.467	5.358	0	1.8061	32.281	1	1.22e-228	2.44e-228	6.63e-226	TRUE
HGLibA_41701	RNF8	0/0/0/2.105	50.371/39.513/45.73/44.061	0.1167	44.75	5.3565	1.3313	2.7609	26.862	1	5.84e-159	1.17e-158	1.74e-156	TRUE
HGLibA_51389	TRIB1	0/0/0/0	21.587/62.308/31.956/82.374	0.08425	43.393	5.3556	0	1.8061	32.226	1	7.23e-228	1.45e-227	3.93e-225	TRUE
HGLibA_64305	hsa-mir-933	0/0/0/1.0525	61.164/28.875/58.953/33.844	0.08425	43.332	5.3536	0.31959	1.8061	32.181	1	3.15e-227	6.29e-227	1.7e-224	TRUE
HGLibB_10949	CPNE3	0/0/0/1.0525	48.932/35.713/59.504/33.844	0.08425	43.315	5.353	0.31959	1.8061	32.168	1	4.71e-227	9.41e-227	2.54e-224	TRUE
HGLibB_22391	HUNK	0/0/0/0	57.566/38.753/45.73/34.482	0.08425	43.31	5.3529	0	1.8061	32.164	1	5.33e-227	1.07e-226	2.87e-224	TRUE
HGLibA_04755	BRAP	0/0/0/0	24.466/66.868/27.548/77.904	0.08425	43.3	5.3526	0	1.8061	32.157	1	6.64e-227	1.33e-226	3.57e-224	TRUE
HGLibA_33373	OLIG3	0/0/0/0	22.307/56.23/41.322/67.687	0.08425	43.289	5.3522	0	1.8061	32.148	1	8.84e-227	1.77e-226	4.73e-224	TRUE
HGLibA_38136	PPP2CB	0/6.0577/0/0	56.127/33.434/68.87/38.313	0.18013	47.176	5.3513	11.548	4.8635	21.31	1	8.58e-101	1.72e-100	1.42e-98	TRUE
HGLibA_02800	ARHGDIG	0/0/0/0	23.746/63.068/36.914/63.217	0.08425	43.246	5.3508	0	1.8061	32.117	1	2.42e-226	4.85e-226	1.29e-223	TRUE
HGLibA_14390	ECH1	0/0/0/1.0525	56.127/35.713/44.077/39.591	0.08425	43.248	5.3508	0.31959	1.8061	32.118	1	2.33e-226	4.66e-226	1.25e-223	TRUE
HGLibA_62295	hsa-mir-5692b	0/0/0/1.0525	17.99/71.427/34.711/77.904	0.08425	43.194	5.3491	0.31959	1.8061	32.078	1	8.41e-226	1.68e-225	4.48e-223	TRUE
HGLibB_50588	TMPRSS6	0/0/0/2.105	56.127/32.674/71.074/30.012	0.1167	44.48	5.3479	1.3313	2.7609	26.699	1	4.61e-157	9.22e-157	1.35e-154	TRUE
HGLibA_47194	SSX1	0/9.0865/0/10.525	138.16/34.194/154.27/45.976	0.89396	76.106	5.3474	53.823	39.509	11.966	1	4.83e-33	9.66e-33	2.89e-31	TRUE
HGLibA_04824	BRIX1	0/0/0/0	24.466/65.348/24.242/88.76	0.08425	43.084	5.3455	0	1.8061	31.996	1	1.17e-224	2.34e-224	6.2e-222	TRUE
HGLibA_60212	hsa-mir-4451	0/0/0/1.0525	56.127/26.595/57.3/40.229	0.08425	43.075	5.3452	0.31959	1.8061	31.989	1	1.47e-224	2.93e-224	7.74e-222	TRUE
HGLibA_25081	KLF7	0/0/0/0	43.894/47.871/34.16/47.892	0.08425	43.06	5.3447	0	1.8061	31.978	1	2.07e-224	4.14e-224	1.09e-221	TRUE
HGLibB_01357	AIMP2	0/0/0/0	26.624/66.868/40.22/47.892	0.08425	43.039	5.344	0	1.8061	31.962	1	3.45e-224	6.9e-224	1.81e-221	TRUE
HGLibA_12548	DCTN2	0/31.803/0/35.784	78.434/144.37/77.686/167.3	1.7394	110.15	5.3425	689.64	94.519	11.151	1	6.21e-29	1.24e-28	3.37e-27	TRUE
HGLibB_26769	LOC100132247	0/0/0/0	21.587/63.068/30.854/81.097	0.08425	42.976	5.342	0	1.8061	31.916	1	1.51e-223	3.02e-223	7.93e-221	TRUE
HGLibB_08377	CD40	0/0/0/0	45.334/31.914/73.278/31.928	0.08425	42.898	5.3394	0	1.8061	31.858	1	9.65e-223	1.93e-222	5.03e-220	TRUE
HGLibB_20399	GSK3A	0/0/2.7939/0	44.614/44.072/50.138/40.868	0.13194	44.802	5.3385	2.3795	3.2401	24.816	1	5.67e-136	1.13e-135	1.34e-133	TRUE
HGLibB_18495	GALM	0/0/0/1.0525	53.249/34.953/54.545/33.205	0.08425	42.852	5.3379	0.31959	1.8061	31.823	1	2.93e-222	5.86e-222	1.52e-219	TRUE
HGLibB_46384	SPATA19	0/0/0/0	26.624/56.23/25.344/88.76	0.08425	42.852	5.3379	0	1.8061	31.824	1	2.89e-222	5.79e-222	1.51e-219	TRUE
HGLibB_13272	DKC1	0/0/0/0	45.334/28.875/73.278/35.121	0.08425	42.848	5.3377	0	1.8061	31.82	1	3.22e-222	6.44e-222	1.67e-219	TRUE
HGLibA_50473	TMEM63A	0/0/0/1.0525	53.969/28.115/82.644/26.819	0.08425	42.835	5.3373	0.31959	1.8061	31.811	1	4.4e-222	8.79e-222	2.28e-219	TRUE
HGLibB_38821	PRRG1	0/0/0/0	21.587/74.466/29.752/70.241	0.08425	42.827	5.3371	0	1.8061	31.805	1	5.22e-222	1.04e-221	2.69e-219	TRUE
HGLibB_25192	KLHL9	0/0/0/0	61.884/19.756/80.991/33.844	0.08425	42.802	5.3362	0	1.8061	31.786	1	9.49e-222	1.9e-221	4.89e-219	TRUE
HGLibB_20660	GYG1	0/0/0/1.0525	68.36/23.556/120.11/17.241	0.08425	42.764	5.335	0.31959	1.8061	31.758	1	2.31e-221	4.62e-221	1.19e-218	TRUE
HGLibA_13878	DPP7	0/6.0577/0/7.3674	59.006/90.423/66.115/62.579	0.72347	68.546	5.3346	24.547	29.948	12.394	1	2.56e-35	5.13e-35	1.6e-33	TRUE
HGLibB_09441	CHID1	0/0/0/3.1574	44.614/51.67/36.914/47.892	0.1389	44.931	5.3338	3.0565	3.4649	24.064	1	5.69e-128	1.14e-127	1.25e-125	TRUE
HGLibA_16386	FAM198A	0/0/0/0	94.265/21.276/83.746/19.795	0.08425	42.73	5.3338	0	1.8061	31.733	1	5.27e-221	1.05e-220	2.7e-218	TRUE
HGLibA_16592	FAM45A	0/0/0/1.0525	48.212/33.434/56.749/36.398	0.08425	42.719	5.3335	0.31959	1.8061	31.724	1	6.84e-221	1.37e-220	3.49e-218	TRUE
HGLibB_16214	FAM166B	0/0/0/0	46.053/51.67/48.485/28.735	0.08425	42.674	5.332	0	1.8061	31.691	1	1.97e-220	3.95e-220	1.01e-217	TRUE
HGLibB_12441	DCAF7	0/0/0/0	42.455/50.911/30.303/50.446	0.08425	42.637	5.3308	0	1.8061	31.664	1	4.69e-220	9.37e-220	2.38e-217	TRUE
HGLibA_42903	SCG3	0/0/0/0	47.492/28.875/66.115/36.398	0.08425	42.626	5.3304	0	1.8061	31.656	1	6.03e-220	1.21e-219	3.06e-217	TRUE
HGLibA_11163	CRIPT	0/39.375/0/34.732	91.387/143.61/89.807/136.65	1.8256	112.66	5.33	833.15	100.71	11.044	1	2.04e-28	4.09e-28	1.1e-26	TRUE
HGLibA_28301	MAPKAPK2	0/7.5721/0/25.26	30.942/155.01/44.077/220.94	1.081	82.707	5.33	209.69	50.675	11.466	1	1.74e-30	3.47e-30	9.78e-29	TRUE
HGLibA_46602	SPECC1	0/0/0/0	77.715/26.595/73.278/21.711	0.08425	42.601	5.3296	0	1.8061	31.637	1	1.11e-219	2.21e-219	5.61e-217	TRUE
HGLibB_06428	C6orf10	0/0/0/0	48.212/41.792/31.956/51.085	0.08425	42.588	5.3292	0	1.8061	31.627	1	1.48e-219	2.96e-219	7.47e-217	TRUE
HGLibB_01960	ANKH	0/0/0/0	30.222/50.151/50.689/42.783	0.08425	42.582	5.3289	0	1.8061	31.622	1	1.73e-219	3.46e-219	8.74e-217	TRUE
HGLibB_01287	AHCYL1	0/0/0/0	47.492/41.032/31.405/53.639	0.08425	42.567	5.3285	0	1.8061	31.612	1	2.41e-219	4.83e-219	1.21e-216	TRUE
HGLibB_16834	FANCL	0/0/0/3.1574	42.455/31.154/65.014/46.615	0.1389	44.748	5.328	3.0565	3.4649	23.965	1	6.06e-127	1.21e-126	1.32e-124	TRUE
HGLibB_39378	PTPMT1	0/0/0/0	53.969/28.875/86.501/24.265	0.08425	42.54	5.3276	0	1.8061	31.591	1	4.64e-219	9.28e-219	2.33e-216	TRUE
HGLibB_16829	FANCG	0/0/0/1.0525	43.175/34.194/55.096/40.229	0.08425	42.533	5.3273	0.31959	1.8061	31.586	1	5.45e-219	1.09e-218	2.72e-216	TRUE
HGLibA_06037	C21orf33	0/1.5144/0/3.1574	110.1/19.756/133.33/30.012	0.37888	54.352	5.3271	3.099	12.847	15.058	1	2.8e-51	5.61e-51	2.34e-49	TRUE
HGLibA_12482	DCDC1	0/4.5433/0/1.0525	54.688/47.871/71.625/46.615	0.38097	54.375	5.3255	6.022	12.94	15.01	1	5.82e-51	1.16e-50	4.83e-49	TRUE
HGLibA_37313	PML	0/16.659/0/27.364	44.614/145.13/71.074/167.94	1.3647	93.777	5.3248	304.54	68.771	11.144	1	6.8e-29	1.36e-28	3.69e-27	TRUE
HGLibA_28938	METRN	0/0/0/0	25.905/75.226/22.038/75.35	0.08425	42.431	5.3239	0	1.8061	31.51	1	6.02e-218	1.2e-217	3.01e-215	TRUE
HGLibA_54011	WDFY3	0/0/0/1.0525	76.995/22.796/72.176/25.542	0.08425	42.429	5.3239	0.31959	1.8061	31.509	1	6.28e-218	1.26e-217	3.13e-215	TRUE
HGLibB_37063	PLEKHG4	0/28.774/0/61.044	138.88/80.545/208.81/80.458	1.9498	117.09	5.3232	1406.4	109.78	10.989	1	3.75e-28	7.5e-28	2e-26	TRUE
HGLibB_09755	CKAP5	0/0/0/1.0525	35.259/52.43/38.567/45.338	0.08425	42.403	5.323	0.31959	1.8061	31.489	1	1.15e-217	2.31e-217	5.73e-215	TRUE
HGLibB_28249	MAPK8IP2	0/0/0/0	45.334/46.351/46.281/33.205	0.08425	42.392	5.3227	0	1.8061	31.481	1	1.49e-217	2.99e-217	7.41e-215	TRUE
HGLibB_54577	YBX1	23.501/0/5.5878/0	70.519/72.187/106.89/68.326	0.97639	78.087	5.3225	176.84	44.348	11.579	1	4.71e-31	9.42e-31	2.69e-29	TRUE
HGLibB_37964	PPP1R10	0/0/0/0	71.239/39.513/57.851/19.795	0.08425	42.386	5.3224	0	1.8061	31.477	1	1.73e-217	3.46e-217	8.56e-215	TRUE
HGLibB_27192	LRP8	0/0/0/2.105	61.164/21.276/89.256/31.289	0.1167	43.678	5.3223	1.3313	2.7609	26.217	1	1.63e-151	3.25e-151	4.49e-149	TRUE
HGLibB_52710	UBXN1	0/0/0/1.0525	59.725/24.315/69.421/31.928	0.08425	42.367	5.3218	0.31959	1.8061	31.463	1	2.69e-217	5.39e-217	1.33e-214	TRUE
HGLibB_41754	RPA3	0/0/0/0	46.773/47.871/30.854/46.615	0.08425	42.364	5.3217	0	1.8061	31.46	1	2.89e-217	5.79e-217	1.43e-214	TRUE
HGLibA_43123	SDF2	0/0/0/0	27.344/56.989/28.65/71.519	0.08425	42.281	5.319	0	1.8061	31.398	1	2.02e-216	4.05e-216	9.92e-214	TRUE
HGLibB_44479	SLC20A2	0/0/0/0	36.699/42.552/56.749/35.759	0.08425	42.194	5.316	0	1.8061	31.334	1	1.55e-215	3.09e-215	7.56e-213	TRUE
HGLibA_45920	SND1	0/0/0/1.0525	46.053/30.394/56.198/40.229	0.08425	42.18	5.3156	0.31959	1.8061	31.323	1	2.13e-215	4.26e-215	1.04e-212	TRUE
HGLibB_23228	IMPDH2	0/0/0/0	28.783/55.47/39.669/49.808	0.08425	42.147	5.3145	0	1.8061	31.299	1	4.54e-215	9.09e-215	2.21e-212	TRUE
HGLibB_52916	UMODL1	0/0/5.5878/1.0525	96.424/37.233/82.644/30.651	0.40599	54.928	5.3139	9.1997	14.062	14.539	1	6.3e-48	1.26e-47	4.99e-46	TRUE
HGLibB_22586	IFI6	0/0/0/0	55.408/34.953/57.851/28.097	0.08425	42.127	5.3138	0	1.8061	31.284	1	7.38e-215	1.48e-214	3.59e-212	TRUE
HGLibB_49844	TMEM123	0/0/0/0	113.69/15.957/117.35/14.687	0.08425	42.107	5.3131	0	1.8061	31.269	1	1.17e-214	2.34e-214	5.67e-212	TRUE
HGLibA_52611	UBE2H	0/18.173/0/15.787	95.704/64.588/104.68/86.844	1.2053	86.583	5.3116	167.81	58.441	11.168	1	5.18e-29	1.04e-28	2.82e-27	TRUE
HGLibA_35697	PCYOX1L	0/27.26/0/15.787	82.752/116.26/72.176/103.45	1.3439	92.063	5.3112	294.61	67.4	11.05	1	1.94e-28	3.87e-28	1.04e-26	TRUE
HGLibB_27357	LRRC58	0/0/0/0	41.016/37.993/41.322/48.53	0.08425	42.045	5.3111	0	1.8061	31.223	1	4.89e-214	9.78e-214	2.37e-211	TRUE
HGLibB_13571	DNAJC19	0/0/0/0	57.566/33.434/55.096/29.374	0.08425	42.015	5.3101	0	1.8061	31.201	1	9.88e-214	1.98e-213	4.77e-211	TRUE
HGLibB_28107	MAP2K4	0/0/2.7939/0	29.503/66.108/36.364/52.362	0.13194	43.903	5.31	2.3795	3.2401	24.317	1	1.23e-130	2.45e-130	2.75e-128	TRUE
HGLibB_51609	TRMT112	0/0/0/1.0525	75.556/25.075/75.482/21.711	0.08425	41.995	5.3094	0.31959	1.8061	31.186	1	1.58e-213	3.17e-213	7.64e-211	TRUE
HGLibB_51656	TROVE2	0/0/0/0	41.736/48.631/33.058/45.976	0.08425	41.91	5.3065	0	1.8061	31.123	1	1.13e-212	2.26e-212	5.44e-210	TRUE
HGLibB_15706	EXO5	0/0/0/1.0525	63.323/26.595/86.501/21.072	0.08425	41.875	5.3054	0.31959	1.8061	31.097	1	2.53e-212	5.07e-212	1.22e-209	TRUE
HGLibB_45376	SLC9A9	0/7.5721/0/6.3149	37.418/101.82/38.567/142.4	0.73758	67.651	5.3041	26.302	30.715	12.074	1	1.32e-33	2.63e-33	7.95e-32	TRUE
HGLibB_14608	EGFL8	0/0/0/1.0525	26.624/69.907/31.405/52.362	0.08425	41.834	5.304	0.31959	1.8061	31.066	1	6.56e-212	1.31e-211	3.14e-209	TRUE
HGLibB_50107	TMEM2	0/0/0/0	43.894/41.792/43.526/38.313	0.08425	41.822	5.3036	0	1.8061	31.057	1	8.72e-212	1.74e-211	4.16e-209	TRUE
HGLibB_23758	ITGB6	0/0/0/0	30.942/56.23/39.669/44.061	0.08425	41.762	5.3015	0	1.8061	31.012	1	3.5e-211	7e-211	1.67e-208	TRUE
HGLibB_32768	NT5C2	0/0/0/0	88.508/24.315/128.93/10.855	0.08425	41.718	5.3001	0	1.8061	30.98	1	9.63e-211	1.93e-210	4.58e-208	TRUE
HGLibA_36754	PITPNM2	0/0/0/0	30.942/44.832/36.364/60.024	0.08425	41.717	5.3	0	1.8061	30.979	1	9.82e-211	1.96e-210	4.66e-208	TRUE
HGLibB_32486	NPTN	0/0/0/0	37.418/64.588/20.386/61.302	0.08425	41.7	5.2995	0	1.8061	30.966	1	1.46e-210	2.93e-210	6.93e-208	TRUE
HGLibB_56475	ZNF688	0/0/0/2.105	59.006/28.115/68.319/30.012	0.1167	42.953	5.2987	1.3313	2.7609	25.78	1	1.4e-146	2.8e-146	3.71e-144	TRUE
HGLibA_05814	C1orf192	3.9168/0/0/0	45.334/37.993/52.341/42.783	0.15175	44.317	5.2981	4.7483	3.8888	22.396	1	4.05e-111	8.1e-111	7.49e-109	TRUE
HGLibB_22188	HSDL2	0/0/0/0	29.503/31.154/54.545/60.024	0.08425	41.655	5.298	0	1.8061	30.933	1	4.08e-210	8.16e-210	1.93e-207	TRUE
HGLibA_18646	GAS2L2	0/0/0/0	32.381/64.588/23.691/60.663	0.08425	41.647	5.2977	0	1.8061	30.927	1	4.9e-210	9.8e-210	2.31e-207	TRUE
HGLibA_23449	IP6K2	0/9.0865/0/10.525	72.678/47.871/93.664/89.398	0.89396	73.471	5.2972	53.823	39.509	11.546	1	6.91e-31	1.38e-30	3.93e-29	TRUE
HGLibB_16491	FAM220A	0/0/0/0	62.604/28.115/60.606/28.097	0.08425	41.616	5.2966	0	1.8061	30.904	1	1.02e-209	2.03e-209	4.78e-207	TRUE
HGLibB_01229	AGPAT6	0/0/0/0	67.641/31.154/47.383/30.012	0.08425	41.612	5.2965	0	1.8061	30.901	1	1.11e-209	2.22e-209	5.21e-207	TRUE
HGLibA_40520	RBM26	0/0/0/0	23.746/63.828/28.65/68.964	0.08425	41.611	5.2965	0	1.8061	30.9	1	1.13e-209	2.26e-209	5.29e-207	TRUE
HGLibA_46494	SPATA31D1	0/0/0/0	47.492/28.115/65.014/34.482	0.08425	41.6	5.2961	0	1.8061	30.892	1	1.46e-209	2.92e-209	6.83e-207	TRUE
HGLibA_47217	SSX5	0/1.5144/0/3.1574	70.519/50.911/63.361/35.121	0.37888	53.169	5.2959	3.099	12.847	14.728	1	3.92e-49	7.85e-49	3.17e-47	TRUE
HGLibA_30992	NAA35	0/0/0/0	105.06/18.237/87.052/17.88	0.08425	41.592	5.2958	0	1.8061	30.886	1	1.74e-209	3.48e-209	8.1e-207	TRUE
HGLibA_54825	ZBTB16	0/0/0/0	45.334/35.713/56.749/32.566	0.08425	41.593	5.2958	0	1.8061	30.887	1	1.71e-209	3.43e-209	8e-207	TRUE
HGLibB_41819	RPL13A	0/0/0/0	63.323/27.355/71.074/24.265	0.08425	41.586	5.2956	0	1.8061	30.882	1	2.01e-209	4.02e-209	9.34e-207	TRUE
HGLibA_45845	SMURF1	0/0/0/0	20.148/63.828/30.303/76.627	0.08425	41.586	5.2956	0	1.8061	30.881	1	2.03e-209	4.06e-209	9.41e-207	TRUE
HGLibB_44188	SIVA1	0/0/0/0	21.587/66.108/24.793/84.29	0.08425	41.575	5.2952	0	1.8061	30.873	1	2.61e-209	5.22e-209	1.21e-206	TRUE
HGLibA_54070	WDR34	0/0/0/1.0525	20.868/100.3/14.876/95.145	0.08425	41.528	5.2936	0.31959	1.8061	30.838	1	7.67e-209	1.53e-208	3.52e-206	TRUE
HGLibB_04901	BTBD17	0/0/0/0	48.932/25.835/69.421/33.844	0.08425	41.521	5.2934	0	1.8061	30.833	1	9e-209	1.8e-208	4.13e-206	TRUE
HGLibB_08769	CDK5R1	0/0/0/0	57.566/26.595/73.829/26.181	0.08425	41.486	5.2922	0	1.8061	30.808	1	1.98e-208	3.95e-208	9.03e-206	TRUE
HGLibB_46968	SRPK3	0/0/0/1.0525	71.239/17.477/97.52/24.265	0.08425	41.457	5.2912	0.31959	1.8061	30.786	1	3.9e-208	7.79e-208	1.78e-205	TRUE
HGLibB_19355	GLYATL3	0/0/0/0	28.064/73.706/18.733/75.988	0.08425	41.444	5.2908	0	1.8061	30.776	1	5.29e-208	1.06e-207	2.41e-205	TRUE
HGLibB_12656	DDX20	0/0/0/1.0525	22.307/44.072/44.628/67.049	0.08425	41.423	5.2901	0.31959	1.8061	30.76	1	8.52e-208	1.7e-207	3.86e-205	TRUE
HGLibA_40882	RETSAT	0/0/0/0	33.82/38.753/41.873/53.639	0.08425	41.423	5.2901	0	1.8061	30.76	1	8.54e-208	1.71e-207	3.86e-205	TRUE
HGLibB_10616	COL9A3	0/0/0/1.0525	61.164/26.595/58.953/30.651	0.08425	41.413	5.2897	0.31959	1.8061	30.753	1	1.07e-207	2.13e-207	4.81e-205	TRUE
HGLibA_63414	hsa-mir-6809	3.9168/0/0/0	111.54/25.835/112.95/11.494	0.15175	44.036	5.2892	4.7483	3.8888	22.254	1	9.74e-110	1.95e-109	1.77e-107	TRUE
HGLibA_23365	INPPL1	0/0/0/0	48.212/39.513/33.058/46.615	0.08425	41.394	5.2891	0	1.8061	30.738	1	1.66e-207	3.32e-207	7.48e-205	TRUE
HGLibB_53668	VPS13B	0/0/0/2.105	65.482/25.835/82.644/23.627	0.1167	42.648	5.2886	1.3313	2.7609	25.596	1	1.59e-144	3.18e-144	4.13e-142	TRUE
HGLibB_04260	BCAT1	0/13.63/0/4.2099	69.08/55.47/87.052/65.772	0.77707	68.441	5.2882	59.395	32.885	11.799	1	3.56e-32	7.11e-32	2.08e-30	TRUE
HGLibB_06612	C8orf4	0/0/0/0	33.82/46.351/51.239/36.398	0.08425	41.352	5.2877	0	1.8061	30.707	1	4.32e-207	8.64e-207	1.94e-204	TRUE
HGLibB_45221	SLC5A5	0/0/0/0	37.418/44.072/39.669/44.699	0.08425	41.353	5.2877	0	1.8061	30.708	1	4.26e-207	8.51e-207	1.92e-204	TRUE
HGLibA_18950	GFM2	0/4.5433/0/5.2624	56.847/76.746/57.3/58.109	0.60639	61.737	5.2874	12.638	23.769	12.539	1	4.17e-36	8.34e-36	2.65e-34	TRUE
HGLibB_45687	SMIM19	0/0/0/0	48.212/38.753/55.647/28.097	0.08425	41.345	5.2874	0	1.8061	30.702	1	5.04e-207	1.01e-206	2.25e-204	TRUE
HGLibA_19861	GPR115	0/0/0/0	21.587/78.265/22.589/75.988	0.08425	41.287	5.2855	0	1.8061	30.659	1	1.88e-206	3.77e-206	8.41e-204	TRUE
HGLibB_28964	METTL3	0/0/0/1.0525	38.138/31.914/51.79/45.976	0.08425	41.262	5.2846	0.31959	1.8061	30.64	1	3.38e-206	6.77e-206	1.51e-203	TRUE
HGLibA_31654	NEK4	0/34.832/0/27.364	122.33/66.868/126.72/106.64	1.6599	102.54	5.2826	588.87	88.897	10.699	1	8.98e-27	1.8e-26	4.65e-25	TRUE
HGLibA_32647	NRARP	0/0/0/0	66.921/26.595/66.666/24.265	0.08425	41.204	5.2826	0	1.8061	30.597	1	1.26e-205	2.53e-205	5.62e-203	TRUE
HGLibB_45846	SNAPC5	0/0/0/0	39.577/47.111/47.383/32.566	0.08425	41.186	5.282	0	1.8061	30.584	1	1.89e-205	3.79e-205	8.41e-203	TRUE
HGLibA_55678	ZNF256	0/0/0/0	18.709/65.348/34.711/67.687	0.08425	41.184	5.2819	0	1.8061	30.582	1	2e-205	4e-205	8.86e-203	TRUE
HGLibA_11665	CTNS	0/0/0/0	65.482/38.753/58.953/19.157	0.08425	41.158	5.281	0	1.8061	30.563	1	3.61e-205	7.22e-205	1.6e-202	TRUE
HGLibB_00497	ACOX1	0/0/0/1.0525	48.932/29.634/40.22/49.169	0.08425	41.153	5.2809	0.31959	1.8061	30.56	1	4.02e-205	8.03e-205	1.77e-202	TRUE
HGLibA_03598	ATP1B3	0/0/0/0	41.016/44.072/26.997/58.747	0.08425	41.153	5.2809	0	1.8061	30.559	1	4.07e-205	8.14e-205	1.79e-202	TRUE
HGLibB_18898	GEMIN7	0/1.5144/0/0	53.249/31.154/77.686/23.627	0.10045	41.783	5.2809	0.67653	2.271	27.66	1	2e-168	4e-168	6.68e-166	TRUE
HGLibB_33220	OCRL	0/0/0/1.0525	42.455/41.032/35.813/45.976	0.08425	41.154	5.2809	0.31959	1.8061	30.56	1	3.96e-205	7.92e-205	1.75e-202	TRUE
HGLibB_40587	RBP4	0/0/0/0	48.212/37.993/84.297/18.518	0.08425	41.137	5.2803	0	1.8061	30.548	1	5.76e-205	1.15e-204	2.53e-202	TRUE
HGLibB_33578	OR13H1	0/0/0/0	34.54/51.67/26.997/59.386	0.08425	41.133	5.2802	0	1.8061	30.545	1	6.31e-205	1.26e-204	2.77e-202	TRUE
HGLibB_56508	ZNF700	0/21.202/0/3.1574	124.49/31.914/128.93/45.338	0.81269	69.439	5.2802	140.85	34.873	11.621	1	2.91e-31	5.81e-31	1.67e-29	TRUE
HGLibA_18891	GDPD1	0/16.659/0/18.945	99.302/88.903/92.562/66.41	1.2366	85.831	5.2788	184.82	60.437	10.881	1	1.25e-27	2.51e-27	6.62e-26	TRUE
HGLibA_25655	KRTAP15-1	0/13.63/0/12.63	144.64/31.914/128.93/63.856	1.0498	78.535	5.278	98.185	48.765	11.096	1	1.17e-28	2.34e-28	6.34e-27	TRUE
HGLibA_42628	SACS	0/7.5721/0/27.364	116.57/58.509/115.7/53.639	1.1048	80.667	5.278	244.61	52.141	11.018	1	2.78e-28	5.56e-28	1.49e-26	TRUE
HGLibB_37913	PPM1A	0/0/0/2.105	23.027/50.151/50.138/54.916	0.1167	42.234	5.2749	1.3313	2.7609	25.348	1	9.06e-142	1.81e-141	2.29e-139	TRUE
HGLibA_36122	PEX6	0/0/0/1.0525	36.699/43.312/36.914/47.892	0.08425	40.944	5.2737	0.31959	1.8061	30.404	1	4.69e-203	9.39e-203	2.04e-200	TRUE
HGLibB_42723	SATB1	0/0/0/0	69.799/22.796/125.07/14.048	0.08425	40.93	5.2732	0	1.8061	30.394	1	6.31e-203	1.26e-202	2.74e-200	TRUE
HGLibA_05492	C16orf87	0/0/0/1.0525	57.566/31.154/66.115/23.627	0.08425	40.921	5.2729	0.31959	1.8061	30.387	1	7.81e-203	1.56e-202	3.38e-200	TRUE
HGLibB_32125	NME6	0/0/0/0	45.334/31.914/56.198/34.482	0.08425	40.922	5.2729	0	1.8061	30.387	1	7.66e-203	1.53e-202	3.32e-200	TRUE
HGLibA_00710	ACYP1	0/0/0/0	32.381/49.391/43.526/40.229	0.08425	40.909	5.2725	0	1.8061	30.378	1	1.02e-202	2.05e-202	4.43e-200	TRUE
HGLibB_29370	MLLT10	0/0/2.7939/1.0525	29.503/61.549/63.361/55.555	0.32735	50.287	5.272	2.2747	10.612	15.336	1	4.06e-53	8.13e-53	3.49e-51	TRUE
HGLibB_09956	CLEC2B	0/3.0288/0/0	35.979/46.351/41.322/49.169	0.13651	42.905	5.2717	2.8072	3.3873	23.238	1	1.78e-119	3.57e-119	3.59e-117	TRUE
HGLibA_29500	MMP17	0/0/0/0	15.111/72.946/24.242/104.09	0.08425	40.872	5.2712	0	1.8061	30.35	1	2.39e-202	4.79e-202	1.03e-199	TRUE
HGLibB_11648	CTNND1	0/0/0/2.105	35.259/50.911/31.405/55.555	0.1167	42.071	5.2694	1.3313	2.7609	25.249	1	1.1e-140	2.2e-140	2.73e-138	TRUE
HGLibB_56631	ZNF768	0/0/0/0	40.297/31.154/50.138/44.061	0.08425	40.81	5.2691	0	1.8061	30.304	1	9.63e-202	1.93e-201	4.15e-199	TRUE
HGLibB_23366	INSM2	0/0/0/2.105	51.09/41.032/42.424/35.121	0.1167	42.041	5.2684	1.3313	2.7609	25.231	1	1.74e-140	3.47e-140	4.31e-138	TRUE
HGLibA_16681	FAM69B	0/27.26/0/61.044	82.032/136.01/82.093/169.22	1.9224	111.58	5.2677	1381.6	107.76	10.564	1	3.82e-26	7.65e-26	1.95e-24	TRUE
HGLibA_26545	LIMS1	0/0/2.7939/0	35.259/52.43/30.303/58.747	0.13194	42.596	5.2673	2.3795	3.2401	23.591	1	4.53e-123	9.06e-123	9.5e-121	TRUE
HGLibB_01345	AIG1	0/0/0/0	52.529/30.394/67.217/25.542	0.08425	40.697	5.2652	0	1.8061	30.22	1	1.22e-200	2.43e-200	5.23e-198	TRUE
HGLibB_32783	NT5DC3	0/19.688/0/8.4198	51.81/72.187/96.418/99.615	1.0395	77.421	5.265	134.79	48.138	11.009	1	3.09e-28	6.19e-28	1.66e-26	TRUE
HGLibB_42824	SCARF2	0/0/0/0	38.138/39.513/42.424/42.783	0.08425	40.667	5.2641	0	1.8061	30.198	1	2.39e-200	4.79e-200	1.03e-197	TRUE
HGLibB_02483	APOBEC3D	0/0/0/2.105	67.641/21.276/83.746/25.542	0.1167	41.905	5.2638	1.3313	2.7609	25.15	1	1.35e-139	2.71e-139	3.32e-137	TRUE
HGLibA_62659	hsa-mir-6128	0/7.5721/0/8.4198	43.175/86.624/36.914/155.81	0.79916	68.119	5.2637	35.075	34.115	11.526	1	8.82e-31	1.76e-30	5.01e-29	TRUE
HGLibA_10765	COQ7	0/0/0/0	42.455/31.914/45.73/44.061	0.08425	40.649	5.2635	0	1.8061	30.185	1	3.6e-200	7.2e-200	1.54e-197	TRUE
HGLibA_56061	ZNF474	0/0/0/0	85.63/18.237/90.909/19.157	0.08425	40.641	5.2632	0	1.8061	30.178	1	4.35e-200	8.7e-200	1.86e-197	TRUE
HGLibA_43916	SH3BGRL	0/0/0/1.0525	73.397/24.315/69.972/21.711	0.08425	40.595	5.2616	0.31959	1.8061	30.144	1	1.22e-199	2.44e-199	5.22e-197	TRUE
HGLibB_54753	ZBTB12	0/0/0/0	43.175/34.953/39.118/45.976	0.08425	40.59	5.2615	0	1.8061	30.14	1	1.37e-199	2.75e-199	5.86e-197	TRUE
HGLibB_55962	ZNF451	0/0/0/0	40.297/40.273/39.669/42.145	0.08425	40.585	5.2613	0	1.8061	30.137	1	1.51e-199	3.02e-199	6.43e-197	TRUE
HGLibB_04560	BLOC1S3	0/0/0/0	30.942/50.911/25.895/66.41	0.08425	40.577	5.261	0	1.8061	30.131	1	1.83e-199	3.66e-199	7.77e-197	TRUE
HGLibA_35091	PAN2	0/13.63/0/24.207	468.45/15.957/458.95/15.325	1.2516	85.334	5.2609	227.77	61.399	10.731	1	6.49e-27	1.3e-26	3.37e-25	TRUE
HGLibB_48365	TAS2R60	0/0/0/1.0525	44.614/28.875/53.994/38.952	0.08425	40.574	5.2609	0.31959	1.8061	30.128	1	1.96e-199	3.92e-199	8.31e-197	TRUE
HGLibA_04744	BPY2	0/18.173/0/19.997	92.826/75.986/93.664/84.928	1.2843	86.548	5.2602	212.9	63.511	10.699	1	9.13e-27	1.83e-26	4.72e-25	TRUE
HGLibA_42082	RPS16	0/0/0/1.0525	87.069/17.477/69.421/25.542	0.08425	40.553	5.2602	0.31959	1.8061	30.113	1	3.11e-199	6.23e-199	1.32e-196	TRUE
HGLibB_07079	CAMK4	0/0/0/0	43.894/31.154/39.669/49.808	0.08425	40.545	5.2599	0	1.8061	30.107	1	3.75e-199	7.51e-199	1.59e-196	TRUE
HGLibA_28248	MAPK1	0/0/0/0	72.678/17.477/80.991/26.181	0.08425	40.534	5.2595	0	1.8061	30.099	1	4.8e-199	9.6e-199	2.02e-196	TRUE
HGLibB_19113	GJA10	0/1.5144/0/0	48.212/27.355/69.421/31.289	0.10045	41.147	5.2593	0.67653	2.271	27.238	1	2.2e-163	4.39e-163	6.95e-161	TRUE
HGLibA_18118	FTH1P18	0/1.5144/0/1.0525	46.773/64.588/31.956/53	0.26933	47.564	5.2577	0.76955	8.224	16.492	1	3.91e-61	7.83e-61	3.85e-59	TRUE
HGLibB_21706	HMGXB4	0/0/0/1.0525	44.614/31.914/46.832/40.229	0.08425	40.471	5.2573	0.31959	1.8061	30.052	1	1.95e-198	3.91e-198	8.23e-196	TRUE
HGLibB_51409	TRIM36	0/0/0/1.0525	32.381/52.43/37.465/42.145	0.08425	40.465	5.2571	0.31959	1.8061	30.047	1	2.25e-198	4.5e-198	9.45e-196	TRUE
HGLibA_15497	ERLIN2	0/0/0/0	33.82/44.072/48.485/37.036	0.08425	40.449	5.2566	0	1.8061	30.035	1	3.24e-198	6.48e-198	1.36e-195	TRUE
HGLibB_31359	NDNF	0/0/0/2.105	71.958/19.756/80.991/26.181	0.1167	41.688	5.2565	1.3313	2.7609	25.019	1	3.63e-138	7.26e-138	8.78e-136	TRUE
HGLibB_12672	DDX27	0/0/16.763/0	41.016/44.072/61.157/44.699	0.26036	47.149	5.2556	90.852	7.8681	16.716	1	9.32e-63	1.86e-62	9.41e-61	TRUE
HGLibB_39072	PSMB8	0/0/0/2.105	105.06/23.556/89.807/13.41	0.1167	41.592	5.2533	1.3313	2.7609	24.961	1	1.53e-137	3.06e-137	3.68e-135	TRUE
HGLibA_34378	OR6B3	0/0/0/4.2099	39.577/38.753/49.587/45.338	0.15622	43.092	5.253	5.5019	4.0389	21.364	1	2.71e-101	5.42e-101	4.5e-99	TRUE
HGLibB_45841	SNAPC3	3.9168/0/0/0	58.286/31.154/69.421/26.819	0.15175	42.888	5.2519	4.7483	3.8888	21.672	1	3.57e-104	7.14e-104	6.17e-102	TRUE
HGLibB_32565	NR2F1	0/0/0/0	66.921/19.756/65.014/30.651	0.08425	40.303	5.2515	0	1.8061	29.927	1	8.44e-197	1.69e-196	3.54e-194	TRUE
HGLibA_58226	hsa-mir-2113	0/6.0577/0/3.1574	67.641/36.473/78.788/61.302	0.56923	58.757	5.251	12.49	21.881	12.44	1	1.45e-35	2.91e-35	9.11e-34	TRUE
HGLibB_47051	SS18L2	0/0/0/0	44.614/50.911/36.914/31.289	0.08425	40.247	5.2495	0	1.8061	29.885	1	2.9e-196	5.79e-196	1.21e-193	TRUE
HGLibA_10423	CNTNAP2	0/0/0/0	17.27/136.01/9.3664/118.13	0.08425	40.233	5.249	0	1.8061	29.875	1	4.01e-196	8.03e-196	1.67e-193	TRUE
HGLibB_20758	H6PD	0/0/0/0	31.662/53.19/35.813/43.422	0.08425	40.23	5.2489	0	1.8061	29.872	1	4.28e-196	8.55e-196	1.78e-193	TRUE
HGLibB_17495	FIGN	0/53.005/0/12.63	96.424/75.226/137.19/79.82	1.5125	94.408	5.2469	926.54	78.689	10.472	1	1.02e-25	2.04e-25	5.14e-24	TRUE
HGLibB_14021	DST	0/0/0/0	36.699/33.434/70.523/30.012	0.08425	40.149	5.2461	0	1.8061	29.812	1	2.6e-195	5.19e-195	1.08e-192	TRUE
HGLibA_28179	MAP3K19	0/0/0/0	31.662/45.592/39.669/45.338	0.08425	40.142	5.2458	0	1.8061	29.807	1	3.04e-195	6.07e-195	1.26e-192	TRUE
HGLibA_14980	ELP3	0/0/0/0	46.053/25.835/56.749/38.313	0.08425	40.109	5.2447	0	1.8061	29.783	1	6.24e-195	1.25e-194	2.58e-192	TRUE
HGLibA_53960	WASF3	0/12.115/0/11.577	124.49/41.032/126.17/47.892	0.99285	74.55	5.2445	79.237	45.33	10.925	1	7.81e-28	1.56e-27	4.14e-26	TRUE
HGLibB_40028	RAD51	0/0/0/1.0525	43.894/50.151/28.65/40.868	0.08425	40.07	5.2433	0.31959	1.8061	29.754	1	1.48e-194	2.95e-194	6.09e-192	TRUE
HGLibA_03680	ATP5L	0/0/0/0	33.101/31.914/38.567/63.217	0.08425	40.064	5.2431	0	1.8061	29.749	1	1.69e-194	3.38e-194	6.96e-192	TRUE
HGLibB_45490	SLN	0/0/0/0	77.715/18.237/54.545/33.205	0.08425	40.043	5.2424	0	1.8061	29.734	1	2.7e-194	5.4e-194	1.11e-191	TRUE
HGLibB_34670	OSTN	0/37.861/0/13.682	104.34/75.226/92.011/91.952	1.4124	90.273	5.2417	494.34	71.936	10.477	1	9.74e-26	1.95e-25	4.9e-24	TRUE
HGLibB_52434	U2AF2	0/18.173/0/18.945	161.19/58.509/102.48/53	1.2658	84.609	5.2397	200.53	62.315	10.558	1	4.15e-26	8.3e-26	2.11e-24	TRUE
HGLibA_02674	ARFGEF2	0/177.19/0/211.55	159.03/227.96/158.68/273.94	4.3012	199.24	5.2393	24293	309.95	11.073	1	1.43e-28	2.85e-28	7.69e-27	TRUE
HGLibB_20464	GSTP1	0/0/0/0	43.894/41.792/37.465/37.036	0.08425	39.943	5.2389	0	1.8061	29.659	1	2.45e-193	4.91e-193	1.01e-190	TRUE
HGLibA_63117	hsa-mir-6741	0/3.0288/0/4.2099	71.958/41.792/73.278/44.061	0.50599	55.825	5.2377	6.8653	18.756	12.773	1	2.11e-37	4.23e-37	1.38e-35	TRUE
HGLibB_01060	ADRB3	0/0/0/0	11.513/82.065/26.997/98.977	0.08425	39.907	5.2376	0	1.8061	29.632	1	5.49e-193	1.1e-192	2.25e-190	TRUE
HGLibA_25327	KMT2C	0/7.5721/0/1.0525	128.8/16.717/132.23/28.735	0.4453	53.529	5.2376	17.186	15.869	13.326	1	1.51e-40	3.02e-40	1.04e-38	TRUE
HGLibB_51401	TRIM33	0/0/0/1.0525	42.455/35.713/53.443/31.289	0.08425	39.906	5.2375	0.31959	1.8061	29.631	1	5.63e-193	1.13e-192	2.3e-190	TRUE
HGLibB_26360	LGI2	0/0/0/0	52.529/34.194/50.138/28.097	0.08425	39.887	5.2369	0	1.8061	29.617	1	8.54e-193	1.71e-192	3.49e-190	TRUE
HGLibA_36389	PHF8	0/0/0/0	28.064/45.592/25.344/77.904	0.08425	39.877	5.2365	0	1.8061	29.61	1	1.07e-192	2.13e-192	4.34e-190	TRUE
HGLibB_36370	PHLDA1	0/0/0/1.0525	31.662/41.792/32.507/58.747	0.08425	39.873	5.2364	0.31959	1.8061	29.607	1	1.16e-192	2.31e-192	4.7e-190	TRUE
HGLibA_21540	HIST2H3A	0/0/0/0	36.699/50.151/35.813/38.313	0.08425	39.865	5.2361	0	1.8061	29.601	1	1.39e-192	2.79e-192	5.66e-190	TRUE
HGLibA_09670	CHUK	0/0/0/0	69.799/28.115/47.934/26.819	0.08425	39.861	5.236	0	1.8061	29.598	1	1.5e-192	2.99e-192	6.06e-190	TRUE
HGLibB_30228	MSTO1	0/0/0/0	51.81/22.036/80.44/27.458	0.08425	39.862	5.236	0	1.8061	29.599	1	1.46e-192	2.92e-192	5.92e-190	TRUE
HGLibA_29611	MOCS1	0/6.0577/0/9.4723	141.04/31.914/131.13/31.928	0.77621	65.914	5.2354	34.907	32.838	11.367	1	5.51e-30	1.1e-29	3.07e-28	TRUE
HGLibA_53479	UXS1	0/13.63/0/14.735	48.932/132.98/55.647/101.53	1.0946	77.875	5.2348	115.19	51.512	10.698	1	9.29e-27	1.86e-26	4.81e-25	TRUE
HGLibB_00079	AASDHPPT	0/0/0/1.0525	50.371/34.194/67.217/21.711	0.08425	39.827	5.2347	0.31959	1.8061	29.573	1	3.21e-192	6.42e-192	1.3e-189	TRUE
HGLibA_53294	USP19	0/60.577/0/73.674	289.99/60.789/327.27/49.808	2.4866	130.24	5.2342	2818.1	151.02	10.395	1	2.24e-25	4.48e-25	1.12e-23	TRUE
HGLibA_19702	GP1BB	0/0/0/1.0525	14.392/69.147/19.284/130.27	0.08425	39.805	5.234	0.31959	1.8061	29.557	1	5.16e-192	1.03e-191	2.07e-189	TRUE
HGLibA_55196	ZFP28	0/0/0/0	66.921/24.315/57.3/26.819	0.08425	39.776	5.233	0	1.8061	29.535	1	9.77e-192	1.95e-191	3.92e-189	TRUE
HGLibB_45404	SLCO1C1	0/0/0/2.105	53.249/29.634/77.686/22.988	0.1167	40.984	5.2325	1.3313	2.7609	24.595	1	1.36e-133	2.72e-133	3.13e-131	TRUE
HGLibA_14286	DYSF	0/1.5144/0/4.2099	84.191/37.993/90.358/25.542	0.4136	52.14	5.2324	5.322	14.408	13.628	1	2.53e-42	5.06e-42	1.8e-40	TRUE
HGLibB_30628	MYCBPAP	0/0/0/0	33.101/38.753/39.118/49.808	0.08425	39.762	5.2324	0	1.8061	29.524	1	1.34e-191	2.69e-191	5.38e-189	TRUE
HGLibB_47288	STAP2	0/6.0577/0/10.525	38.138/98.022/41.873/125.8	0.79936	66.628	5.2321	41.171	34.126	11.269	1	1.69e-29	3.38e-29	9.3e-28	TRUE
HGLibB_09070	CENPO	0/16.659/0/24.207	117.29/63.068/166.39/44.699	1.3207	86.138	5.2307	254.18	65.877	10.45	1	1.3e-25	2.59e-25	6.5e-24	TRUE
HGLibA_48297	TANGO2	0/1.5144/0/1.0525	38.857/54.71/54.545/40.868	0.26933	46.659	5.2306	0.76955	8.224	16.176	1	6.92e-59	1.38e-58	6.58e-57	TRUE
HGLibB_28723	MED17	0/0/0/1.0525	38.857/38.753/39.669/41.506	0.08425	39.681	5.2296	0.31959	1.8061	29.464	1	7.85e-191	1.57e-190	3.13e-188	TRUE
HGLibB_04186	BAZ1B	0/0/0/0	64.762/19.756/73.829/26.181	0.08425	39.673	5.2293	0	1.8061	29.458	1	9.47e-191	1.89e-190	3.77e-188	TRUE
HGLibB_55247	ZHX2	0/0/0/2.105	29.503/53.19/30.303/58.747	0.1167	40.888	5.2292	1.3313	2.7609	24.537	1	5.61e-133	1.12e-132	1.29e-130	TRUE
HGLibB_38081	PPP1R9B	0/0/0/0	50.371/31.914/57.3/26.819	0.08425	39.65	5.2285	0	1.8061	29.441	1	1.55e-190	3.11e-190	6.18e-188	TRUE
HGLibB_33436	OR10AG1	0/0/0/0	44.614/31.914/51.239/33.844	0.08425	39.642	5.2282	0	1.8061	29.435	1	1.87e-190	3.73e-190	7.41e-188	TRUE
HGLibB_53141	USP14	0/0/0/0	27.344/47.871/28.65/65.772	0.08425	39.637	5.228	0	1.8061	29.431	1	2.09e-190	4.19e-190	8.3e-188	TRUE
HGLibA_53798	VPS4A	0/0/0/1.0525	25.905/56.989/23.14/72.157	0.08425	39.636	5.228	0.31959	1.8061	29.431	1	2.13e-190	4.25e-190	8.41e-188	TRUE
HGLibA_26684	LMF1	0/4.5433/0/3.1574	59.725/51.67/71.625/44.699	0.52363	56.066	5.2271	7.881	19.616	12.541	1	4.08e-36	8.17e-36	2.6e-34	TRUE
HGLibA_30649	MYBPC1	0/0/2.7939/0	54.688/35.713/43.526/34.482	0.13194	41.379	5.2265	2.3795	3.2401	22.915	1	3.13e-116	6.26e-116	6.12e-114	TRUE
HGLibA_02101	ANKRD44	0/4.5433/0/9.4723	111.54/40.273/113.5/31.289	0.71651	63.215	5.2254	30.778	29.571	11.493	1	1.29e-30	2.58e-30	7.31e-29	TRUE
HGLibB_06875	CACNA1C	0/0/0/0	71.239/31.154/63.912/17.241	0.08425	39.564	5.2254	0	1.8061	29.377	1	1.04e-189	2.08e-189	4.1e-187	TRUE
HGLibB_26972	LOH12CR1	0/0/0/0	34.54/29.634/53.443/44.699	0.08425	39.546	5.2248	0	1.8061	29.364	1	1.51e-189	3.03e-189	5.97e-187	TRUE
HGLibB_45499	SLURP1	0/0/0/1.0525	32.381/34.194/53.994/40.868	0.08425	39.538	5.2245	0.31959	1.8061	29.358	1	1.82e-189	3.65e-189	7.18e-187	TRUE
HGLibA_13528	DNAJB12	0/0/0/0	60.445/25.835/84.297/18.518	0.08425	39.533	5.2243	0	1.8061	29.354	1	2.02e-189	4.04e-189	7.94e-187	TRUE
HGLibA_49374	THOC5	0/57.548/0/58.939	188.53/74.466/171.35/94.507	2.3154	122.8	5.2227	2089.2	137.53	10.274	1	7.99e-25	1.6e-24	3.92e-23	TRUE
HGLibA_21079	HEATR5B	0/0/0/0	29.503/50.911/29.752/54.277	0.08425	39.468	5.222	0	1.8061	29.306	1	8.35e-189	1.67e-188	3.28e-186	TRUE
HGLibB_38117	PPP2R4	0/0/0/0	38.857/31.914/65.014/30.012	0.08425	39.445	5.2212	0	1.8061	29.288	1	1.4e-188	2.8e-188	5.48e-186	TRUE
HGLibB_27743	LYZL1	0/34.832/0/16.84	108.66/72.946/145.45/58.747	1.4597	90.724	5.2208	451.5	75.109	10.3	1	6.22e-25	1.24e-24	3.06e-23	TRUE
HGLibB_45872	SNIP1	0/0/0/0	38.138/41.032/31.405/49.169	0.08425	39.428	5.2206	0	1.8061	29.276	1	2e-188	4e-188	7.82e-186	TRUE
HGLibA_13742	DOCK3	0/0/0/0	41.736/38.753/34.711/42.783	0.08425	39.368	5.2184	0	1.8061	29.231	1	7.46e-188	1.49e-187	2.91e-185	TRUE
HGLibA_54194	WDR83	0/0/0/0	54.688/34.953/45.73/27.458	0.08425	39.364	5.2183	0	1.8061	29.228	1	8.06e-188	1.61e-187	3.13e-185	TRUE
HGLibB_42367	RTN4RL2	0/0/0/0	41.736/32.674/55.096/31.928	0.08425	39.357	5.2181	0	1.8061	29.223	1	9.35e-188	1.87e-187	3.63e-185	TRUE
HGLibA_33938	OR4C11	0/0/0/0	122.33/22.796/121.21/7.0241	0.08425	39.352	5.2179	0	1.8061	29.219	1	1.05e-187	2.1e-187	4.08e-185	TRUE
HGLibA_20609	GTPBP4	0/0/0/2.105	94.265/15.197/92.011/20.434	0.1167	40.549	5.2175	1.3313	2.7609	24.333	1	8.24e-131	1.65e-130	1.85e-128	TRUE
HGLibB_47170	ST18	0/87.837/0/66.306	112.25/131.46/158.13/143.68	2.6644	135.31	5.2172	3772.9	165.34	10.316	1	5.11e-25	1.02e-24	2.52e-23	TRUE
HGLibA_32281	NOL9	0/0/0/0	92.106/21.276/79.339/15.325	0.08425	39.322	5.2168	0	1.8061	29.197	1	2.02e-187	4.04e-187	7.8e-185	TRUE
HGLibB_49491	TINAGL1	0/0/0/1.0525	49.651/30.394/72.727/21.711	0.08425	39.3	5.216	0.31959	1.8061	29.181	1	3.25e-187	6.5e-187	1.25e-184	TRUE
HGLibA_10775	CORO1B	0/0/0/1.0525	26.624/47.871/42.975/43.422	0.08425	39.274	5.2151	0.31959	1.8061	29.161	1	5.77e-187	1.15e-186	2.23e-184	TRUE
HGLibA_62120	hsa-mir-551a	0/0/0/0	64.043/20.516/74.38/24.265	0.08425	39.259	5.2145	0	1.8061	29.15	1	7.98e-187	1.6e-186	3.07e-184	TRUE
HGLibB_23633	ISL2	0/0/0/0	69.799/20.516/69.972/23.627	0.08425	39.243	5.214	0	1.8061	29.138	1	1.13e-186	2.25e-186	4.33e-184	TRUE
HGLibB_23890	JAKMIP2	0/1.5144/0/0	98.583/21.276/133.33/8.9398	0.10045	39.839	5.2138	0.67653	2.271	26.37	1	2.89e-153	5.77e-153	8.11e-151	TRUE
HGLibB_27176	LRP2BP	19.584/0/16.763/0	85.63/81.305/89.807/74.073	1.2498	82.495	5.2138	193.32	61.283	10.378	1	2.76e-25	5.52e-25	1.37e-23	TRUE
HGLibB_02308	AP2B1	0/0/0/0	25.185/59.269/31.405/50.446	0.08425	39.221	5.2132	0	1.8061	29.122	1	1.82e-186	3.63e-186	6.96e-184	TRUE
HGLibB_22569	IFI27L1	0/0/2.7939/0	45.334/47.871/36.914/35.121	0.13194	40.956	5.212	2.3795	3.2401	22.68	1	6.7e-114	1.34e-113	1.28e-111	TRUE
HGLibA_34461	OR7A17	0/0/0/0	49.651/28.115/44.628/37.675	0.08425	39.143	5.2104	0	1.8061	29.064	1	9.76e-186	1.95e-185	3.73e-183	TRUE
HGLibA_46313	SP7	0/1.5144/0/1.0525	58.286/41.032/49.587/37.675	0.26933	45.977	5.2098	0.76955	8.224	15.938	1	3.19e-57	6.38e-57	2.95e-55	TRUE
HGLibB_41091	RHBDL3	0/0/0/1.0525	42.455/39.513/54.545/25.542	0.08425	39.103	5.209	0.31959	1.8061	29.034	1	2.31e-185	4.62e-185	8.82e-183	TRUE
HGLibB_28486	MBOAT7	0/0/0/0	39.577/41.032/52.341/27.458	0.08425	39.089	5.2084	0	1.8061	29.023	1	3.18e-185	6.36e-185	1.21e-182	TRUE
HGLibB_00291	ABI1	0/0/0/0	59.725/36.473/52.341/20.434	0.08425	39.079	5.2081	0	1.8061	29.016	1	3.96e-185	7.92e-185	1.51e-182	TRUE
HGLibB_55782	ZNF346	0/0/0/0	97.143/16.717/105.78/13.41	0.08425	39.009	5.2055	0	1.8061	28.964	1	1.8e-184	3.59e-184	6.83e-182	TRUE
HGLibB_36965	PLCH2	0/0/0/0	28.064/41.792/30.854/63.856	0.08425	38.993	5.205	0	1.8061	28.953	1	2.49e-184	4.97e-184	9.43e-182	TRUE
HGLibA_04762	BRCA1	0/51.49/0/31.574	110.1/88.903/129.48/100.89	1.9106	106.34	5.2047	1115.1	106.89	10.1	1	4.8e-24	9.6e-24	2.31e-22	TRUE
HGLibA_06141	C2orf49	0/0/0/1.0525	56.847/22.796/60.606/29.374	0.08425	38.982	5.2046	0.31959	1.8061	28.944	1	3.21e-184	6.42e-184	1.22e-181	TRUE
HGLibB_03451	ATF7	0/0/0/0	28.783/40.273/45.179/44.061	0.08425	38.976	5.2044	0	1.8061	28.94	1	3.59e-184	7.17e-184	1.36e-181	TRUE
HGLibA_59140	hsa-mir-3649	0/0/0/1.0525	82.752/20.516/81.542/16.603	0.08425	38.966	5.204	0.31959	1.8061	28.932	1	4.47e-184	8.94e-184	1.69e-181	TRUE
HGLibB_41870	RPL27A	0/0/0/0	19.429/76.746/15.978/96.422	0.08425	38.965	5.204	0	1.8061	28.931	1	4.6e-184	9.19e-184	1.73e-181	TRUE
HGLibB_45154	SLC4A11	0/0/0/0	41.736/31.914/42.975/40.229	0.08425	38.956	5.2036	0	1.8061	28.924	1	5.63e-184	1.13e-183	2.12e-181	TRUE
HGLibB_52721	UBXN2B	0/0/0/0	51.81/25.075/64.463/27.458	0.08425	38.949	5.2034	0	1.8061	28.92	1	6.44e-184	1.29e-183	2.42e-181	TRUE
HGLibB_02843	ARHGEF3	0/0/0/0	30.942/50.911/27.548/53	0.08425	38.947	5.2033	0	1.8061	28.918	1	6.7e-184	1.34e-183	2.51e-181	TRUE
HGLibB_18127	FUBP3	0/0/0/0	24.466/58.509/26.446/60.663	0.08425	38.938	5.203	0	1.8061	28.911	1	8.27e-184	1.65e-183	3.1e-181	TRUE
HGLibA_22762	IFT46	0/42.404/0/29.469	125.21/73.706/132.23/86.844	1.7829	101.46	5.2024	807.66	97.625	10.089	1	5.42e-24	1.08e-23	2.6e-22	TRUE
HGLibA_15760	EXOC7	0/0/0/0	34.54/37.993/29.752/58.747	0.08425	38.919	5.2023	0	1.8061	28.897	1	1.23e-183	2.46e-183	4.59e-181	TRUE
HGLibA_28949	METTL11B	0/0/0/0	47.492/38.753/32.507/38.313	0.08425	38.911	5.202	0	1.8061	28.891	1	1.47e-183	2.94e-183	5.48e-181	TRUE
HGLibB_30001	MRPS15	0/0/0/0	39.577/34.953/46.281/35.759	0.08425	38.899	5.2016	0	1.8061	28.882	1	1.91e-183	3.81e-183	7.11e-181	TRUE
HGLibB_11763	CUL2	0/0/0/1.0525	39.577/36.473/37.465/42.145	0.08425	38.855	5.2	0.31959	1.8061	28.85	1	4.88e-183	9.75e-183	1.82e-180	TRUE
HGLibA_08218	CCT8L2	0/0/0/0	18.709/74.466/24.793/65.772	0.08425	38.842	5.1995	0	1.8061	28.84	1	6.43e-183	1.29e-182	2.39e-180	TRUE
HGLibB_50387	TMEM55B	0/0/0/2.105	56.127/31.914/31.956/44.699	0.1167	39.997	5.1982	1.3313	2.7609	24.001	1	2.55e-127	5.11e-127	5.58e-125	TRUE
HGLibB_55459	ZNF174	0/0/0/0	65.482/20.516/79.89/21.072	0.08425	38.8	5.198	0	1.8061	28.808	1	1.6e-182	3.2e-182	5.93e-180	TRUE
HGLibA_56181	ZNF534	0/0/0/0	64.043/26.595/62.81/21.072	0.08425	38.761	5.1966	0	1.8061	28.78	1	3.67e-182	7.34e-182	1.36e-179	TRUE
HGLibB_20557	GTF3C3	0/0/0/0	54.688/27.355/50.138/30.012	0.08425	38.739	5.1958	0	1.8061	28.763	1	5.89e-182	1.18e-181	2.17e-179	TRUE
HGLibB_25592	KRTAP11-1	0/0/0/1.0525	33.101/49.391/33.609/40.868	0.08425	38.712	5.1948	0.31959	1.8061	28.743	1	1.06e-181	2.12e-181	3.9e-179	TRUE
HGLibA_29721	MPG	0/0/0/0	32.381/53.19/20.386/63.856	0.08425	38.706	5.1946	0	1.8061	28.739	1	1.19e-181	2.38e-181	4.38e-179	TRUE
HGLibA_34450	OR6X1	0/0/0/0	41.016/54.71/38.016/26.181	0.08425	38.662	5.193	0	1.8061	28.706	1	3.08e-181	6.15e-181	1.13e-178	TRUE
HGLibA_37189	PLK1S1	0/0/0/1.0525	47.492/27.355/40.771/42.145	0.08425	38.656	5.1928	0.31959	1.8061	28.701	1	3.51e-181	7.01e-181	1.29e-178	TRUE
HGLibB_15989	FAM110A	0/0/0/1.0525	41.016/32.674/45.73/36.398	0.08425	38.647	5.1924	0.31959	1.8061	28.695	1	4.23e-181	8.45e-181	1.55e-178	TRUE
HGLibB_34123	OR52H1	0/0/0/0	66.921/15.957/93.113/22.35	0.08425	38.638	5.1921	0	1.8061	28.688	1	5.11e-181	1.02e-180	1.87e-178	TRUE
HGLibA_37288	PM20D2	0/146.9/0/183.13	92.826/306.98/93.664/392.71	3.9512	179.95	5.1917	17524	277.27	10.57	1	3.46e-26	6.93e-26	1.76e-24	TRUE
HGLibA_07785	CCDC42B	0/0/0/0	22.307/44.832/29.752/74.711	0.08425	38.623	5.1916	0	1.8061	28.677	1	7.07e-181	1.41e-180	2.58e-178	TRUE
HGLibB_02446	APOA1	0/0/0/0	33.82/47.111/34.711/40.229	0.08425	38.622	5.1915	0	1.8061	28.676	1	7.21e-181	1.44e-180	2.63e-178	TRUE
HGLibB_44880	SLC32A1	0/0/0/0	37.418/41.792/47.383/30.012	0.08425	38.618	5.1914	0	1.8061	28.673	1	7.86e-181	1.57e-180	2.86e-178	TRUE
HGLibA_20527	GTF2A2	0/0/0/12.63	67.641/24.315/53.994/42.783	0.2359	44.158	5.1913	51.258	6.9166	16.701	1	1.21e-62	2.42e-62	1.22e-60	TRUE
HGLibA_27609	LTF	0/0/0/1.0525	35.259/30.394/58.953/35.121	0.08425	38.598	5.1907	0.31959	1.8061	28.658	1	1.2e-180	2.4e-180	4.36e-178	TRUE
HGLibB_50178	TMEM221	0/0/0/1.0525	64.762/22.036/110.19/14.048	0.08425	38.589	5.1903	0.31959	1.8061	28.651	1	1.47e-180	2.94e-180	5.33e-178	TRUE
HGLibA_38978	PRTFDC1	0/12.115/0/11.577	89.228/48.631/98.622/61.94	0.99285	71.757	5.1902	79.237	45.33	10.51	1	6.92e-26	1.38e-25	3.49e-24	TRUE
HGLibB_34184	OR5A1	0/40.889/0/43.152	94.265/96.502/120.66/118.13	1.952	106.71	5.1893	1073.7	109.94	9.9911	1	1.45e-23	2.91e-23	6.88e-22	TRUE
HGLibA_48998	TENM2	0/0/0/1.0525	33.101/42.552/33.609/46.615	0.08425	38.543	5.1887	0.31959	1.8061	28.617	1	3.9e-180	7.8e-180	1.41e-177	TRUE
HGLibB_41803	RPL10A	0/0/0/1.0525	32.381/53.95/25.344/49.808	0.08425	38.541	5.1886	0.31959	1.8061	28.616	1	4.09e-180	8.18e-180	1.48e-177	TRUE
HGLibB_14934	ELOVL1	0/6.0577/2.7939/1.0525	62.604/78.265/67.768/97.699	1.0971	75.471	5.1884	9.5641	51.665	10.347	1	3.84e-25	7.68e-25	1.91e-23	TRUE
HGLibA_31044	NADK	0/0/0/0	41.736/36.473/39.118/37.036	0.08425	38.537	5.1884	0	1.8061	28.613	1	4.46e-180	8.93e-180	1.61e-177	TRUE
HGLibA_50374	TMEM37	0/0/2.7939/0	32.381/68.387/24.793/47.892	0.13194	40.276	5.1884	2.3795	3.2401	22.302	1	3.36e-110	6.71e-110	6.13e-108	TRUE
HGLibB_11308	CSF1	0/12.115/0/14.735	131.68/26.595/210.47/40.868	1.0602	74.122	5.1883	103.82	49.402	10.395	1	2.34e-25	4.67e-25	1.16e-23	TRUE
HGLibA_48959	TEDDM1	0/0/0/0	51.81/28.875/56.198/26.181	0.08425	38.523	5.1879	0	1.8061	28.603	1	5.92e-180	1.18e-179	2.14e-177	TRUE
HGLibB_37997	PPP1R15A	0/0/0/1.0525	53.249/22.796/62.81/28.735	0.08425	38.482	5.1864	0.31959	1.8061	28.572	1	1.44e-179	2.89e-179	5.19e-177	TRUE
HGLibA_13516	DNAJA3	0/0/0/0	7.9154/188.44/7.1625/201.15	0.08425	38.451	5.1853	0	1.8061	28.549	1	2.75e-179	5.5e-179	9.9e-177	TRUE
HGLibB_46385	SPATA19	0/0/0/0	29.503/41.792/38.016/46.615	0.08425	38.449	5.1852	0	1.8061	28.547	1	2.91e-179	5.83e-179	1.05e-176	TRUE
HGLibB_27638	LY75	0/0/0/0	9.3546/105.62/20.937/104.72	0.08425	38.431	5.1846	0	1.8061	28.534	1	4.25e-179	8.49e-179	1.52e-176	TRUE
HGLibB_26465	LILRA5	0/0/0/0	56.127/33.434/53.443/21.711	0.08425	38.421	5.1842	0	1.8061	28.527	1	5.18e-179	1.04e-178	1.86e-176	TRUE
HGLibB_38924	PRSS8	7.8337/0/0/0	55.408/33.434/71.074/24.904	0.19845	42.562	5.1838	19.472	5.519	18.033	1	1.01e-72	2.02e-72	1.17e-70	TRUE
HGLibA_54378	WNT6	0/0/0/0	39.577/44.832/23.691/51.723	0.08425	38.404	5.1836	0	1.8061	28.514	1	7.47e-179	1.49e-178	2.67e-176	TRUE
HGLibB_29222	MIF4GD	0/0/0/1.0525	42.455/26.595/52.892/36.398	0.08425	38.4	5.1834	0.31959	1.8061	28.511	1	8.09e-179	1.62e-178	2.89e-176	TRUE
HGLibB_07737	CCDC27	0/0/0/0	46.053/25.835/86.501/21.072	0.08425	38.39	5.1831	0	1.8061	28.503	1	1.01e-178	2.03e-178	3.61e-176	TRUE
HGLibB_26691	LMTK3	0/0/0/1.0525	35.259/35.713/47.383/36.398	0.08425	38.389	5.183	0.31959	1.8061	28.503	1	1.03e-178	2.06e-178	3.66e-176	TRUE
HGLibB_37468	POLE3	0/0/0/1.0525	41.736/23.556/63.912/34.482	0.08425	38.372	5.1824	0.31959	1.8061	28.49	1	1.47e-178	2.95e-178	5.23e-176	TRUE
HGLibB_05760	C1orf127	0/34.832/0/15.787	105.06/71.427/91.46/84.928	1.4349	87.377	5.1818	441.82	73.44	10.029	1	1.01e-23	2.01e-23	4.79e-22	TRUE
HGLibA_30663	MYC	0/13.63/0/12.63	75.556/63.828/71.625/83.651	1.0498	73.317	5.1801	98.185	48.765	10.349	1	3.79e-25	7.57e-25	1.88e-23	TRUE
HGLibA_22721	IFNL2	0/0/0/1.0525	52.529/24.315/62.81/26.819	0.08425	38.308	5.18	0.31959	1.8061	28.442	1	5.78e-178	1.16e-177	2.05e-175	TRUE
HGLibA_32830	NT5E	0/0/0/0	63.323/23.556/66.115/21.711	0.08425	38.267	5.1785	0	1.8061	28.412	1	1.38e-177	2.76e-177	4.89e-175	TRUE
HGLibB_47327	STAT2	0/0/0/0	46.053/34.194/30.854/44.061	0.08425	38.252	5.178	0	1.8061	28.401	1	1.87e-177	3.75e-177	6.62e-175	TRUE
HGLibB_17351	FGF14	0/0/0/0	25.185/31.154/50.138/54.277	0.08425	38.232	5.1772	0	1.8061	28.386	1	2.91e-177	5.81e-177	1.03e-174	TRUE
HGLibA_13503	DNAI1	0/48.462/0/41.047	86.35/115.5/96.418/141.76	2.0143	108.05	5.1771	1229.7	114.56	9.9071	1	3.37e-23	6.75e-23	1.58e-21	TRUE
HGLibA_33874	OR2T33	0/10.601/0/15.787	62.604/63.828/90.909/77.266	1.0419	72.788	5.1754	103.66	48.284	10.325	1	4.85e-25	9.69e-25	2.4e-23	TRUE
HGLibA_20525	GTF2A2	0/0/0/0	43.175/30.394/42.975/37.675	0.08425	38.18	5.1753	0	1.8061	28.347	1	8.65e-177	1.73e-176	3.05e-174	TRUE
HGLibB_12945	DENND5B	0/0/0/0	39.577/38.753/45.179/30.651	0.08425	38.176	5.1752	0	1.8061	28.344	1	9.37e-177	1.87e-176	3.29e-174	TRUE
HGLibB_12545	DCTN6	0/0/0/0	37.418/34.953/34.711/46.615	0.08425	38.141	5.1739	0	1.8061	28.319	1	1.95e-176	3.89e-176	6.84e-174	TRUE
HGLibB_51413	TRIM37	0/9.0865/0/37.889	59.006/75.986/98.071/97.061	1.2668	80.829	5.1739	468.52	62.378	10.074	1	6.4e-24	1.28e-23	3.06e-22	TRUE
HGLibA_06568	C7orf62	0/0/0/1.0525	141.76/8.3584/131.68/13.41	0.08425	38.13	5.1735	0.31959	1.8061	28.31	1	2.46e-176	4.91e-176	8.61e-174	TRUE
HGLibA_05723	C1GALT1	0/25.745/0/48.414	78.434/116.26/100.28/106.64	1.7817	99.372	5.1732	918.39	97.545	9.8811	1	4.4e-23	8.8e-23	2.06e-21	TRUE
HGLibB_51571	TRIP11	0/0/0/0	34.54/52.43/38.016/30.651	0.08425	38.115	5.173	0	1.8061	28.299	1	3.37e-176	6.75e-176	1.18e-173	TRUE
HGLibB_56824	ZNF879	0/0/0/0	32.381/47.111/38.016/36.398	0.08425	38.118	5.173	0	1.8061	28.301	1	3.22e-176	6.44e-176	1.13e-173	TRUE
HGLibA_40888	REV3L	0/7.5721/0/11.577	96.424/50.911/125.07/31.928	0.87289	66.554	5.1727	53.662	38.294	10.614	1	2.31e-26	4.62e-26	1.18e-24	TRUE
HGLibB_48390	TAX1BP1	0/0/0/1.0525	68.36/18.237/73.278/22.988	0.08425	38.088	5.172	0.31959	1.8061	28.279	1	6e-176	1.2e-175	2.09e-173	TRUE
HGLibA_03123	ARRDC4	0/0/0/0	65.482/14.437/88.705/24.904	0.08425	38.044	5.1703	0	1.8061	28.246	1	1.51e-175	3.03e-175	5.27e-173	TRUE
HGLibB_25834	KTN1	0/0/0/1.0525	34.54/41.792/31.956/45.338	0.08425	38.029	5.1698	0.31959	1.8061	28.235	1	2.07e-175	4.14e-175	7.2e-173	TRUE
HGLibA_61345	hsa-mir-487a	0/0/0/0	34.54/46.351/31.956/40.868	0.08425	38.027	5.1697	0	1.8061	28.233	1	2.18e-175	4.36e-175	7.56e-173	TRUE
HGLibB_55639	ZNF268	0/0/0/3.1574	46.773/24.315/63.912/35.121	0.1389	39.978	5.1691	3.0565	3.4649	21.403	1	1.19e-101	2.38e-101	1.99e-99	TRUE
HGLibB_15969	FAM104B	0/0/0/0	26.624/44.832/36.914/47.253	0.08425	37.989	5.1683	0	1.8061	28.205	1	4.86e-175	9.72e-175	1.68e-172	TRUE
HGLibA_52189	TTLL10	0/10.601/0/7.3674	58.286/89.663/45.179/77.266	0.84547	65.358	5.1682	46.378	36.727	10.645	1	1.65e-26	3.3e-26	8.48e-25	TRUE
HGLibA_55840	ZNF341	0/0/0/0	34.54/48.631/28.099/44.061	0.08425	37.977	5.1679	0	1.8061	28.196	1	6.21e-175	1.24e-174	2.15e-172	TRUE
HGLibB_26569	LIPE	0/0/0/0	27.344/56.23/20.937/64.494	0.08425	37.97	5.1676	0	1.8061	28.191	1	7.12e-175	1.42e-174	2.46e-172	TRUE
HGLibA_37402	PNP	0/0/0/1.0525	69.799/27.355/56.749/19.157	0.08425	37.971	5.1676	0.31959	1.8061	28.192	1	6.97e-175	1.39e-174	2.41e-172	TRUE
HGLibB_36906	PLAGL1	0/0/0/0	30.222/37.233/47.383/38.952	0.08425	37.964	5.1674	0	1.8061	28.186	1	8.24e-175	1.65e-174	2.84e-172	TRUE
HGLibA_35884	PDIA5	0/31.803/0/29.469	255.45/21.276/324.52/44.699	1.6525	94.309	5.1672	562.76	88.378	9.856	1	5.67e-23	1.13e-22	2.64e-21	TRUE
HGLibB_29025	MFI2	0/0/0/0	35.979/37.993/42.424/35.759	0.08425	37.948	5.1668	0	1.8061	28.175	1	1.14e-174	2.28e-174	3.92e-172	TRUE
HGLibB_32700	NSD1	0/7.5721/0/9.4723	87.789/52.43/103.58/35.759	0.82573	64.267	5.1598	40.547	35.608	10.632	1	1.91e-26	3.83e-26	9.81e-25	TRUE
HGLibB_16341	FAM193A	0/0/0/0	42.455/44.072/30.854/35.121	0.08425	37.736	5.1589	0	1.8061	28.017	1	9.7e-173	1.94e-172	3.33e-170	TRUE
HGLibA_08855	CDO1	0/3.0288/0/5.2624	79.154/41.032/53.994/48.53	0.54001	54.015	5.1588	9.6928	20.423	11.833	1	2.41e-32	4.82e-32	1.42e-30	TRUE
HGLibA_39286	PTCRA	0/0/0/1.0525	64.043/18.996/66.666/24.904	0.08425	37.715	5.1581	0.31959	1.8061	28.001	1	1.49e-172	2.98e-172	5.12e-170	TRUE
HGLibA_31324	NCKIPSD	0/4.5433/0/3.1574	29.503/86.624/38.567/82.374	0.52363	53.391	5.1578	7.881	19.616	11.937	1	6.96e-33	1.39e-32	4.14e-31	TRUE
HGLibB_29581	MOG	0/3.0288/0/2.105	79.873/31.914/93.664/24.904	0.4125	49.397	5.157	3.35	14.358	12.927	1	2.9e-38	5.8e-38	1.92e-36	TRUE
HGLibA_13775	DOK4	0/12.115/0/14.735	77.715/56.23/72.727/86.844	1.0602	72.483	5.1565	103.82	49.402	10.162	1	2.63e-24	5.25e-24	1.27e-22	TRUE
HGLibB_05645	C19orf33	0/0/0/0	56.847/18.996/59.504/31.289	0.08425	37.668	5.1564	0	1.8061	27.966	1	4.02e-172	8.03e-172	1.38e-169	TRUE
HGLibB_29969	MRPL51	0/33.317/0/8.4198	59.725/86.624/78.237/88.76	1.199	77.422	5.1563	362.2	58.038	10.005	1	1.29e-23	2.57e-23	6.1e-22	TRUE
HGLibB_03142	ARSG	0/0/0/0	50.371/28.115/33.609/42.145	0.08425	37.636	5.1552	0	1.8061	27.943	1	7.74e-172	1.55e-171	2.65e-169	TRUE
HGLibB_02755	ARHGAP31	0/0/0/0	33.82/50.151/23.14/51.085	0.08425	37.635	5.1551	0	1.8061	27.942	1	7.9e-172	1.58e-171	2.7e-169	TRUE
HGLibA_12194	CYP4F3	0/63.606/0/63.149	89.948/156.53/95.867/157.72	2.4195	120.8	5.1546	2481.2	145.7	9.8071	1	9.05e-23	1.81e-22	4.2e-21	TRUE
HGLibB_02677	ARFIP2	0/0/0/0	48.212/24.315/56.749/30.012	0.08425	37.596	5.1537	0	1.8061	27.913	1	1.78e-171	3.56e-171	6.08e-169	TRUE
HGLibB_25373	KRIT1	0/0/0/0	44.614/28.115/47.934/33.205	0.08425	37.592	5.1535	0	1.8061	27.909	1	1.96e-171	3.92e-171	6.67e-169	TRUE
HGLibA_53021	UNC5C	0/0/0/0	120.17/12.158/132.23/10.217	0.08425	37.566	5.1525	0	1.8061	27.89	1	3.36e-171	6.72e-171	1.14e-168	TRUE
HGLibB_13539	DNAJB9	0/3.0288/0/2.105	23.746/70.667/47.934/72.796	0.4125	49.203	5.1515	3.35	14.358	12.876	1	5.64e-38	1.13e-37	3.71e-36	TRUE
HGLibA_44064	SHMT2	0/1.5144/0/1.0525	68.36/35.713/86.501/17.88	0.26933	44.102	5.1511	0.76955	8.224	15.285	1	8.98e-53	1.8e-52	7.68e-51	TRUE
HGLibB_04608	BMP5	0/0/0/0	18.709/46.351/33.058/68.964	0.08425	37.51	5.1505	0	1.8061	27.849	1	1.07e-170	2.14e-170	3.64e-168	TRUE
HGLibA_37140	PLEKHM2	0/0/0/0	43.894/34.194/60.606/21.711	0.08425	37.495	5.1499	0	1.8061	27.837	1	1.46e-170	2.91e-170	4.94e-168	TRUE
HGLibA_04944	BTG2	0/9.0865/0/6.3149	51.81/87.384/52.341/62.579	0.77616	62.057	5.1498	33.648	32.835	10.694	1	9.76e-27	1.95e-26	5.04e-25	TRUE
HGLibA_30417	MTMR12	0/0/0/0	14.392/66.868/25.344/80.458	0.08425	37.455	5.1484	0	1.8061	27.808	1	3.32e-170	6.63e-170	1.12e-167	TRUE
HGLibA_51566	TRIM61	0/1.5144/0/0	39.577/37.993/32.507/42.783	0.10045	38.028	5.1483	0.67653	2.271	25.168	1	8.5e-140	1.7e-139	2.09e-137	TRUE
HGLibA_04396	BECN1	0/18.173/0/23.155	118.73/53.19/115.7/61.302	1.3358	81.816	5.1479	254.37	66.865	9.8422	1	6.56e-23	1.31e-22	3.05e-21	TRUE
HGLibA_14753	EIF2S1	0/0/0/2.105	48.212/29.634/63.912/24.265	0.1167	38.589	5.1478	1.3313	2.7609	23.154	1	1.27e-118	2.53e-118	2.53e-116	TRUE
HGLibB_12118	CYP2E1	0/0/0/2.105	53.969/20.516/71.074/28.097	0.1167	38.574	5.1472	1.3313	2.7609	23.145	1	1.56e-118	3.12e-118	3.11e-116	TRUE
HGLibB_17237	FDX1L	0/15.144/0/4.2099	38.857/66.868/65.014/91.952	0.80031	62.784	5.1469	72.885	34.179	10.602	1	2.63e-26	5.25e-26	1.34e-24	TRUE
HGLibB_33929	OR4D2	0/0/0/0	33.101/49.391/37.465/31.928	0.08425	37.397	5.1462	0	1.8061	27.765	1	1.11e-169	2.21e-169	3.74e-167	TRUE
HGLibA_03297	ASH2L	0/0/0/0	33.82/40.273/33.058/43.422	0.08425	37.394	5.1461	0	1.8061	27.762	1	1.18e-169	2.37e-169	4e-167	TRUE
HGLibB_13457	DNAH12	0/0/0/1.0525	35.259/24.315/42.975/53	0.08425	37.386	5.1458	0.31959	1.8061	27.757	1	1.38e-169	2.76e-169	4.66e-167	TRUE
HGLibA_24168	KCNC3	0/40.889/0/25.26	125.93/68.387/120.11/76.627	1.6956	94.358	5.1447	699.06	91.407	9.692	1	2.86e-22	5.71e-22	1.3e-20	TRUE
HGLibA_24580	KHSRP	0/3.0288/0/6.3149	87.069/34.953/73.278/39.591	0.56933	54.518	5.1447	13.236	21.886	11.532	1	8.31e-31	1.66e-30	4.73e-29	TRUE
HGLibA_52364	TVP23C	0/15.144/0/7.3674	101.46/37.233/104.13/52.362	0.93292	67.379	5.1447	81.701	41.78	10.28	1	7.8e-25	1.56e-24	3.83e-23	TRUE
HGLibA_16193	FAM157A	0/0/0/0	74.836/17.477/55.096/26.819	0.08425	37.303	5.1427	0	1.8061	27.694	1	7.79e-169	1.56e-168	2.62e-166	TRUE
HGLibA_50093	TMEM18	0/0/0/0	28.064/39.513/36.364/47.892	0.08425	37.28	5.1418	0	1.8061	27.677	1	1.25e-168	2.49e-168	4.18e-166	TRUE
HGLibB_20581	GTPBP4	0/0/0/0	29.503/31.154/64.463/32.566	0.08425	37.275	5.1416	0	1.8061	27.674	1	1.38e-168	2.75e-168	4.61e-166	TRUE
HGLibA_47330	STAM	0/0/0/0	46.053/20.516/55.096/37.036	0.08425	37.271	5.1415	0	1.8061	27.67	1	1.51e-168	3.02e-168	5.05e-166	TRUE
HGLibB_26041	LBP	0/0/0/0	27.344/37.993/34.16/54.277	0.08425	37.257	5.141	0	1.8061	27.66	1	1.99e-168	3.98e-168	6.64e-166	TRUE
HGLibA_33504	OR10G9	0/19.688/0/38.942	54.688/148.93/57.3/137.93	1.5672	89.583	5.141	576.71	82.441	9.6937	1	2.82e-22	5.64e-22	1.29e-20	TRUE
HGLibA_42017	RPN1	0/74.207/0/88.408	112.25/154.25/111.29/153.89	2.7478	131.23	5.1409	4153.1	172.16	9.7922	1	1.04e-22	2.09e-22	4.83e-21	TRUE
HGLibB_45747	SMPD1	0/0/2.7939/1.0525	28.064/53.95/63.361/45.976	0.32735	45.832	5.1409	2.2747	10.612	13.969	1	2.24e-44	4.48e-44	1.67e-42	TRUE
HGLibA_47629	STX18	0/9.0865/0/8.4198	61.164/66.108/62.81/65.772	0.84058	63.93	5.1407	42.285	36.449	10.45	1	1.32e-25	2.64e-25	6.61e-24	TRUE
HGLibA_16789	FAM8A1	0/0/0/0	53.249/22.036/79.89/20.434	0.08425	37.219	5.1395	0	1.8061	27.632	1	4.35e-168	8.7e-168	1.45e-165	TRUE
HGLibB_47938	SYNGR3	0/0/0/0	38.138/34.194/52.341/28.097	0.08425	37.216	5.1394	0	1.8061	27.63	1	4.65e-168	9.29e-168	1.55e-165	TRUE
HGLibB_14839	EIF5AL1	0/0/0/0	46.773/24.315/69.421/24.265	0.08425	37.214	5.1393	0	1.8061	27.628	1	4.86e-168	9.73e-168	1.62e-165	TRUE
HGLibB_06669	C9orf129	15.667/0/0/1.0525	69.08/47.111/55.647/45.976	0.5529	53.718	5.139	76.436	21.063	11.584	1	4.52e-31	9.03e-31	2.58e-29	TRUE
HGLibB_11573	CTBP1	7.8337/0/0/0	81.313/28.115/50.689/24.904	0.19845	41.227	5.1389	19.472	5.519	17.464	1	2.5e-68	5.01e-68	2.73e-66	TRUE
HGLibA_32600	NR2C2AP	0/10.601/0/23.155	128.8/41.792/132.78/44.061	1.156	74.928	5.1382	191.94	55.327	9.9181	1	3.09e-23	6.19e-23	1.45e-21	TRUE
HGLibB_46259	SP8	0/0/0/0	50.371/25.835/54.545/26.819	0.08425	37.151	5.1369	0	1.8061	27.581	1	1.77e-167	3.54e-167	5.88e-165	TRUE
HGLibB_35731	PDE2A	0/0/0/0	18.709/46.351/41.873/52.362	0.08425	37.143	5.1367	0	1.8061	27.576	1	2.08e-167	4.16e-167	6.89e-165	TRUE
HGLibB_04579	BLZF1	0/0/0/0	33.82/39.513/55.647/25.542	0.08425	37.128	5.1361	0	1.8061	27.564	1	2.84e-167	5.68e-167	9.4e-165	TRUE
HGLibB_24572	KIAA0226	0/1.5144/0/0	58.286/21.276/60.606/26.819	0.10045	37.691	5.1358	0.67653	2.271	24.944	1	2.35e-137	4.69e-137	5.62e-135	TRUE
HGLibB_29818	MRI1	0/0/0/0	69.08/18.237/80.991/18.518	0.08425	37.101	5.1351	0	1.8061	27.544	1	4.95e-167	9.9e-167	1.64e-164	TRUE
HGLibA_22635	IFIT5	0/0/0/0	56.847/22.036/46.281/32.566	0.08425	37.075	5.1341	0	1.8061	27.525	1	8.39e-167	1.68e-166	2.77e-164	TRUE
HGLibB_28019	MAN1A2	0/0/0/1.0525	39.577/30.394/51.239/30.651	0.08425	37.076	5.1341	0.31959	1.8061	27.526	1	8.18e-167	1.64e-166	2.7e-164	TRUE
HGLibA_10025	CLIC2	0/0/0/1.0525	110.1/15.957/119.01/8.9398	0.08425	37.052	5.1332	0.31959	1.8061	27.508	1	1.35e-166	2.69e-166	4.43e-164	TRUE
HGLibA_00768	ADAM29	0/0/0/0	30.942/44.832/25.895/52.362	0.08425	37.037	5.1326	0	1.8061	27.497	1	1.82e-166	3.65e-166	5.99e-164	TRUE
HGLibB_18196	FXR2	0/0/0/0	62.604/27.355/42.975/25.542	0.08425	37.034	5.1325	0	1.8061	27.495	1	1.94e-166	3.88e-166	6.37e-164	TRUE
HGLibA_30269	MSTO1	0/7.5721/0/12.63	80.593/42.552/78.237/68.326	0.89411	65.438	5.1324	61.307	39.518	10.267	1	8.89e-25	1.78e-24	4.36e-23	TRUE
HGLibA_09182	CEP97	0/0/0/0	97.143/14.437/99.173/13.41	0.08425	37.007	5.1315	0	1.8061	27.474	1	3.39e-166	6.78e-166	1.11e-163	TRUE
HGLibA_22278	HSPA1L	0/0/0/1.0525	20.148/59.269/30.303/51.723	0.08425	36.998	5.1311	0.31959	1.8061	27.467	1	4.1e-166	8.2e-166	1.34e-163	TRUE
HGLibA_41887	RPL18	0/0/0/1.0525	56.847/20.516/58.402/27.458	0.08425	36.991	5.1309	0.31959	1.8061	27.463	1	4.65e-166	9.31e-166	1.52e-163	TRUE
HGLibB_42249	RSBN1	0/0/0/0	28.064/46.351/40.22/35.759	0.08425	36.985	5.1307	0	1.8061	27.458	1	5.27e-166	1.05e-165	1.71e-163	TRUE
HGLibA_39467	PTPN3	0/0/0/0	50.371/31.914/47.934/24.265	0.08425	36.983	5.1306	0	1.8061	27.456	1	5.54e-166	1.11e-165	1.8e-163	TRUE
HGLibA_04926	BTBD9	0/0/0/0	11.513/86.624/19.835/93.868	0.08425	36.961	5.1298	0	1.8061	27.44	1	8.63e-166	1.73e-165	2.79e-163	TRUE
HGLibA_21864	HOMER1	0/0/0/0	35.979/30.394/53.443/31.928	0.08425	36.962	5.1298	0	1.8061	27.441	1	8.53e-166	1.71e-165	2.77e-163	TRUE
HGLibB_43653	SF3B2	0/0/2.7939/0	56.127/17.477/86.501/26.181	0.13194	38.627	5.1296	2.3795	3.2401	21.386	1	1.72e-101	3.44e-101	2.86e-99	TRUE
HGLibB_40462	RBM23	0/30.288/0/10.525	112.97/39.513/139.94/57.47	1.2405	77.42	5.1294	311.02	60.685	9.7791	1	1.23e-22	2.46e-22	5.68e-21	TRUE
HGLibB_12570	DCXR	0/0/0/1.0525	41.016/36.473/34.16/36.398	0.08425	36.93	5.1286	0.31959	1.8061	27.417	1	1.63e-165	3.26e-165	5.27e-163	TRUE
HGLibA_33103	NUTM1	0/0/0/1.0525	53.249/21.276/53.443/30.651	0.08425	36.917	5.1281	0.31959	1.8061	27.408	1	2.12e-165	4.25e-165	6.86e-163	TRUE
HGLibA_58383	hsa-mir-28	0/0/0/0	51.09/29.634/44.628/27.458	0.08425	36.91	5.1278	0	1.8061	27.402	1	2.46e-165	4.93e-165	7.95e-163	TRUE
HGLibB_02330	AP3M2	0/0/0/0	22.307/47.111/35.813/49.169	0.08425	36.888	5.127	0	1.8061	27.386	1	3.85e-165	7.69e-165	1.24e-162	TRUE
HGLibA_02380	APBB1IP	0/4.5433/0/0	65.482/15.197/75.482/32.566	0.16104	39.571	5.127	6.4272	4.2022	19.225	1	2.13e-82	4.27e-82	2.81e-80	TRUE
HGLibB_21218	HGS	0/0/0/1.0525	56.847/18.996/76.584/22.35	0.08425	36.89	5.127	0.31959	1.8061	27.387	1	3.71e-165	7.41e-165	1.19e-162	TRUE
HGLibA_53489	VAMP1	0/0/0/0	35.259/36.473/29.201/49.169	0.08425	36.864	5.1261	0	1.8061	27.368	1	6.27e-165	1.25e-164	2.01e-162	TRUE
HGLibA_28077	MAN2B1	0/0/0/0	33.101/53.19/34.16/30.651	0.08425	36.849	5.1255	0	1.8061	27.357	1	8.46e-165	1.69e-164	2.71e-162	TRUE
HGLibA_25347	KNSTRN	0/0/0/1.0525	117.29/9.1183/140.5/12.133	0.08425	36.836	5.125	0.31959	1.8061	27.347	1	1.12e-164	2.25e-164	3.6e-162	TRUE
HGLibA_45110	SLC39A3	0/0/0/0	41.736/37.233/31.956/37.036	0.08425	36.826	5.1246	0	1.8061	27.34	1	1.35e-164	2.71e-164	4.33e-162	TRUE
HGLibA_30531	MUC17	0/0/0/0	69.08/15.957/49.036/33.844	0.08425	36.793	5.1234	0	1.8061	27.315	1	2.65e-164	5.29e-164	8.45e-162	TRUE
HGLibA_35864	PDHA2	0/0/0/0	29.503/33.434/35.813/51.723	0.08425	36.768	5.1224	0	1.8061	27.296	1	4.47e-164	8.94e-164	1.42e-161	TRUE
HGLibB_45179	SLC4A9	0/0/0/0	30.942/37.993/35.262/44.061	0.08425	36.763	5.1222	0	1.8061	27.293	1	4.93e-164	9.85e-164	1.57e-161	TRUE
HGLibB_41960	RPLP2	0/0/0/0	20.148/41.032/47.934/45.976	0.08425	36.747	5.1216	0	1.8061	27.281	1	6.85e-164	1.37e-163	2.18e-161	TRUE
HGLibA_27536	LSM2	0/0/0/0	33.82/39.513/24.793/54.916	0.08425	36.731	5.121	0	1.8061	27.269	1	9.38e-164	1.88e-163	2.98e-161	TRUE
HGLibB_36238	PGR	0/0/0/0	59.725/19.756/57.3/26.819	0.08425	36.708	5.1201	0	1.8061	27.252	1	1.51e-163	3.02e-163	4.78e-161	TRUE
HGLibB_41642	RNF6	0/0/0/0	32.381/34.953/36.364/44.061	0.08425	36.697	5.1197	0	1.8061	27.244	1	1.88e-163	3.75e-163	5.94e-161	TRUE
HGLibB_43731	SFXN2	0/0/0/0	40.297/31.914/40.771/34.482	0.08425	36.67	5.1186	0	1.8061	27.223	1	3.28e-163	6.56e-163	1.04e-160	TRUE
HGLibB_36691	PITHD1	0/0/0/1.0525	69.799/28.115/47.934/19.157	0.08425	36.651	5.1179	0.31959	1.8061	27.209	1	4.78e-163	9.55e-163	1.51e-160	TRUE
HGLibB_02899	ARID4A	0/0/0/0	37.418/26.595/72.727/24.904	0.08425	36.649	5.1178	0	1.8061	27.208	1	5e-163	1e-162	1.58e-160	TRUE
HGLibB_47624	STXBP6	0/0/0/0	20.148/60.789/24.242/60.663	0.08425	36.648	5.1178	0	1.8061	27.207	1	5.1e-163	1.02e-162	1.6e-160	TRUE
HGLibA_19881	GPR126	0/0/0/0	43.894/32.674/46.832/26.819	0.08425	36.638	5.1174	0	1.8061	27.2	1	6.23e-163	1.25e-162	1.96e-160	TRUE
HGLibA_31621	NEFL	0/0/0/2.105	87.069/16.717/58.953/23.627	0.1167	37.757	5.1172	1.3313	2.7609	22.653	1	1.23e-113	2.47e-113	2.34e-111	TRUE
HGLibA_57504	hsa-mir-1269a	0/0/0/0	41.016/29.634/30.854/47.892	0.08425	36.61	5.1164	0	1.8061	27.179	1	1.09e-162	2.18e-162	3.42e-160	TRUE
HGLibA_13163	DHTKD1	0/0/0/0	87.069/12.158/88.154/19.157	0.08425	36.609	5.1163	0	1.8061	27.178	1	1.12e-162	2.24e-162	3.51e-160	TRUE
HGLibA_18569	GALNT7	0/0/0/0	88.508/20.516/61.708/15.964	0.08425	36.598	5.1159	0	1.8061	27.17	1	1.39e-162	2.79e-162	4.36e-160	TRUE
HGLibA_04254	BCAS2	0/6.0577/0/15.787	65.482/47.111/88.705/63.856	0.89453	64.657	5.115	83.35	39.542	10.14	1	3.3e-24	6.6e-24	1.59e-22	TRUE
HGLibB_50705	TNFRSF18	0/0/0/0	35.259/34.194/34.16/43.422	0.08425	36.569	5.1148	0	1.8061	27.149	1	2.5e-162	5e-162	7.82e-160	TRUE
HGLibB_30241	MT1E	7.8337/0/2.7939/1.0525	75.556/67.627/100.83/59.386	1.1754	74.374	5.1147	16.116	56.548	9.7341	1	1.92e-22	3.84e-22	8.81e-21	TRUE
HGLibA_50738	TNFRSF10C	0/0/0/0	61.164/21.276/55.096/24.904	0.08425	36.566	5.1147	0	1.8061	27.146	1	2.68e-162	5.36e-162	8.36e-160	TRUE
HGLibA_00239	ABHD12	0/0/0/0	50.371/30.394/42.424/27.458	0.08425	36.547	5.1139	0	1.8061	27.132	1	3.95e-162	7.9e-162	1.23e-159	TRUE
HGLibB_00990	ADM	0/0/0/0	26.624/35.713/47.383/39.591	0.08425	36.548	5.1139	0	1.8061	27.132	1	3.89e-162	7.77e-162	1.21e-159	TRUE
HGLibB_53726	VPS41	0/0/0/0	55.408/25.075/71.625/17.88	0.08425	36.539	5.1136	0	1.8061	27.126	1	4.6e-162	9.21e-162	1.43e-159	TRUE
HGLibB_26278	LEPRE1	0/0/0/0	49.651/20.516/50.689/34.482	0.08425	36.536	5.1135	0	1.8061	27.124	1	4.91e-162	9.82e-162	1.52e-159	TRUE
HGLibB_39760	RAB13	0/0/0/0	35.979/20.516/75.482/31.928	0.08425	36.531	5.1133	0	1.8061	27.12	1	5.39e-162	1.08e-161	1.67e-159	TRUE
HGLibA_06218	C3orf20	0/0/0/0	54.688/21.276/43.526/35.121	0.08425	36.526	5.1131	0	1.8061	27.116	1	6e-162	1.2e-161	1.86e-159	TRUE
HGLibB_30281	MTBP	0/4.5433/0/1.0525	72.678/23.556/104.13/26.819	0.38097	46.781	5.1127	6.022	12.94	12.899	1	4.2e-38	8.41e-38	2.77e-36	TRUE
HGLibB_41827	RPL17	0/0/0/0	13.672/77.506/20.937/79.82	0.08425	36.513	5.1126	0	1.8061	27.106	1	7.88e-162	1.58e-161	2.43e-159	TRUE
HGLibA_52979	UMOD	0/3.0288/0/6.3149	27.344/69.147/37.465/113.66	0.56933	53.284	5.1123	13.236	21.886	11.268	1	1.72e-29	3.44e-29	9.47e-28	TRUE
HGLibB_37466	POLE3	0/0/0/0	76.276/15.957/84.297/17.241	0.08425	36.502	5.1122	0	1.8061	27.099	1	9.73e-162	1.95e-161	3e-159	TRUE
HGLibB_07459	CBX8	0/0/0/0	26.624/50.151/28.099/47.253	0.08425	36.494	5.1119	0	1.8061	27.093	1	1.15e-161	2.29e-161	3.54e-159	TRUE
HGLibB_26469	LILRB1	0/0/0/2.105	66.201/23.556/77.135/16.603	0.1167	37.615	5.1118	1.3313	2.7609	22.567	1	8.57e-113	1.71e-112	1.61e-110	TRUE
HGLibA_44635	SLC25A10	0/127.21/0/162.08	147.51/173.25/165.84/159	3.6907	161.12	5.1111	13457	253.54	9.887	1	4.01e-23	8.01e-23	1.88e-21	TRUE
HGLibB_50966	TOR3A	0/0/0/0	38.138/33.434/31.956/43.422	0.08425	36.472	5.111	0	1.8061	27.076	1	1.79e-161	3.58e-161	5.51e-159	TRUE
HGLibB_47177	ST20-MTHFS	0/0/0/0	38.138/27.355/47.383/35.759	0.08425	36.465	5.1108	0	1.8061	27.071	1	2.07e-161	4.13e-161	6.36e-159	TRUE
HGLibB_44261	SLAMF6	7.8337/0/5.5878/0	111.54/34.953/80.44/37.036	0.71961	58.391	5.1101	25.115	29.738	10.575	1	3.51e-26	7.01e-26	1.78e-24	TRUE
HGLibA_25941	LAMA1	0/119.64/0/138.93	107.94/200.6/123.97/210.09	3.492	154.1	5.1097	10619	235.78	9.8086	1	8.76e-23	1.75e-22	4.06e-21	TRUE
HGLibB_12844	DEFB116	0/0/0/0	57.566/15.957/61.157/31.289	0.08425	36.428	5.1094	0	1.8061	27.044	1	4.3e-161	8.59e-161	1.32e-158	TRUE
HGLibA_53921	VWA9	0/36.346/0/27.364	163.34/50.911/134.43/62.579	1.6787	91.469	5.1094	622.41	90.217	9.4533	1	2.88e-21	5.76e-21	1.28e-19	TRUE
HGLibB_55624	ZNF260	0/0/0/0	36.699/34.953/27.548/49.808	0.08425	36.426	5.1093	0	1.8061	27.042	1	4.54e-161	9.08e-161	1.39e-158	TRUE
HGLibA_05027	C10orf11	0/7.5721/0/11.577	156.15/29.634/158.13/22.35	0.87289	63.637	5.109	53.662	38.294	10.142	1	3.22e-24	6.44e-24	1.55e-22	TRUE
HGLibB_44368	SLC16A10	0/0/0/0	16.55/53.95/35.813/54.916	0.08425	36.416	5.1089	0	1.8061	27.035	1	5.47e-161	1.09e-160	1.67e-158	TRUE
HGLibA_25846	KRTAP9-7	0/0/0/1.0525	82.752/11.398/74.38/24.904	0.08425	36.396	5.1081	0.31959	1.8061	27.019	1	8.32e-161	1.66e-160	2.54e-158	TRUE
HGLibA_42831	SCAF8	0/0/0/2.105	92.826/17.477/73.278/16.603	0.1167	37.515	5.1081	1.3313	2.7609	22.507	1	3.35e-112	6.71e-112	6.27e-110	TRUE
HGLibB_51781	TSGA10	0/0/0/0	35.259/31.914/35.813/43.422	0.08425	36.371	5.1072	0	1.8061	27.001	1	1.36e-160	2.72e-160	4.14e-158	TRUE
HGLibA_40980	RFX7	0/189.3/0/232.6	138.16/233.28/150.41/257.34	4.4819	187.94	5.1071	28745	327.15	10.143	1	2.98e-24	5.96e-24	1.44e-22	TRUE
HGLibB_01863	ANAPC10	0/0/0/0	35.259/41.792/38.567/30.651	0.08425	36.33	5.1056	0	1.8061	26.971	1	3.11e-160	6.22e-160	9.46e-158	TRUE
HGLibA_44889	SLC2A7	0/1.5144/0/0	38.857/31.914/40.22/37.036	0.10045	36.867	5.1048	0.67653	2.271	24.398	1	1.72e-131	3.44e-131	3.89e-129	TRUE
HGLibB_38055	PPP1R3C	0/0/0/0	31.662/32.674/49.587/33.844	0.08425	36.3	5.1044	0	1.8061	26.949	1	5.64e-160	1.13e-159	1.71e-157	TRUE
HGLibB_06445	C6orf141	0/0/0/0	46.773/31.154/60.055/19.795	0.08425	36.288	5.104	0	1.8061	26.94	1	7.19e-160	1.44e-159	2.18e-157	TRUE
HGLibA_28767	MED18	0/6.0577/0/17.892	34.54/137.53/25.344/150.06	0.92595	65.23	5.1038	105.3	41.371	9.9975	1	1.4e-23	2.81e-23	6.65e-22	TRUE
HGLibA_36884	PLA2G2A	0/219.59/0/341	129.52/340.42/114.05/385.69	5.1321	209.87	5.1038	52952	390.82	10.357	1	3.24e-25	6.48e-25	1.61e-23	TRUE
HGLibA_44212	SIRPG	0/0/0/2.105	41.016/27.355/46.281/37.675	0.1167	37.401	5.1038	1.3313	2.7609	22.439	1	1.56e-111	3.12e-111	2.9e-109	TRUE
HGLibB_34580	ORMDL1	0/0/0/1.0525	44.614/22.036/50.138/35.121	0.08425	36.278	5.1036	0.31959	1.8061	26.932	1	8.81e-160	1.76e-159	2.67e-157	TRUE
HGLibB_49425	TIGIT	3.9168/0/0/3.1574	62.604/34.194/70.523/43.422	0.50144	50.604	5.1031	6.4074	18.535	11.637	1	2.43e-31	4.87e-31	1.4e-29	TRUE
HGLibB_47174	ST20	0/0/0/1.0525	47.492/26.595/53.443/25.542	0.08425	36.242	5.1022	0.31959	1.8061	26.905	1	1.83e-159	3.65e-159	5.52e-157	TRUE
HGLibB_20214	GREM1	0/0/0/1.0525	56.847/21.276/65.564/21.711	0.08425	36.237	5.102	0.31959	1.8061	26.901	1	2.01e-159	4.02e-159	6.07e-157	TRUE
HGLibB_15710	EXOC1	0/3.0288/0/2.105	42.455/59.269/27.548/73.434	0.4125	47.507	5.1019	3.35	14.358	12.428	1	1.68e-35	3.37e-35	1.05e-33	TRUE
HGLibB_21433	HIST1H3C	0/0/0/0	35.979/39.513/45.179/26.819	0.08425	36.23	5.1017	0	1.8061	26.896	1	2.33e-159	4.66e-159	7.02e-157	TRUE
HGLibB_02732	ARHGAP24	0/0/0/0	55.408/17.477/54.545/32.566	0.08425	36.228	5.1016	0	1.8061	26.894	1	2.43e-159	4.87e-159	7.33e-157	TRUE
HGLibA_06832	CAB39	0/0/0/0	51.09/27.355/58.402/21.072	0.08425	36.223	5.1014	0	1.8061	26.891	1	2.64e-159	5.29e-159	7.95e-157	TRUE
HGLibB_42992	SCRIB	0/0/0/0	62.604/18.996/90.358/15.964	0.08425	36.219	5.1013	0	1.8061	26.888	1	2.88e-159	5.76e-159	8.66e-157	TRUE
HGLibB_37495	POLN	0/0/0/0	33.101/30.394/34.711/49.169	0.08425	36.201	5.1006	0	1.8061	26.874	1	4.18e-159	8.37e-159	1.25e-156	TRUE
HGLibB_41553	RNF19B	0/0/0/0	54.688/18.237/81.542/21.072	0.08425	36.201	5.1006	0	1.8061	26.875	1	4.11e-159	8.23e-159	1.23e-156	TRUE
HGLibB_23348	INSIG2	0/0/0/0	45.334/23.556/64.463/24.904	0.08425	36.193	5.1003	0	1.8061	26.869	1	4.85e-159	9.7e-159	1.45e-156	TRUE
HGLibB_57021	ZYX	0/0/0/0	63.323/22.796/84.297/14.048	0.08425	36.188	5.1001	0	1.8061	26.865	1	5.42e-159	1.08e-158	1.62e-156	TRUE
HGLibA_48381	TAS2R20	0/4.5433/0/6.3149	55.408/46.351/87.052/41.506	0.63876	55.196	5.0998	16.093	25.443	10.816	1	2.62e-27	5.24e-27	1.37e-25	TRUE
HGLibB_30334	MTHFD1	0/0/2.7939/0	42.455/25.075/60.055/31.928	0.13194	37.804	5.0993	2.3795	3.2401	20.928	1	2.79e-97	5.59e-97	4.42e-95	TRUE
HGLibA_08019	CCL3	0/0/0/0	22.307/41.032/28.099/66.41	0.08425	36.16	5.099	0	1.8061	26.844	1	9.5e-159	1.9e-158	2.83e-156	TRUE
HGLibA_10406	CNTN3	0/81.779/0/101.04	70.519/240.12/79.339/234.35	2.9166	133.22	5.0989	5288	186.17	9.55	1	1.11e-21	2.22e-21	4.98e-20	TRUE
HGLibA_26704	LMO2	0/0/0/1.0525	22.307/56.989/25.344/53	0.08425	36.158	5.0989	0.31959	1.8061	26.843	1	9.75e-159	1.95e-158	2.91e-156	TRUE
HGLibB_52452	UBA2	0/0/0/2.105	75.556/21.276/74.931/15.964	0.1167	37.265	5.0987	1.3313	2.7609	22.357	1	9.8e-111	1.96e-110	1.8e-108	TRUE
HGLibB_20519	GTF2H2	0/0/0/0	46.053/22.036/90.358/18.518	0.08425	36.118	5.0973	0	1.8061	26.813	1	2.19e-158	4.39e-158	6.53e-156	TRUE
HGLibA_23529	IQCK	3.9168/0/0/0	26.624/36.473/32.507/68.964	0.15175	38.418	5.0969	4.7483	3.8888	19.405	1	6.65e-84	1.33e-83	8.9e-82	TRUE
HGLibA_63120	hsa-mir-6742	0/3.0288/0/4.2099	60.445/41.032/49.587/53	0.50599	50.529	5.0966	6.8653	18.756	11.551	1	6.71e-31	1.34e-30	3.82e-29	TRUE
HGLibA_31318	NCKAP5	0/0/0/0	58.286/28.115/57.851/17.88	0.08425	36.096	5.0965	0	1.8061	26.796	1	3.4e-158	6.81e-158	1.01e-155	TRUE
HGLibB_47189	ST3GAL4	0/0/0/0	38.138/50.911/25.344/34.482	0.08425	36.095	5.0965	0	1.8061	26.796	1	3.45e-158	6.9e-158	1.02e-155	TRUE
HGLibA_34233	OR5A2	0/0/0/0	35.259/35.713/45.73/29.374	0.08425	36.065	5.0953	0	1.8061	26.773	1	6.33e-158	1.27e-157	1.88e-155	TRUE
HGLibA_28382	MARVELD2	0/133.27/0/157.87	164.78/135.25/169.15/173.69	3.7099	159.97	5.0949	13526	255.27	9.78	1	1.16e-22	2.32e-22	5.36e-21	TRUE
HGLibA_06246	C3orf43	0/6.0577/0/2.105	39.577/62.308/28.65/91.952	0.50702	50.496	5.0947	11.292	18.806	11.527	1	8.8e-31	1.76e-30	5e-29	TRUE
HGLibA_28451	MAZ	0/0/0/1.0525	33.101/61.549/13.774/60.024	0.08425	36.048	5.0946	0.31959	1.8061	26.761	1	8.86e-158	1.77e-157	2.62e-155	TRUE
HGLibB_30768	MYO18A	0/0/0/0	27.344/28.875/53.994/39.591	0.08425	36.047	5.0946	0	1.8061	26.76	1	8.93e-158	1.79e-157	2.64e-155	TRUE
HGLibA_53969	WBP1	0/0/0/2.105	41.016/25.835/61.157/29.374	0.1167	37.15	5.0944	1.3313	2.7609	22.287	1	4.63e-110	9.26e-110	8.44e-108	TRUE
HGLibB_02949	ARL17A	0/21.202/0/6.3149	51.81/66.868/77.686/73.434	0.98119	66.677	5.0942	146.42	44.634	9.8334	1	7.24e-23	1.45e-22	3.36e-21	TRUE
HGLibB_52420	TYW3	0/0/0/0	66.201/18.996/74.38/17.88	0.08425	35.985	5.0922	0	1.8061	26.714	1	3.11e-157	6.21e-157	9.17e-155	TRUE
HGLibA_52141	TTC4	0/33.317/0/48.414	89.228/98.782/88.154/119.41	1.9066	98.145	5.0921	1052.3	106.6	9.321	1	1e-20	2.01e-20	4.37e-19	TRUE
HGLibB_41069	RHAG	0/0/0/0	31.662/39.513/25.895/51.723	0.08425	35.982	5.092	0	1.8061	26.712	1	3.3e-157	6.59e-157	9.71e-155	TRUE
HGLibB_07370	CAV1	0/0/0/0	25.905/43.312/29.201/51.085	0.08425	35.972	5.0917	0	1.8061	26.704	1	4e-157	7.99e-157	1.18e-154	TRUE
HGLibB_51184	TRAF3	0/0/0/0	51.09/20.516/56.749/28.097	0.08425	35.964	5.0914	0	1.8061	26.699	1	4.66e-157	9.32e-157	1.37e-154	TRUE
HGLibB_51852	TSPAN18	0/0/0/2.105	59.006/23.556/84.848/15.964	0.1167	37.066	5.0912	1.3313	2.7609	22.237	1	1.43e-109	2.86e-109	2.59e-107	TRUE
HGLibB_16120	FAM13A	0/0/0/1.0525	38.138/25.075/65.014/26.819	0.08425	35.941	5.0905	0.31959	1.8061	26.681	1	7.37e-157	1.47e-156	2.16e-154	TRUE
HGLibB_17432	FGG	0/0/0/1.0525	42.455/27.355/66.115/21.711	0.08425	35.941	5.0905	0.31959	1.8061	26.681	1	7.36e-157	1.47e-156	2.16e-154	TRUE
HGLibB_05154	C11orf54	0/0/0/0	27.344/33.434/59.504/30.651	0.08425	35.938	5.0904	0	1.8061	26.679	1	7.81e-157	1.56e-156	2.29e-154	TRUE
HGLibB_25778	KRTAP6-1	0/3.0288/0/0	31.662/50.911/18.182/68.964	0.13651	37.719	5.0904	2.8072	3.3873	20.42	1	1.05e-92	2.09e-92	1.57e-90	TRUE
HGLibA_34297	OR5H2	0/112.07/0/123.14	116.57/136.77/144.9/199.23	3.3289	146.48	5.0903	8733.6	221.44	9.6196	1	5.62e-22	1.12e-21	2.55e-20	TRUE
HGLibB_18810	GDA	0/0/0/1.0525	21.587/64.588/21.488/55.555	0.08425	35.932	5.0901	0.31959	1.8061	26.674	1	8.94e-157	1.79e-156	2.61e-154	TRUE
HGLibB_18309	GABARAPL1	0/0/0/0	75.556/18.237/75.482/15.964	0.08425	35.925	5.0898	0	1.8061	26.669	1	1.01e-156	2.03e-156	2.96e-154	TRUE
HGLibB_10383	CNTFR	0/0/0/0	26.624/47.871/35.262/37.036	0.08425	35.921	5.0897	0	1.8061	26.666	1	1.11e-156	2.21e-156	3.22e-154	TRUE
HGLibA_48093	SYT9	0/4.5433/0/4.2099	75.556/44.072/61.157/37.036	0.56884	52.409	5.0893	9.9002	21.861	11.087	1	1.32e-28	2.63e-28	7.1e-27	TRUE
HGLibB_51939	TSSC1	0/0/0/1.0525	51.81/36.473/26.997/32.566	0.08425	35.905	5.089	0.31959	1.8061	26.654	1	1.53e-156	3.05e-156	4.44e-154	TRUE
HGLibB_39644	PYGO1	0/0/0/0	77.715/25.835/56.198/14.687	0.08425	35.902	5.0889	0	1.8061	26.652	1	1.6e-156	3.2e-156	4.65e-154	TRUE
HGLibB_49848	TMEM125	0/0/0/1.0525	81.313/11.398/116.25/15.325	0.08425	35.902	5.0889	0.31959	1.8061	26.652	1	1.6e-156	3.2e-156	4.65e-154	TRUE
HGLibB_49108	TFEC	0/0/0/2.105	28.783/37.233/50.689/34.482	0.1167	36.997	5.0886	1.3313	2.7609	22.196	1	3.59e-109	7.17e-109	6.48e-107	TRUE
HGLibA_26856	LOC100505841	0/0/0/2.105	52.529/30.394/61.157/19.157	0.1167	36.993	5.0884	1.3313	2.7609	22.193	1	3.77e-109	7.53e-109	6.8e-107	TRUE
HGLibB_40632	RCC1	0/0/0/0	21.587/39.513/38.016/51.085	0.08425	35.881	5.0881	0	1.8061	26.636	1	2.44e-156	4.89e-156	7.09e-154	TRUE
HGLibB_26032	LAX1	0/0/0/0	25.185/38.753/29.201/58.109	0.08425	35.878	5.088	0	1.8061	26.634	1	2.58e-156	5.16e-156	7.47e-154	TRUE
HGLibB_10984	CPSF2	0/16.659/0/2.105	70.519/47.871/63.912/45.976	0.67967	56.122	5.0878	86.094	27.597	10.554	1	4.41e-26	8.83e-26	2.24e-24	TRUE
HGLibA_56398	ZNF618	0/63.606/0/119.98	122.33/121.58/148.21/130.27	2.8574	130.17	5.0877	5808.3	181.23	9.4573	1	2.7e-21	5.41e-21	1.2e-19	TRUE
HGLibB_27505	LSM5	0/0/0/0	45.334/37.993/24.242/39.591	0.08425	35.86	5.0873	0	1.8061	26.621	1	3.72e-156	7.44e-156	1.07e-153	TRUE
HGLibA_09696	CIDEA	0/0/0/0	55.408/19.756/65.564/22.988	0.08425	35.854	5.087	0	1.8061	26.616	1	4.21e-156	8.41e-156	1.21e-153	TRUE
HGLibA_35196	PARK2	0/0/0/0	100.02/14.437/104.68/10.855	0.08425	35.853	5.087	0	1.8061	26.616	1	4.27e-156	8.54e-156	1.23e-153	TRUE
HGLibA_20294	GRIK5	0/0/0/0	50.371/35.713/46.281/19.795	0.08425	35.837	5.0864	0	1.8061	26.604	1	5.84e-156	1.17e-155	1.68e-153	TRUE
HGLibB_05349	C14orf183	0/0/0/0	15.111/80.545/22.038/61.302	0.08425	35.835	5.0863	0	1.8061	26.602	1	6.09e-156	1.22e-155	1.75e-153	TRUE
HGLibB_17353	FGF14	0/0/0/0	41.736/25.075/60.055/26.181	0.08425	35.822	5.0858	0	1.8061	26.592	1	7.9e-156	1.58e-155	2.27e-153	TRUE
HGLibB_10045	CLK1	0/4.5433/0/3.1574	92.106/28.115/97.52/26.181	0.52363	50.728	5.0854	7.881	19.616	11.335	1	8e-30	1.6e-29	4.44e-28	TRUE
HGLibB_19937	GPR171	0/0/0/0	33.82/32.674/49.587/30.012	0.08425	35.812	5.0854	0	1.8061	26.585	1	9.55e-156	1.91e-155	2.74e-153	TRUE
HGLibB_44633	SLC25A26	0/0/2.7939/0	59.725/24.315/55.647/24.265	0.13194	37.431	5.0854	2.3795	3.2401	20.721	1	2.11e-95	4.23e-95	3.28e-93	TRUE
HGLibA_30871	MYO9B	0/0/0/0	25.905/56.989/34.16/32.566	0.08425	35.802	5.085	0	1.8061	26.578	1	1.16e-155	2.32e-155	3.33e-153	TRUE
HGLibA_47041	SRRD	0/149.93/0/167.34	165.5/161.09/158.13/174.33	3.8812	164.65	5.0848	16027	270.85	9.7688	1	1.29e-22	2.58e-22	5.96e-21	TRUE
HGLibB_02507	APOC3	0/0/0/0	30.942/34.953/53.994/28.097	0.08425	35.793	5.0847	0	1.8061	26.571	1	1.4e-155	2.81e-155	4.02e-153	TRUE
HGLibB_52876	UHMK1	0/0/2.7939/0	62.604/18.996/67.768/24.265	0.13194	37.412	5.0847	2.3795	3.2401	20.711	1	2.62e-95	5.24e-95	4.05e-93	TRUE
HGLibA_31207	NBEA	0/0/0/0	11.513/126.9/9.3664/118.77	0.08425	35.792	5.0846	0	1.8061	26.571	1	1.42e-155	2.83e-155	4.05e-153	TRUE
HGLibB_45603	SMC6	0/0/0/0	42.455/25.075/57.3/26.819	0.08425	35.77	5.0837	0	1.8061	26.554	1	2.22e-155	4.44e-155	6.35e-153	TRUE
HGLibB_20553	GTF3C1	0/0/0/0	37.418/41.032/34.711/30.651	0.08425	35.751	5.083	0	1.8061	26.54	1	3.23e-155	6.45e-155	9.2e-153	TRUE
HGLibA_13888	DPPA2	0/0/0/2.105	87.069/15.957/66.666/19.795	0.1167	36.826	5.0821	1.3313	2.7609	22.093	1	3.51e-108	7.02e-108	6.29e-106	TRUE
HGLibA_14392	ECH1	0/10.601/0/4.2099	49.651/66.868/50.138/65.133	0.72409	57.383	5.0816	36.917	29.981	10.348	1	3.88e-25	7.75e-25	1.92e-23	TRUE
HGLibA_52179	TTK	0/78.75/0/75.779	140.32/101.06/170.8/96.422	2.6812	123.62	5.0813	3714.7	166.71	9.3669	1	6.41e-21	1.28e-20	2.81e-19	TRUE
HGLibA_13096	DHDDS	0/12.115/0/8.4198	69.799/53.19/50.138/88.121	0.91003	63.643	5.0808	61.204	40.442	9.8645	1	5.33e-23	1.07e-22	2.49e-21	TRUE
HGLibB_15987	FAM109B	0/19.688/0/4.2099	67.641/50.151/73.829/58.747	0.86098	61.934	5.0797	122.38	37.611	9.9585	1	2.08e-23	4.17e-23	9.81e-22	TRUE
HGLibA_03845	ATXN3L	0/157.5/0/147.35	123.77/158.81/159.23/217.11	3.8043	161.46	5.0796	14752	263.83	9.7058	1	2.4e-22	4.81e-22	1.1e-20	TRUE
HGLibA_20497	GSTT1	0/1.5144/0/0	18.709/53.95/42.975/39.591	0.10045	36.209	5.0795	0.67653	2.271	23.961	1	6.69e-127	1.34e-126	1.45e-124	TRUE
HGLibB_10744	COQ4	0/0/0/1.0525	25.185/43.312/38.016/38.952	0.08425	35.653	5.0791	0.31959	1.8061	26.467	1	2.24e-154	4.48e-154	6.37e-152	TRUE
HGLibA_41969	RPL38	0/0/0/1.0525	41.736/28.875/44.628/30.012	0.08425	35.646	5.0789	0.31959	1.8061	26.461	1	2.58e-154	5.16e-154	7.33e-152	TRUE
HGLibA_12321	DAPK1	0/1.5144/0/10.525	106.5/23.556/94.765/28.735	0.54355	51.148	5.0783	33.72	20.598	11.15	1	6.54e-29	1.31e-28	3.55e-27	TRUE
HGLibB_03875	AURKAIP1	0/0/0/0	44.614/22.036/54.545/30.012	0.08425	35.624	5.078	0	1.8061	26.445	1	3.95e-154	7.89e-154	1.12e-151	TRUE
HGLibB_09228	CETN2	0/0/0/2.105	53.969/28.875/25.344/45.976	0.1167	36.714	5.0778	1.3313	2.7609	22.025	1	1.57e-107	3.14e-107	2.79e-105	TRUE
HGLibA_12793	DEFA1	0/42.404/0/41.047	319.49/37.233/280.44/28.097	1.945	98.465	5.0778	1057.8	109.43	9.2269	1	2.43e-20	4.86e-20	1.04e-18	TRUE
HGLibA_47706	SUCNR1	0/15.144/0/35.784	68.36/110.18/45.73/125.16	1.4293	81.037	5.0776	457.48	73.07	9.313	1	1.1e-20	2.19e-20	4.76e-19	TRUE
HGLibB_36732	PIWIL4	0/0/0/0	38.138/29.634/47.383/30.012	0.08425	35.607	5.0774	0	1.8061	26.433	1	5.47e-154	1.09e-153	1.55e-151	TRUE
HGLibA_61208	hsa-mir-4776-1	0/0/0/0	17.27/54.71/24.793/68.326	0.08425	35.585	5.0765	0	1.8061	26.416	1	8.44e-154	1.69e-153	2.39e-151	TRUE
HGLibA_55619	ZNF224	0/0/0/0	38.138/33.434/35.813/35.121	0.08425	35.587	5.0765	0	1.8061	26.417	1	8.23e-154	1.65e-153	2.33e-151	TRUE
HGLibB_48711	TCF20	0/0/0/1.0525	39.577/25.835/54.545/28.735	0.08425	35.584	5.0764	0.31959	1.8061	26.416	1	8.64e-154	1.73e-153	2.44e-151	TRUE
HGLibA_36648	PIK3R1	0/101.47/0/109.46	107.94/166.41/96.969/213.92	3.1479	138.94	5.0763	6996.1	205.77	9.4662	1	2.47e-21	4.94e-21	1.1e-19	TRUE
HGLibA_56965	ZPBP2	0/0/0/0	49.651/22.796/56.749/24.904	0.08425	35.572	5.076	0	1.8061	26.406	1	1.11e-153	2.21e-153	3.13e-151	TRUE
HGLibB_24309	KCNMB1	0/0/0/1.0525	18.709/77.506/13.774/79.82	0.08425	35.568	5.0758	0.31959	1.8061	26.404	1	1.19e-153	2.37e-153	3.34e-151	TRUE
HGLibA_52198	TTLL2	0/128.73/0/139.98	125.93/171.73/116.8/216.47	3.5652	152.92	5.0754	11433	242.28	9.5952	1	7.09e-22	1.42e-21	3.2e-20	TRUE
HGLibA_19931	GPR150	0/0/0/0	42.455/33.434/35.262/31.928	0.08425	35.555	5.0753	0	1.8061	26.394	1	1.52e-153	3.05e-153	4.29e-151	TRUE
HGLibA_09854	CLDN11	0/0/0/0	25.185/50.911/31.956/38.952	0.08425	35.547	5.075	0	1.8061	26.388	1	1.8e-153	3.61e-153	5.07e-151	TRUE
HGLibA_03708	ATP6V0A4	0/0/0/2.105	48.212/22.796/59.504/27.458	0.1167	36.614	5.074	1.3313	2.7609	21.965	1	5.88e-107	1.18e-106	1.04e-104	TRUE
HGLibB_03269	ASCL3	0/0/0/0	56.847/25.075/52.892/21.072	0.08425	35.513	5.0736	0	1.8061	26.363	1	3.51e-153	7.01e-153	9.84e-151	TRUE
HGLibB_02273	AOX1	0/0/0/0	45.334/24.315/68.319/21.072	0.08425	35.504	5.0733	0	1.8061	26.356	1	4.18e-153	8.36e-153	1.17e-150	TRUE
HGLibB_24166	KCNG2	15.667/0/0/0	55.408/43.312/31.405/38.313	0.25436	41.224	5.0731	79.251	7.6319	14.83	1	8.7e-50	1.74e-49	7.1e-48	TRUE
HGLibA_42664	SAMD11	0/6.0577/0/14.735	25.185/156.53/22.038/171.77	0.87763	62.205	5.0731	73.464	38.567	9.8753	1	4.79e-23	9.58e-23	2.24e-21	TRUE
HGLibA_19790	GPD2	0/0/0/0	49.651/27.355/45.73/25.542	0.08425	35.494	5.0729	0	1.8061	26.349	1	5.04e-153	1.01e-152	1.41e-150	TRUE
HGLibA_24740	KIAA1324L	0/59.063/0/93.671	155.43/68.387/169.7/119.41	2.6292	121.15	5.0729	3829	162.48	9.2983	1	1.23e-20	2.45e-20	5.31e-19	TRUE
HGLibA_59209	hsa-mir-3664	0/0/0/1.0525	96.424/6.8387/106.34/22.35	0.08425	35.467	5.0718	0.31959	1.8061	26.329	1	8.56e-153	1.71e-152	2.4e-150	TRUE
HGLibA_32912	NUCB2	0/0/0/0	20.148/52.43/19.284/77.266	0.08425	35.438	5.0707	0	1.8061	26.307	1	1.52e-152	3.04e-152	4.24e-150	TRUE
HGLibA_30312	MTA2	0/54.519/0/50.519	65.482/150.45/88.154/146.87	2.1931	106.28	5.0703	1694.3	128.08	9.1971	1	3.19e-20	6.38e-20	1.37e-18	TRUE
HGLibB_07863	CCDC78	0/0/0/1.0525	38.857/28.115/72.727/19.795	0.08425	35.424	5.0701	0.31959	1.8061	26.297	1	1.99e-152	3.98e-152	5.54e-150	TRUE
HGLibB_41123	RHOBTB2	0/0/0/1.0525	28.783/42.552/31.956/40.229	0.08425	35.425	5.0701	0.31959	1.8061	26.297	1	1.99e-152	3.97e-152	5.54e-150	TRUE
HGLibB_15753	EXOSC2	0/0/0/0	29.503/34.953/31.405/48.53	0.08425	35.409	5.0695	0	1.8061	26.285	1	2.7e-152	5.39e-152	7.5e-150	TRUE
HGLibA_23974	JOSD1	0/25.745/0/29.469	84.191/74.466/79.339/104.72	1.5627	84.956	5.0679	456.16	82.131	9.2019	1	3.09e-20	6.19e-20	1.33e-18	TRUE
HGLibB_41782	RPGR	0/0/0/1.0525	74.117/18.237/128.37/8.9398	0.08425	35.357	5.0675	0.31959	1.8061	26.246	1	7.48e-152	1.5e-151	2.08e-149	TRUE
HGLibA_56595	ZNF706	0/19.688/0/23.155	139.6/37.993/143.8/49.169	1.3646	78.273	5.0672	271.42	68.765	9.2746	1	1.58e-20	3.15e-20	6.81e-19	TRUE
HGLibB_29150	MIB1	0/0/0/0	24.466/23.556/52.892/51.085	0.08425	35.333	5.0665	0	1.8061	26.229	1	1.2e-151	2.39e-151	3.32e-149	TRUE
HGLibB_12007	CYBB	0/0/0/1.0525	45.334/25.075/73.829/18.518	0.08425	35.322	5.0661	0.31959	1.8061	26.221	1	1.47e-151	2.94e-151	4.07e-149	TRUE
HGLibA_50246	TMEM225	0/0/0/0	36.699/34.194/41.322/30.012	0.08425	35.321	5.066	0	1.8061	26.219	1	1.52e-151	3.04e-151	4.2e-149	TRUE
HGLibB_29341	MLH1	0/0/2.7939/0	15.831/44.072/42.424/62.579	0.13194	36.907	5.0656	2.3795	3.2401	20.43	1	8.52e-93	1.7e-92	1.28e-90	TRUE
HGLibB_36439	PI16	19.584/0/19.557/2.105	145.36/91.943/196.69/111.75	2.9392	130.92	5.0656	187.52	188.06	9.3324	1	8.85e-21	1.77e-20	3.86e-19	TRUE
HGLibB_20535	GTF2H5	0/0/0/0	58.286/19.756/63.912/21.072	0.08425	35.305	5.0654	0	1.8061	26.208	1	2.08e-151	4.15e-151	5.73e-149	TRUE
HGLibB_22035	HPSE2	0/0/0/0	16.55/63.828/23.691/61.94	0.08425	35.304	5.0654	0	1.8061	26.207	1	2.1e-151	4.2e-151	5.79e-149	TRUE
HGLibB_35133	PARD3	0/0/0/0	28.783/37.993/34.711/40.868	0.08425	35.292	5.0649	0	1.8061	26.199	1	2.63e-151	5.26e-151	7.24e-149	TRUE
HGLibB_04874	BSPRY	0/0/2.7939/0	36.699/41.792/26.997/44.699	0.13194	36.886	5.0648	2.3795	3.2401	20.419	1	1.08e-92	2.16e-92	1.62e-90	TRUE
HGLibB_20987	HDAC5	23.501/0/11.176/0	61.164/69.147/71.074/88.76	1.1772	71.871	5.0648	200.36	56.663	9.3915	1	5.26e-21	1.05e-20	2.31e-19	TRUE
HGLibA_38917	PRSS23	0/6.0577/0/6.3149	58.286/57.749/57.851/49.169	0.69278	55.626	5.064	20.45	28.295	10.327	1	4.81e-25	9.63e-25	2.38e-23	TRUE
HGLibA_11994	CYB5D1	0/0/0/0	23.027/42.552/30.854/51.085	0.08425	35.257	5.0635	0	1.8061	26.172	1	5.24e-151	1.05e-150	1.44e-148	TRUE
HGLibB_28691	MED1	0/0/0/0	23.027/41.792/36.914/43.422	0.08425	35.245	5.063	0	1.8061	26.163	1	6.6e-151	1.32e-150	1.81e-148	TRUE
HGLibB_03734	ATP6V1B2	0/0/0/0	22.307/72.946/17.631/53.639	0.08425	35.239	5.0628	0	1.8061	26.159	1	7.51e-151	1.5e-150	2.06e-148	TRUE
HGLibA_29202	MICAL1	0/0/0/0	45.334/18.237/78.788/23.627	0.08425	35.237	5.0627	0	1.8061	26.158	1	7.69e-151	1.54e-150	2.11e-148	TRUE
HGLibA_01171	AGBL3	0/0/0/0	33.101/29.634/39.669/39.591	0.08425	35.231	5.0625	0	1.8061	26.153	1	8.65e-151	1.73e-150	2.37e-148	TRUE
HGLibB_35578	PCMT1	0/0/0/1.0525	81.313/16.717/98.071/11.494	0.08425	35.232	5.0625	0.31959	1.8061	26.153	1	8.6e-151	1.72e-150	2.36e-148	TRUE
HGLibA_40596	RBMX	0/0/0/0	33.82/42.552/25.344/42.145	0.08425	35.214	5.0618	0	1.8061	26.14	1	1.23e-150	2.45e-150	3.35e-148	TRUE
HGLibB_27161	LRP10	0/0/0/0	31.662/44.072/32.507/33.844	0.08425	35.2	5.0612	0	1.8061	26.13	1	1.59e-150	3.17e-150	4.33e-148	TRUE
HGLibA_55018	ZCCHC16	0/0/0/1.0525	51.81/27.355/51.239/21.072	0.08425	35.18	5.0604	0.31959	1.8061	26.115	1	2.37e-150	4.75e-150	6.48e-148	TRUE
HGLibB_47636	SUB1	0/3.0288/0/0	45.334/27.355/63.361/23.627	0.13651	36.92	5.0603	2.8072	3.3873	19.986	1	6.88e-89	1.38e-88	9.85e-87	TRUE
HGLibB_39650	PYHIN1	0/0/0/0	34.54/37.993/39.669/29.374	0.08425	35.166	5.0598	0	1.8061	26.104	1	3.12e-150	6.23e-150	8.49e-148	TRUE
HGLibB_23057	IL22	0/10.601/0/4.2099	102.18/31.914/90.358/34.482	0.72409	56.473	5.059	36.917	29.981	10.181	1	2.17e-24	4.34e-24	1.05e-22	TRUE
HGLibA_00954	ADH1B	0/37.861/0/47.362	84.191/104.86/85.399/120.69	1.9602	97.668	5.0588	1119.3	110.55	9.1025	1	7.69e-20	1.54e-19	3.25e-18	TRUE
HGLibA_29208	MICAL3	0/40.889/0/111.56	110.1/117.02/90.358/153.89	2.501	115.69	5.0588	4460.2	152.17	9.1759	1	3.86e-20	7.72e-20	1.65e-18	TRUE
HGLibA_28805	MED31	0/0/0/0	15.111/79.785/11.57/108.55	0.08425	35.132	5.0585	0	1.8061	26.079	1	5.97e-150	1.19e-149	1.62e-147	TRUE
HGLibB_19964	GPR19	0/0/0/0	29.503/32.674/44.077/35.759	0.08425	35.11	5.0576	0	1.8061	26.063	1	9.2e-150	1.84e-149	2.5e-147	TRUE
HGLibB_51634	TRMT61A	0/0/0/0	28.783/41.792/38.016/33.205	0.08425	35.105	5.0574	0	1.8061	26.059	1	1.02e-149	2.04e-149	2.76e-147	TRUE
HGLibB_32893	NUDT11	0/0/0/0	79.873/18.996/82.093/12.133	0.08425	35.102	5.0573	0	1.8061	26.057	1	1.08e-149	2.16e-149	2.92e-147	TRUE
HGLibB_21103	HEMK1	0/0/0/0	38.857/34.953/24.242/45.976	0.08425	35.08	5.0564	0	1.8061	26.04	1	1.66e-149	3.32e-149	4.49e-147	TRUE
HGLibB_00308	ABLIM1	0/0/0/0	43.175/20.516/56.749/30.012	0.08425	35.054	5.0554	0	1.8061	26.021	1	2.71e-149	5.42e-149	7.32e-147	TRUE
HGLibB_45004	SLC38A10	0/0/0/0	56.127/22.796/59.504/19.795	0.08425	35.051	5.0553	0	1.8061	26.019	1	2.91e-149	5.82e-149	7.86e-147	TRUE
HGLibB_41281	RIPPLY3	0/0/0/0	110.82/14.437/63.912/14.687	0.08425	35.048	5.0552	0	1.8061	26.017	1	3.05e-149	6.09e-149	8.22e-147	TRUE
HGLibB_46658	SPINT2	0/0/0/0	10.794/67.627/27.548/74.711	0.08425	35.047	5.0551	0	1.8061	26.016	1	3.09e-149	6.18e-149	8.33e-147	TRUE
HGLibA_59328	hsa-mir-3689d-2	0/0/2.7939/0	56.127/28.115/42.424/26.819	0.13194	36.61	5.0542	2.3795	3.2401	20.265	1	2.47e-91	4.95e-91	3.65e-89	TRUE
HGLibB_27590	LUM	0/0/0/1.0525	71.239/15.957/68.87/19.157	0.08425	35.02	5.054	0.31959	1.8061	25.996	1	5.23e-149	1.05e-148	1.41e-146	TRUE
HGLibA_46544	SPATS1	0/0/0/0	48.932/24.315/38.016/33.205	0.08425	35.011	5.0537	0	1.8061	25.989	1	6.29e-149	1.26e-148	1.69e-146	TRUE
HGLibA_02386	APBB3	0/0/0/0	51.81/18.996/61.157/24.904	0.08425	35.003	5.0533	0	1.8061	25.983	1	7.35e-149	1.47e-148	1.97e-146	TRUE
HGLibA_38132	PPP1R9B	0/0/0/1.0525	25.905/48.631/39.669/30.012	0.08425	34.998	5.0532	0.31959	1.8061	25.98	1	7.99e-149	1.6e-148	2.14e-146	TRUE
HGLibB_27045	LPHN1	0/0/0/0	64.043/25.835/35.262/25.542	0.08425	34.945	5.051	0	1.8061	25.94	1	2.23e-148	4.45e-148	5.96e-146	TRUE
HGLibB_40139	RAN	0/1.5144/0/0	48.932/34.953/25.895/35.759	0.10045	35.477	5.0508	0.67653	2.271	23.476	1	6.88e-122	1.38e-121	1.42e-119	TRUE
HGLibB_50350	TMEM45B	0/0/0/2.105	25.185/36.473/44.077/41.506	0.1167	36.007	5.0505	1.3313	2.7609	21.6	1	1.7e-103	3.4e-103	2.92e-101	TRUE
HGLibA_49847	TMEM104	0/89.351/0/81.041	120.17/115.5/129.48/137.93	2.8188	125.47	5.0496	4540.8	178.02	9.1928	1	3.28e-20	6.56e-20	1.4e-18	TRUE
HGLibA_55850	ZNF346	0/0/0/0	20.868/73.706/13.774/69.603	0.08425	34.876	5.0483	0	1.8061	25.889	1	8.44e-148	1.69e-147	2.26e-145	TRUE
HGLibA_42314	RSG1	0/0/0/0	32.381/48.631/23.691/39.591	0.08425	34.865	5.0478	0	1.8061	25.881	1	1.05e-147	2.1e-147	2.8e-145	TRUE
HGLibB_09479	CHMP4A	0/0/0/0	30.942/31.914/39.669/37.675	0.08425	34.855	5.0474	0	1.8061	25.873	1	1.27e-147	2.55e-147	3.4e-145	TRUE
HGLibA_12767	DEAF1	0/27.26/0/7.3674	131.68/28.115/148.21/39.591	1.0956	68.299	5.0474	242.1	51.569	9.3583	1	7.23e-21	1.45e-20	3.16e-19	TRUE
HGLibA_05968	C1R	0/0/0/0	30.222/37.233/38.567/33.844	0.08425	34.813	5.0457	0	1.8061	25.842	1	2.85e-147	5.71e-147	7.61e-145	TRUE
HGLibA_45124	SLC39A8	0/0/0/2.105	50.371/25.075/66.115/19.795	0.1167	35.869	5.0451	1.3313	2.7609	21.517	1	1.03e-102	2.05e-102	1.74e-100	TRUE
HGLibA_36070	PET100	0/0/0/0	43.175/25.075/34.16/39.591	0.08425	34.788	5.0447	0	1.8061	25.823	1	4.68e-147	9.36e-147	1.25e-144	TRUE
HGLibA_17272	FEM1A	0/0/0/9.4723	66.921/21.276/46.281/35.121	0.21279	39.013	5.0441	28.625	6.0455	15.78	1	3.98e-56	7.95e-56	3.61e-54	TRUE
HGLibB_37328	PNMA6A	0/0/0/0	39.577/37.993/22.589/42.783	0.08425	34.724	5.0421	0	1.8061	25.775	1	1.6e-146	3.2e-146	4.24e-144	TRUE
HGLibA_63298	hsa-mir-6780b	0/7.5721/0/23.155	56.127/69.147/65.014/78.543	1.0557	66.722	5.0419	177.68	49.127	9.3688	1	6.55e-21	1.31e-20	2.87e-19	TRUE
HGLibB_32395	NPFFR1	0/0/0/0	39.577/41.792/23.691/37.036	0.08425	34.711	5.0416	0	1.8061	25.766	1	2.02e-146	4.04e-146	5.35e-144	TRUE
HGLibB_38897	PRSS46	0/0/0/0	20.148/54.71/22.589/58.109	0.08425	34.695	5.0409	0	1.8061	25.754	1	2.78e-146	5.56e-146	7.36e-144	TRUE
HGLibA_56724	ZNF777	0/0/0/0	13.672/87.384/19.284/62.579	0.08425	34.683	5.0405	0	1.8061	25.745	1	3.47e-146	6.94e-146	9.17e-144	TRUE
HGLibA_54392	WNT8B	0/0/0/0	20.148/42.552/31.405/53.639	0.08425	34.674	5.0401	0	1.8061	25.738	1	4.18e-146	8.37e-146	1.1e-143	TRUE
HGLibA_33068	NUP85	0/28.774/0/38.942	66.921/89.663/92.562/112.39	1.7324	88.887	5.0399	707.26	94.015	8.9886	1	2.19e-19	4.39e-19	9.15e-18	TRUE
HGLibB_34055	OR51E2	0/0/0/0	53.969/30.394/26.997/32.566	0.08425	34.657	5.0394	0	1.8061	25.726	1	5.7e-146	1.14e-145	1.5e-143	TRUE
HGLibA_30925	MYT1	0/0/0/3.1574	21.587/81.305/16.529/60.663	0.1389	36.446	5.0391	3.0565	3.4649	19.505	1	9.41e-85	1.88e-84	1.27e-82	TRUE
HGLibB_07959	CCL13	0/0/0/0	94.985/15.197/77.686/12.771	0.08425	34.638	5.0387	0	1.8061	25.712	1	8.2e-146	1.64e-145	2.16e-143	TRUE
HGLibB_04967	BTN3A2	0/0/0/0	31.662/32.674/37.465/37.036	0.08425	34.614	5.0377	0	1.8061	25.694	1	1.31e-145	2.62e-145	3.44e-143	TRUE
HGLibA_39795	RAB11FIP2	0/0/0/0	72.678/20.516/57.851/16.603	0.08425	34.615	5.0377	0	1.8061	25.694	1	1.29e-145	2.59e-145	3.4e-143	TRUE
HGLibB_54086	WDR65	0/0/0/0	30.222/31.914/52.892/28.097	0.08425	34.604	5.0373	0	1.8061	25.686	1	1.59e-145	3.18e-145	4.17e-143	TRUE
HGLibA_05967	C1QTNF9B-AS1	0/0/0/0	39.577/33.434/35.262/30.651	0.08425	34.582	5.0364	0	1.8061	25.67	1	2.42e-145	4.84e-145	6.35e-143	TRUE
HGLibA_40275	RARB	0/0/0/0	20.868/79.025/14.876/58.109	0.08425	34.579	5.0362	0	1.8061	25.667	1	2.57e-145	5.14e-145	6.73e-143	TRUE
HGLibA_38625	PRMT3	0/13.63/0/19.997	70.519/76.746/76.584/60.663	1.1888	70.812	5.036	170.45	57.397	9.1899	1	3.5e-20	6.99e-20	1.49e-18	TRUE
HGLibA_00912	ADCY2	0/0/0/0	26.624/43.312/35.262/35.121	0.08425	34.571	5.0359	0	1.8061	25.661	1	3e-145	6e-145	7.84e-143	TRUE
HGLibB_42822	SCARF1	0/0/0/0	17.99/68.387/20.386/56.832	0.08425	34.57	5.0359	0	1.8061	25.661	1	3.01e-145	6.02e-145	7.86e-143	TRUE
HGLibB_24875	KIF24	0/0/0/0	30.222/19.756/51.79/45.976	0.08425	34.538	5.0346	0	1.8061	25.637	1	5.57e-145	1.11e-144	1.45e-142	TRUE
HGLibB_48245	TANK	0/0/0/0	37.418/43.312/16.529/53	0.08425	34.53	5.0343	0	1.8061	25.631	1	6.52e-145	1.3e-144	1.7e-142	TRUE
HGLibB_49624	TM2D2	0/0/2.7939/0	27.344/47.111/24.793/53	0.13194	36.076	5.0336	2.3795	3.2401	19.968	1	9.8e-89	1.96e-88	1.4e-86	TRUE
HGLibB_27449	LRRTM2	0/0/2.7939/0	62.604/24.315/75.482/14.687	0.13194	36.067	5.0333	2.3795	3.2401	19.963	1	1.08e-88	2.16e-88	1.54e-86	TRUE
HGLibA_02675	ARFIP1	0/0/0/0	32.381/33.434/33.058/39.591	0.08425	34.502	5.0331	0	1.8061	25.61	1	1.12e-144	2.24e-144	2.92e-142	TRUE
HGLibB_38622	PROKR1	0/0/0/0	62.604/15.197/61.157/24.265	0.08425	34.491	5.0327	0	1.8061	25.602	1	1.39e-144	2.77e-144	3.61e-142	TRUE
HGLibB_36087	PFAS	0/0/0/0	8.635/68.387/28.65/83.013	0.08425	34.478	5.0321	0	1.8061	25.592	1	1.78e-144	3.55e-144	4.61e-142	TRUE
HGLibA_08077	CCND3	0/3.0288/0/4.2099	47.492/59.269/34.711/55.555	0.50599	48.27	5.0319	6.8653	18.756	11.029	1	2.53e-28	5.07e-28	1.36e-26	TRUE
HGLibB_49706	TMC7	0/0/0/2.105	33.82/29.634/40.771/38.952	0.1167	35.52	5.0314	1.3313	2.7609	21.307	1	9.31e-101	1.86e-100	1.54e-98	TRUE
HGLibA_47822	SUPT6H	0/0/0/0	39.577/44.832/25.895/30.651	0.08425	34.451	5.0311	0	1.8061	25.572	1	2.95e-144	5.89e-144	7.64e-142	TRUE
HGLibB_12166	CYP4B1	0/0/0/0	43.175/21.276/47.934/31.928	0.08425	34.439	5.0306	0	1.8061	25.563	1	3.7e-144	7.41e-144	9.59e-142	TRUE
HGLibA_24451	KCTD21	0/45.433/0/36.837	86.35/98.782/94.765/98.977	1.9251	94.576	5.0301	1039.7	107.96	8.9169	1	4.18e-19	8.36e-19	1.73e-17	TRUE
HGLibA_54388	WNT8A	0/75.721/0/86.303	104.34/134.49/105.23/146.87	2.745	121.36	5.03	4107.5	171.93	9.0458	1	1.27e-19	2.55e-19	5.36e-18	TRUE
HGLibA_17725	FN1	0/0/0/2.105	37.418/20.516/46.832/44.061	0.1167	35.483	5.0299	1.3313	2.7609	21.284	1	1.51e-100	3.01e-100	2.49e-98	TRUE
HGLibB_05861	C1orf51	0/0/8.3817/1.0525	39.577/47.111/46.281/54.916	0.45915	46.658	5.0295	21.18	16.518	11.367	1	5.59e-30	1.12e-29	3.11e-28	TRUE
HGLibB_40047	RAD54B	0/0/0/0	28.783/30.394/38.016/42.145	0.08425	34.409	5.0294	0	1.8061	25.541	1	6.5e-144	1.3e-143	1.68e-141	TRUE
HGLibA_33019	NUP107	0/9.0865/0/10.525	115.13/35.713/108.54/30.651	0.89396	60.835	5.0289	53.823	39.509	9.5362	1	1.33e-21	2.66e-21	5.96e-20	TRUE
HGLibA_50955	TOMM20	0/28.774/0/23.155	76.276/71.427/101.93/77.266	1.5097	80.935	5.0289	405.47	78.504	8.9642	1	2.75e-19	5.5e-19	1.15e-17	TRUE
HGLibA_06948	CACNG7	0/0/0/0	7.1958/161.85/7.7135/153.25	0.08425	34.394	5.0288	0	1.8061	25.53	1	8.66e-144	1.73e-143	2.24e-141	TRUE
HGLibA_40197	RANBP17	0/0/0/0	7.1958/87.384/20.937/105.36	0.08425	34.396	5.0288	0	1.8061	25.531	1	8.4e-144	1.68e-143	2.17e-141	TRUE
HGLibA_03451	ATF7	0/0/0/1.0525	17.99/75.226/18.733/54.916	0.08425	34.37	5.0278	0.31959	1.8061	25.512	1	1.37e-143	2.74e-143	3.53e-141	TRUE
HGLibB_54444	XIRP1	0/0/0/0	15.831/50.911/34.711/49.808	0.08425	34.37	5.0278	0	1.8061	25.512	1	1.37e-143	2.74e-143	3.53e-141	TRUE
HGLibB_22470	ICAM3	0/0/0/0	74.836/12.918/106.89/13.41	0.08425	34.359	5.0273	0	1.8061	25.504	1	1.7e-143	3.41e-143	4.38e-141	TRUE
HGLibA_47491	STK33	0/0/0/0	58.286/22.036/38.567/28.097	0.08425	34.354	5.0271	0	1.8061	25.5	1	1.87e-143	3.75e-143	4.82e-141	TRUE
HGLibA_50141	TMEM190	0/19.688/0/18.945	89.948/60.789/89.256/60.663	1.2933	73.766	5.0269	217.75	64.093	9.0525	1	1.24e-19	2.48e-19	5.21e-18	TRUE
HGLibA_00773	ADAM32	0/68.149/0/107.35	262.65/59.269/298.07/50.446	2.8264	123.73	5.0266	5069.6	178.65	9.0453	1	1.28e-19	2.56e-19	5.37e-18	TRUE
HGLibA_16248	FAM168B	0/0/0/2.105	64.043/14.437/71.625/23.627	0.1167	35.392	5.0263	1.3313	2.7609	21.23	1	4.79e-100	9.59e-100	7.84e-98	TRUE
HGLibA_14369	EBNA1BP2	0/0/0/0	36.699/34.953/29.752/36.398	0.08425	34.331	5.0262	0	1.8061	25.483	1	2.88e-143	5.77e-143	7.4e-141	TRUE
HGLibB_55016	ZDHHC16	0/9.0865/0/4.2099	61.884/33.434/74.931/55.555	0.69324	54.178	5.0262	27.925	28.32	10.05	1	8.29e-24	1.66e-23	3.95e-22	TRUE
HGLibB_40413	RBKS	0/0/0/1.0525	62.604/31.154/25.895/27.458	0.08425	34.322	5.0258	0.31959	1.8061	25.476	1	3.43e-143	6.86e-143	8.79e-141	TRUE
HGLibA_21477	HIST1H3H	0/90.865/0/99.986	123.05/130.7/106.34/161.56	2.989	128.93	5.0255	5716.2	192.25	9.0827	1	9.05e-20	1.81e-19	3.82e-18	TRUE
HGLibB_15639	ETV5	7.8337/0/5.5878/0	66.921/41.792/55.647/58.747	0.71961	54.99	5.025	25.115	29.738	9.9519	1	2.24e-23	4.48e-23	1.05e-21	TRUE
HGLibB_32753	NSUN7	0/0/0/0	39.577/30.394/47.383/24.265	0.08425	34.297	5.0248	0	1.8061	25.458	1	5.55e-143	1.11e-142	1.42e-140	TRUE
HGLibB_30195	MSR1	3.9168/0/0/1.0525	78.434/21.276/122.86/17.241	0.36385	43.397	5.0247	4.4542	12.185	12.328	1	5.92e-35	1.18e-34	3.66e-33	TRUE
HGLibB_11613	CTH	0/0/0/0	14.392/74.466/22.589/56.832	0.08425	34.272	5.0238	0	1.8061	25.439	1	8.79e-143	1.76e-142	2.25e-140	TRUE
HGLibA_16350	FAM189A1	0/9.0865/0/14.735	53.249/79.785/50.138/75.988	0.98046	63.431	5.0238	85.604	44.59	9.3523	1	7.68e-21	1.54e-20	3.36e-19	TRUE
HGLibB_25664	KRTAP20-1	0/0/0/0	22.307/50.911/27.548/44.061	0.08425	34.27	5.0237	0	1.8061	25.438	1	9.1e-143	1.82e-142	2.33e-140	TRUE
HGLibA_49035	TESPA1	0/0/0/0	82.032/14.437/67.217/17.241	0.08425	34.26	5.0233	0	1.8061	25.43	1	1.12e-142	2.23e-142	2.85e-140	TRUE
HGLibA_42395	RTL1	0/177.19/0/197.87	211.56/118.54/255.65/127.07	4.2283	168.95	5.0226	22482	303.07	9.4619	1	2.54e-21	5.08e-21	1.13e-19	TRUE
HGLibA_07321	CASP7	0/0/0/0	33.101/47.871/24.242/35.759	0.08425	34.238	5.0224	0	1.8061	25.414	1	1.69e-142	3.38e-142	4.31e-140	TRUE
HGLibA_32236	NOC2L	0/0/0/0	42.455/37.233/35.813/24.265	0.08425	34.237	5.0223	0	1.8061	25.413	1	1.71e-142	3.42e-142	4.35e-140	TRUE
HGLibB_55052	ZDHHC5	0/0/0/0	30.942/29.634/60.055/24.904	0.08425	34.226	5.0219	0	1.8061	25.405	1	2.12e-142	4.24e-142	5.38e-140	TRUE
HGLibB_05054	C10orf137	0/0/0/0	28.064/31.914/30.303/50.446	0.08425	34.209	5.0212	0	1.8061	25.392	1	2.92e-142	5.83e-142	7.39e-140	TRUE
HGLibA_10429	CNTNAP3B	0/6.0577/0/6.3149	74.117/34.953/102.48/31.928	0.69278	53.97	5.0212	20.45	28.295	10.016	1	1.18e-23	2.36e-23	5.59e-22	TRUE
HGLibB_29998	MRPS14	0/0/0/1.0525	21.587/44.832/33.058/42.783	0.08425	34.209	5.0212	0.31959	1.8061	25.392	1	2.92e-142	5.83e-142	7.39e-140	TRUE
HGLibA_48045	SYT1	0/6.0577/0/8.4198	26.624/110.18/25.344/130.27	0.75106	55.816	5.02	29.366	31.452	9.8187	1	8.45e-23	1.69e-22	3.92e-21	TRUE
HGLibA_42119	RPS26	0/0/0/0	35.259/35.713/31.405/34.482	0.08425	34.172	5.0197	0	1.8061	25.365	1	5.83e-142	1.17e-141	1.47e-139	TRUE
HGLibB_07254	CARS	0/0/0/0	41.736/18.996/68.87/24.904	0.08425	34.16	5.0192	0	1.8061	25.356	1	7.32e-142	1.46e-141	1.85e-139	TRUE
HGLibA_08453	CD80	0/4.5433/0/6.3149	102.9/24.315/100.28/29.374	0.63876	52.126	5.0188	16.093	25.443	10.208	1	1.67e-24	3.33e-24	8.11e-23	TRUE
HGLibB_30690	MYH7	0/16.659/0/14.735	83.471/41.792/104.13/61.94	1.1557	68.879	5.0186	142.47	55.308	9.1063	1	7.59e-20	1.52e-19	3.21e-18	TRUE
HGLibA_26082	LBR	0/0/0/0	45.334/33.434/28.65/31.289	0.08425	34.143	5.0185	0	1.8061	25.343	1	1.02e-141	2.04e-141	2.57e-139	TRUE
HGLibB_01638	ALG9	0/0/0/1.0525	35.259/29.634/30.854/42.145	0.08425	34.142	5.0184	0.31959	1.8061	25.343	1	1.03e-141	2.06e-141	2.59e-139	TRUE
HGLibA_13267	DIRC2	0/0/0/0	20.148/58.509/17.631/65.133	0.08425	34.128	5.0179	0	1.8061	25.332	1	1.34e-141	2.68e-141	3.37e-139	TRUE
HGLibB_19460	GNB1L	0/0/0/0	38.857/30.394/81.542/14.048	0.08425	34.126	5.0178	0	1.8061	25.331	1	1.4e-141	2.8e-141	3.52e-139	TRUE
HGLibB_21992	HPCAL4	0/0/0/0	41.736/37.233/18.182/47.892	0.08425	34.114	5.0173	0	1.8061	25.322	1	1.75e-141	3.5e-141	4.4e-139	TRUE
HGLibB_47811	SUV420H2	0/0/0/1.0525	41.016/29.634/51.239/21.711	0.08425	34.106	5.0169	0.31959	1.8061	25.316	1	2.05e-141	4.1e-141	5.15e-139	TRUE
HGLibB_17687	FMO4	0/0/0/0	25.185/42.552/35.262/35.759	0.08425	34.097	5.0166	0	1.8061	25.309	1	2.43e-141	4.86e-141	6.09e-139	TRUE
HGLibB_04641	BNC1	0/0/0/2.105	24.466/36.473/55.647/30.651	0.1167	35.128	5.0158	1.3313	2.7609	21.071	1	1.39e-98	2.78e-98	2.24e-96	TRUE
HGLibA_51793	TRPV5	0/0/2.7939/0	31.662/30.394/36.364/45.976	0.13194	35.616	5.0156	2.3795	3.2401	19.713	1	1.58e-86	3.15e-86	2.18e-84	TRUE
HGLibA_48128	TAAR5	0/0/0/0	61.884/18.996/63.912/17.88	0.08425	34.064	5.0152	0	1.8061	25.284	1	4.52e-141	9.03e-141	1.13e-138	TRUE
HGLibA_48460	TBC1D1	0/22.716/0/31.574	92.106/57.749/111.85/72.796	1.5396	81.125	5.0152	451.76	80.546	8.8678	1	6.57e-19	1.31e-18	2.7e-17	TRUE
HGLibB_34137	OR52K1	0/0/0/0	35.979/31.914/40.771/28.735	0.08425	34.057	5.0149	0	1.8061	25.279	1	5.12e-141	1.02e-140	1.28e-138	TRUE
HGLibB_33407	OPRM1	0/0/0/1.0525	38.857/17.477/64.463/30.651	0.08425	34.046	5.0145	0.31959	1.8061	25.271	1	6.32e-141	1.26e-140	1.58e-138	TRUE
HGLibA_21019	HDAC6	0/0/0/5.2624	99.302/12.158/103.03/14.687	0.17061	36.82	5.0138	8.6712	4.5308	17.218	1	1.83e-66	3.66e-66	1.94e-64	TRUE
HGLibB_36886	PLAC1	0/0/0/0	38.857/24.315/30.854/45.976	0.08425	34.028	5.0137	0	1.8061	25.258	1	8.87e-141	1.77e-140	2.22e-138	TRUE
HGLibA_16154	FAM149B1	0/0/0/0	62.604/17.477/68.319/17.88	0.08425	34.023	5.0135	0	1.8061	25.254	1	9.76e-141	1.95e-140	2.43e-138	TRUE
HGLibA_34861	P2RX6	0/0/0/0	77.715/10.638/72.176/22.35	0.08425	34.023	5.0135	0	1.8061	25.254	1	9.77e-141	1.95e-140	2.43e-138	TRUE
HGLibA_15605	ESYT1	0/89.351/0/96.828	118.01/132.98/155.37/105.36	2.9515	126.6	5.0131	5431.7	189.09	8.992	1	2.07e-19	4.15e-19	8.66e-18	TRUE
HGLibB_53037	UQCC2	0/0/0/0	28.064/34.194/48.485/28.735	0.08425	34.006	5.0128	0	1.8061	25.241	1	1.34e-140	2.69e-140	3.34e-138	TRUE
HGLibB_07456	CBX7	0/10.601/0/28.417	66.921/73.706/65.564/77.266	1.2217	70.702	5.0123	276.85	59.484	9.0087	1	1.85e-19	3.7e-19	7.75e-18	TRUE
HGLibA_13749	DOCK5	0/30.288/0/34.732	75.556/104.1/64.463/109.19	1.7037	86.262	5.0123	637.92	91.984	8.8166	1	1.03e-18	2.07e-18	4.22e-17	TRUE
HGLibB_02953	ARL17B	0/15.144/0/9.4723	109.38/34.194/80.991/53.639	0.99908	63.499	5.0119	91.292	45.703	9.245	1	2.11e-20	4.21e-20	9.06e-19	TRUE
HGLibB_07344	CASZ1	0/0/0/0	30.942/30.394/35.813/39.591	0.08425	33.982	5.0118	0	1.8061	25.223	1	2.11e-140	4.22e-140	5.23e-138	TRUE
HGLibB_02317	AP3B1	0/0/0/0	61.164/28.115/39.118/19.795	0.08425	33.979	5.0117	0	1.8061	25.221	1	2.25e-140	4.51e-140	5.58e-138	TRUE
HGLibA_37592	POLR2J	0/0/0/0	45.334/25.835/55.647/20.434	0.08425	33.979	5.0117	0	1.8061	25.221	1	2.22e-140	4.45e-140	5.51e-138	TRUE
HGLibA_55936	ZNF410	0/18.173/0/23.155	41.736/105.62/50.689/136.65	1.3358	74.348	5.0116	254.37	66.865	8.9288	1	3.81e-19	7.62e-19	1.58e-17	TRUE
HGLibB_14790	EIF4B	0/0/0/1.0525	32.381/31.154/41.322/31.928	0.08425	33.966	5.0112	0.31959	1.8061	25.212	1	2.83e-140	5.67e-140	7.01e-138	TRUE
HGLibB_05997	C20orf195	19.584/0/41.909/0	112.25/69.907/117.91/50.446	1.5958	82.662	5.0103	651.27	84.418	8.8231	1	9.78e-19	1.96e-18	4e-17	TRUE
HGLibB_18282	G6PC2	0/0/0/0	48.212/31.914/31.405/27.458	0.08425	33.941	5.0102	0	1.8061	25.193	1	4.54e-140	9.08e-140	1.12e-137	TRUE
HGLibB_14906	ELL3	0/0/0/0	46.053/24.315/36.364/32.566	0.08425	33.937	5.01	0	1.8061	25.19	1	4.88e-140	9.75e-140	1.2e-137	TRUE
HGLibB_04971	BTN3A3	0/0/0/0	98.583/20.516/60.055/10.855	0.08425	33.928	5.0096	0	1.8061	25.183	1	5.81e-140	1.16e-139	1.43e-137	TRUE
HGLibA_29168	MGP	0/3.0288/0/11.577	33.101/88.903/26.446/101.53	0.67747	53.037	5.0096	41.751	27.48	9.9882	1	1.56e-23	3.11e-23	7.36e-22	TRUE
HGLibB_32399	NPFFR2	15.667/0/8.3817/0	69.08/42.552/92.011/56.832	0.97538	62.619	5.0092	90.87	44.288	9.2628	1	1.78e-20	3.57e-20	7.69e-19	TRUE
HGLibA_06390	C5orf46	0/0/0/1.0525	97.863/9.1183/95.867/15.325	0.08425	33.903	5.0086	0.31959	1.8061	25.165	1	9.29e-140	1.86e-139	2.29e-137	TRUE
HGLibB_52701	UBTD1	0/0/0/0	25.185/44.072/24.793/47.892	0.08425	33.887	5.0079	0	1.8061	25.153	1	1.25e-139	2.5e-139	3.07e-137	TRUE
HGLibB_39622	PYCR1	0/0/0/0	51.81/14.437/74.38/23.627	0.08425	33.882	5.0077	0	1.8061	25.149	1	1.37e-139	2.74e-139	3.37e-137	TRUE
HGLibA_02064	ANKRD30B	0/3.0288/0/1.0525	46.053/38.753/44.628/38.952	0.33577	41.969	5.0076	2.6639	10.97	12.57	1	2.86e-36	5.73e-36	1.83e-34	TRUE
HGLibB_50657	TNFAIP8	0/0/0/0	29.503/60.029/12.672/58.109	0.08425	33.817	5.005	0	1.8061	25.101	1	4.66e-139	9.32e-139	1.14e-136	TRUE
HGLibB_48550	TBL1X	0/0/0/0	36.699/22.796/47.934/32.566	0.08425	33.809	5.0047	0	1.8061	25.094	1	5.46e-139	1.09e-138	1.34e-136	TRUE
HGLibB_20775	HACL1	0/0/0/0	30.222/31.154/40.22/34.482	0.08425	33.805	5.0045	0	1.8061	25.092	1	5.85e-139	1.17e-138	1.43e-136	TRUE
HGLibB_04375	BDH2	0/0/0/0	30.222/34.194/38.016/33.205	0.08425	33.796	5.0042	0	1.8061	25.085	1	6.89e-139	1.38e-138	1.68e-136	TRUE
HGLibB_04171	BATF	0/0/0/0	110.82/7.5986/126.17/12.133	0.08425	33.789	5.0039	0	1.8061	25.08	1	7.9e-139	1.58e-138	1.93e-136	TRUE
HGLibB_10218	CMTM8	0/0/0/1.0525	83.471/9.1183/94.765/17.88	0.08425	33.757	5.0025	0.31959	1.8061	25.056	1	1.43e-138	2.86e-138	3.48e-136	TRUE
HGLibB_24423	KCTD5	0/0/0/1.0525	28.064/56.989/13.774/58.747	0.08425	33.749	5.0022	0.31959	1.8061	25.05	1	1.67e-138	3.33e-138	4.06e-136	TRUE
HGLibB_45599	SMC4	0/0/0/1.0525	30.942/29.634/53.994/26.181	0.08425	33.745	5.0021	0.31959	1.8061	25.047	1	1.77e-138	3.55e-138	4.32e-136	TRUE
HGLibA_37482	POLA1	0/0/0/0	11.513/73.706/16.529/91.952	0.08425	33.744	5.002	0	1.8061	25.047	1	1.81e-138	3.62e-138	4.4e-136	TRUE
HGLibB_48874	TEAD3	0/0/0/1.0525	59.006/18.237/67.217/17.88	0.08425	33.743	5.0019	0.31959	1.8061	25.045	1	1.87e-138	3.74e-138	4.54e-136	TRUE
HGLibA_40387	RASSF5	0/7.5721/0/8.4198	59.725/53.95/59.504/53.639	0.79916	56.63	5.0014	35.075	34.115	9.5587	1	1.08e-21	2.15e-21	4.83e-20	TRUE
HGLibB_35965	PEBP1	0/0/0/0	25.905/44.072/25.344/44.699	0.08425	33.727	5.0013	0	1.8061	25.034	1	2.5e-138	5e-138	6.06e-136	TRUE
HGLibB_19892	GPR148	0/0/0/1.0525	63.323/13.677/83.195/17.88	0.08425	33.722	5.0011	0.31959	1.8061	25.03	1	2.73e-138	5.45e-138	6.61e-136	TRUE
HGLibB_29875	MRPL18	0/13.63/0/10.525	87.789/52.43/58.953/58.109	0.999	63.017	5.0011	84.091	45.698	9.1742	1	4.07e-20	8.14e-20	1.74e-18	TRUE
HGLibB_44561	SLC24A1	0/0/0/0	22.307/57.749/21.488/46.615	0.08425	33.713	5.0007	0	1.8061	25.023	1	3.25e-138	6.49e-138	7.86e-136	TRUE
HGLibA_32283	NOLC1	0/0/0/0	37.418/46.351/25.344/29.374	0.08425	33.712	5.0006	0	1.8061	25.022	1	3.33e-138	6.67e-138	8.06e-136	TRUE
HGLibA_01187	AGFG2	0/0/0/0	59.725/19.756/58.953/18.518	0.08425	33.706	5.0004	0	1.8061	25.018	1	3.72e-138	7.44e-138	8.98e-136	TRUE
HGLibB_44839	SLC2A8	0/0/0/0	37.418/30.394/41.322/27.458	0.08425	33.705	5.0004	0	1.8061	25.018	1	3.75e-138	7.5e-138	9.04e-136	TRUE
HGLibA_24567	KHDRBS1	0/0/0/0	32.381/47.111/28.099/30.012	0.08425	33.68	4.9993	0	1.8061	24.999	1	5.98e-138	1.2e-137	1.44e-135	TRUE
HGLibA_39263	PTCD2	0/4.5433/0/1.0525	58.286/26.595/55.647/40.229	0.38097	43.166	4.9992	6.022	12.94	11.894	1	1.17e-32	2.35e-32	6.93e-31	TRUE
HGLibB_38523	PRKD3	0/0/0/0	29.503/44.832/25.344/38.313	0.08425	33.667	4.9988	0	1.8061	24.989	1	7.69e-138	1.54e-137	1.85e-135	TRUE
HGLibB_12168	CYP4F11	0/21.202/0/6.3149	94.985/39.513/131.13/30.651	0.98119	62.339	4.9987	146.42	44.634	9.1842	1	3.71e-20	7.43e-20	1.59e-18	TRUE
HGLibB_07037	CALN1	0/0/0/0	27.344/53.19/13.223/66.41	0.08425	33.64	4.9977	0	1.8061	24.969	1	1.26e-137	2.53e-137	3.04e-135	TRUE
HGLibB_15968	FAM104B	0/0/0/1.0525	30.222/37.993/26.446/42.145	0.08425	33.636	4.9975	0.31959	1.8061	24.966	1	1.36e-137	2.72e-137	3.27e-135	TRUE
HGLibA_46617	SPEM1	0/0/0/2.105	92.106/11.398/89.256/15.325	0.1167	34.668	4.9973	1.3313	2.7609	20.794	1	4.63e-96	9.26e-96	7.25e-94	TRUE
HGLibB_31266	NCK2	0/0/0/0	34.54/28.875/30.854/41.506	0.08425	33.618	4.9968	0	1.8061	24.953	1	1.89e-137	3.78e-137	4.54e-135	TRUE
HGLibA_34736	OTOP1	0/169.62/0/213.65	118.01/212/131.68/236.27	4.2642	167.03	4.9964	23740	306.46	9.298	1	1.2e-20	2.4e-20	5.2e-19	TRUE
HGLibB_35016	PALD1	0/0/2.7939/0	56.847/19.756/66.115/20.434	0.13194	35.113	4.9956	2.3795	3.2401	19.433	1	3.81e-84	7.62e-84	5.12e-82	TRUE
HGLibB_13516	DNAJB14	0/0/0/0	48.932/23.556/52.341/21.072	0.08425	33.587	4.9955	0	1.8061	24.93	1	3.39e-137	6.77e-137	8.09e-135	TRUE
HGLibB_22823	IGFN1	0/0/0/0	24.466/28.875/65.564/27.458	0.08425	33.588	4.9955	0	1.8061	24.931	1	3.3e-137	6.6e-137	7.89e-135	TRUE
HGLibB_50625	TMX1	0/0/0/0	73.397/17.477/96.418/10.217	0.08425	33.578	4.9951	0	1.8061	24.923	1	4.03e-137	8.06e-137	9.63e-135	TRUE
HGLibB_43632	SEZ6L2	0/0/0/0	15.831/55.47/31.405/45.976	0.08425	33.569	4.9947	0	1.8061	24.916	1	4.73e-137	9.45e-137	1.13e-134	TRUE
HGLibA_16176	FAM154B	0/7.5721/0/11.577	40.297/91.183/31.405/102.81	0.87289	58.702	4.9944	53.662	38.294	9.345	1	8.27e-21	1.65e-20	3.61e-19	TRUE
HGLibB_44342	SLC13A5	0/0/0/0	23.746/45.592/40.771/28.735	0.08425	33.563	4.9944	0	1.8061	24.911	1	5.33e-137	1.07e-136	1.27e-134	TRUE
HGLibA_24964	KIF9	11.75/0/2.7939/2.105	123.77/57.749/122.86/47.892	1.5583	80.54	4.9943	36.045	81.828	8.7312	1	2.22e-18	4.43e-18	8.97e-17	TRUE
HGLibB_54839	ZBTB49	0/0/0/0	48.932/24.315/61.708/17.241	0.08425	33.556	4.9942	0	1.8061	24.907	1	6.01e-137	1.2e-136	1.43e-134	TRUE
HGLibA_01252	AGRP	0/53.005/0/43.152	176.3/61.549/191.18/43.422	2.0892	97.444	4.994	1429.1	120.19	8.6979	1	2.94e-18	5.87e-18	1.18e-16	TRUE
HGLibB_52867	UGT3A1	0/0/0/0	49.651/21.276/43.526/27.458	0.08425	33.526	4.9929	0	1.8061	24.884	1	1.04e-136	2.09e-136	2.48e-134	TRUE
HGLibB_41307	RLN3	0/0/0/0	33.82/20.516/67.768/26.819	0.08425	33.52	4.9927	0	1.8061	24.88	1	1.17e-136	2.34e-136	2.78e-134	TRUE
HGLibA_00696	ACVR2A	0/83.293/0/76.831	102.18/112.46/152.07/109.83	2.7301	117.7	4.992	3998.8	170.71	8.7995	1	1.18e-18	2.36e-18	4.81e-17	TRUE
HGLibA_12486	DCDC2B	0/0/0/0	34.54/29.634/29.201/42.145	0.08425	33.503	4.9919	0	1.8061	24.867	1	1.62e-136	3.25e-136	3.85e-134	TRUE
HGLibB_15716	EXOC3	0/0/2.7939/0	26.624/50.911/24.793/44.699	0.13194	35.014	4.9917	2.3795	3.2401	19.379	1	1.11e-83	2.21e-83	1.48e-81	TRUE
HGLibB_04430	BET1	0/0/0/0	18.709/59.269/19.284/58.747	0.08425	33.495	4.9916	0	1.8061	24.861	1	1.88e-136	3.75e-136	4.45e-134	TRUE
HGLibA_07140	CAPG	0/0/0/0	51.09/26.595/39.118/23.627	0.08425	33.48	4.991	0	1.8061	24.85	1	2.45e-136	4.9e-136	5.8e-134	TRUE
HGLibB_36546	PIGV	0/0/0/1.0525	19.429/65.348/19.835/49.808	0.08425	33.48	4.991	0.31959	1.8061	24.85	1	2.45e-136	4.9e-136	5.8e-134	TRUE
HGLibA_04130	BAIAP3	0/10.601/0/23.155	57.566/74.466/58.953/82.374	1.156	67.548	4.9907	191.94	55.327	8.9258	1	3.94e-19	7.87e-19	1.63e-17	TRUE
HGLibB_30273	MTA2	0/0/0/0	38.138/30.394/31.956/33.844	0.08425	33.462	4.9902	0	1.8061	24.836	1	3.46e-136	6.93e-136	8.19e-134	TRUE
HGLibB_56573	ZNF729	0/0/0/2.105	33.82/31.154/58.402/22.988	0.1167	34.492	4.9902	1.3313	2.7609	20.688	1	4.18e-95	8.36e-95	6.45e-93	TRUE
HGLibB_19477	GNB5	0/6.0577/0/7.3674	184.21/20.516/228.65/9.5784	0.72347	53.756	4.9896	24.547	29.948	9.6908	1	2.99e-22	5.97e-22	1.36e-20	TRUE
HGLibB_13836	DPM1	0/0/0/0	43.894/25.835/30.303/36.398	0.08425	33.444	4.9895	0	1.8061	24.823	1	4.79e-136	9.58e-136	1.13e-133	TRUE
HGLibA_31347	NCOA5	0/0/0/0	21.587/50.911/18.733/60.663	0.08425	33.443	4.9895	0	1.8061	24.823	1	4.88e-136	9.75e-136	1.15e-133	TRUE
HGLibA_58775	hsa-mir-3175	0/0/0/0	43.894/16.717/76.033/22.35	0.08425	33.434	4.989	0	1.8061	24.815	1	5.82e-136	1.16e-135	1.37e-133	TRUE
HGLibB_27806	MAD2L1BP	0/0/0/0	41.736/22.036/42.424/31.928	0.08425	33.412	4.9881	0	1.8061	24.799	1	8.67e-136	1.73e-135	2.04e-133	TRUE
HGLibA_01231	AGPAT6	0/9.0865/0/19.997	38.138/91.183/56.198/88.76	1.0657	64.543	4.9878	141.67	49.733	9.0011	1	2e-19	3.99e-19	8.34e-18	TRUE
HGLibB_54928	ZC3HAV1L	0/0/0/1.0525	22.307/47.111/22.589/52.362	0.08425	33.398	4.9876	0.31959	1.8061	24.789	1	1.12e-135	2.23e-135	2.63e-133	TRUE
HGLibB_40504	RBM43	0/0/0/0	25.905/34.953/33.609/40.868	0.08425	33.396	4.9875	0	1.8061	24.787	1	1.17e-135	2.34e-135	2.74e-133	TRUE
HGLibA_42766	SASS6	0/0/0/2.105	49.651/21.276/40.771/32.566	0.1167	34.419	4.9872	1.3313	2.7609	20.644	1	1.04e-94	2.08e-94	1.6e-92	TRUE
HGLibA_09266	CFHR2	0/4.5433/0/8.4198	121.61/19.756/134.99/23.627	0.69307	52.655	4.986	25.163	28.311	9.7658	1	1.43e-22	2.86e-22	6.59e-21	TRUE
HGLibB_26440	LIFR	0/0/0/0	32.381/28.115/46.281/29.374	0.08425	33.356	4.9858	0	1.8061	24.757	1	2.46e-135	4.91e-135	5.76e-133	TRUE
HGLibB_02659	ARFGAP1	0/0/0/0	71.958/20.516/39.669/21.072	0.08425	33.343	4.9852	0	1.8061	24.748	1	3.12e-135	6.24e-135	7.31e-133	TRUE
HGLibA_10374	CNR1	0/0/0/0	25.185/35.713/33.609/40.868	0.08425	33.341	4.9851	0	1.8061	24.746	1	3.25e-135	6.49e-135	7.6e-133	TRUE
HGLibB_17005	FBXO11	3.9168/0/2.7939/0	49.651/45.592/40.22/49.169	0.48391	45.998	4.9851	5.8632	17.692	10.821	1	2.52e-27	5.03e-27	1.32e-25	TRUE
HGLibA_43194	SEC14L2	0/0/0/2.105	64.762/16.717/80.44/15.964	0.1167	34.367	4.9851	1.3313	2.7609	20.613	1	2e-94	4e-94	3.07e-92	TRUE
HGLibA_15961	FAHD2B	0/0/0/0	37.418/16.717/52.341/37.675	0.08425	33.336	4.985	0	1.8061	24.743	1	3.52e-135	7.05e-135	8.24e-133	TRUE
HGLibB_26737	LOC100130348	0/0/0/1.0525	71.958/15.197/67.768/16.603	0.08425	33.334	4.9849	0.31959	1.8061	24.741	1	3.68e-135	7.36e-135	8.59e-133	TRUE
HGLibB_44077	SIGLEC11	0/0/0/0	66.921/22.036/52.341/15.964	0.08425	33.336	4.9849	0	1.8061	24.742	1	3.56e-135	7.12e-135	8.32e-133	TRUE
HGLibB_50262	TMEM252	0/0/0/0	46.773/29.634/25.344/35.121	0.08425	33.33	4.9847	0	1.8061	24.739	1	3.92e-135	7.83e-135	9.13e-133	TRUE
HGLibB_22055	HRC	0/0/0/0	26.624/34.194/52.892/25.542	0.08425	33.306	4.9837	0	1.8061	24.72	1	6.15e-135	1.23e-134	1.43e-132	TRUE
HGLibB_46752	SPRR2A	0/33.317/0/61.044	80.593/104.1/80.44/119.41	2.0261	94.749	4.9837	1490.1	115.45	8.6296	1	5.35e-18	1.07e-17	2.14e-16	TRUE
HGLibB_54061	WDR55	0/0/0/1.0525	36.699/27.355/66.115/18.518	0.08425	33.307	4.9837	0.31959	1.8061	24.721	1	6.03e-135	1.21e-134	1.41e-132	TRUE
HGLibA_46615	SPEG	0/0/0/0	30.942/31.914/31.956/38.952	0.08425	33.297	4.9833	0	1.8061	24.714	1	7.22e-135	1.44e-134	1.68e-132	TRUE
HGLibA_51614	TRIM8	0/0/0/1.0525	52.529/23.556/48.485/20.434	0.08425	33.284	4.9827	0.31959	1.8061	24.704	1	9.28e-135	1.86e-134	2.15e-132	TRUE
HGLibA_64254	hsa-mir-892b	0/59.063/0/32.627	50.371/203.64/38.016/197.31	1.9977	93.689	4.9813	1400.8	113.33	8.6131	1	6.19e-18	1.24e-17	2.48e-16	TRUE
HGLibB_40906	RFWD2	0/0/0/1.0525	48.212/21.276/49.036/24.265	0.08425	33.245	4.9811	0.31959	1.8061	24.675	1	1.87e-134	3.74e-134	4.34e-132	TRUE
HGLibA_06018	C20orf24	0/0/0/0	47.492/31.154/39.118/21.072	0.08425	33.237	4.9808	0	1.8061	24.669	1	2.19e-134	4.38e-134	5.07e-132	TRUE
HGLibB_27544	LTB4R	0/0/0/0	27.344/31.154/38.016/37.675	0.08425	33.236	4.9808	0	1.8061	24.669	1	2.21e-134	4.43e-134	5.12e-132	TRUE
HGLibB_22335	HTR1E	50.919/0/30.733/0	97.143/82.065/92.562/90.037	1.8915	90.283	4.9804	1080.9	105.5	8.6057	1	6.62e-18	1.32e-17	2.65e-16	TRUE
HGLibA_50084	TMEM178B	0/0/0/0	22.307/83.584/15.427/42.145	0.08425	33.202	4.9793	0	1.8061	24.643	1	4.15e-134	8.3e-134	9.6e-132	TRUE
HGLibB_42129	RPS6KC1	0/0/0/0	33.101/36.473/42.424/23.627	0.08425	33.169	4.9779	0	1.8061	24.619	1	7.57e-134	1.51e-133	1.75e-131	TRUE
HGLibA_19568	GNPDA2	0/13.63/0/15.787	75.556/61.549/64.463/61.94	1.1153	65.644	4.9775	124.79	52.789	8.8814	1	5.89e-19	1.18e-18	2.43e-17	TRUE
HGLibA_50927	TNS4	0/0/0/0	51.81/25.835/44.077/20.434	0.08425	33.143	4.9768	0	1.8061	24.599	1	1.23e-133	2.45e-133	2.83e-131	TRUE
HGLibB_17040	FBXO3	0/0/0/0	20.868/40.273/38.567/37.036	0.08425	33.104	4.9752	0	1.8061	24.57	1	2.49e-133	4.98e-133	5.74e-131	TRUE
HGLibB_49139	TG	0/0/0/2.105	55.408/27.355/82.093/10.855	0.1167	34.126	4.9752	1.3313	2.7609	20.468	1	3.94e-93	7.88e-93	5.96e-91	TRUE
HGLibB_14404	ECT2L	0/0/0/0	56.127/18.996/51.79/21.711	0.08425	33.102	4.9751	0	1.8061	24.569	1	2.6e-133	5.2e-133	5.98e-131	TRUE
HGLibA_19108	GINS3	0/0/0/1.0525	46.773/20.516/52.892/23.627	0.08425	33.101	4.975	0.31959	1.8061	24.568	1	2.68e-133	5.35e-133	6.15e-131	TRUE
HGLibB_22113	HS6ST1	0/9.0865/0/5.2624	46.773/45.592/56.749/68.326	0.73778	53.625	4.9742	30.421	30.725	9.5411	1	1.28e-21	2.55e-21	5.72e-20	TRUE
HGLibA_42994	SCN4B	0/36.346/0/49.467	87.789/94.222/92.011/94.507	1.9616	92.092	4.9742	1148.9	110.66	8.5681	1	9.16e-18	1.83e-17	3.64e-16	TRUE
HGLibB_53768	VRTN	0/0/0/0	30.222/31.914/39.669/31.289	0.08425	33.079	4.9741	0	1.8061	24.551	1	3.99e-133	7.99e-133	9.17e-131	TRUE
HGLibB_27119	LRFN3	0/0/0/0	62.604/18.237/36.364/28.735	0.08425	33.059	4.9733	0	1.8061	24.536	1	5.75e-133	1.15e-132	1.32e-130	TRUE
HGLibB_50480	TMEM88B	0/0/0/0	56.847/16.717/75.482/16.603	0.08425	33.059	4.9733	0	1.8061	24.537	1	5.7e-133	1.14e-132	1.31e-130	TRUE
HGLibB_39769	RAB17	0/0/0/0	32.381/37.993/28.099/34.482	0.08425	33.043	4.9726	0	1.8061	24.525	1	7.68e-133	1.54e-132	1.76e-130	TRUE
HGLibB_29015	MFF	0/3.0288/0/2.105	30.222/69.147/24.242/69.603	0.4125	43.345	4.9725	3.35	14.358	11.33	1	8.54e-30	1.71e-29	4.73e-28	TRUE
HGLibB_50358	TMEM48	0/0/0/0	20.868/39.513/31.405/45.976	0.08425	33.037	4.9723	0	1.8061	24.52	1	8.59e-133	1.72e-132	1.96e-130	TRUE
HGLibB_36414	PHTF1	0/0/0/0	20.868/53.95/27.548/38.313	0.08425	33.023	4.9717	0	1.8061	24.51	1	1.11e-132	2.23e-132	2.54e-130	TRUE
HGLibA_56243	ZNF560	0/0/0/0	32.381/25.835/34.16/41.506	0.08425	33.003	4.9709	0	1.8061	24.495	1	1.6e-132	3.19e-132	3.64e-130	TRUE
HGLibB_39845	RAB37	0/0/0/1.0525	50.371/23.556/44.628/22.35	0.08425	32.989	4.9703	0.31959	1.8061	24.485	1	2.04e-132	4.08e-132	4.64e-130	TRUE
HGLibA_09287	CFLAR	0/0/2.7939/0	9.3546/84.344/17.631/100.89	0.13194	34.479	4.9701	2.3795	3.2401	19.081	1	3.43e-81	6.86e-81	4.43e-79	TRUE
HGLibA_03996	B3GNT6	0/0/0/0	30.222/44.832/23.14/37.675	0.08425	32.971	4.9695	0	1.8061	24.471	1	2.88e-132	5.76e-132	6.55e-130	TRUE
HGLibA_49612	TLE3	0/60.577/0/65.254	130.96/82.825/147.11/78.543	2.4094	105.81	4.9694	2448.2	144.9	8.5898	1	7.52e-18	1.5e-17	3e-16	TRUE
HGLibA_19947	GPR157	0/151.44/0/128.4	155.43/110.94/197.24/127.07	3.6356	144.19	4.969	12480	248.58	8.9145	1	4.14e-19	8.29e-19	1.72e-17	TRUE
HGLibB_25007	KLF10	0/0/0/0	43.175/48.631/14.876/37.675	0.08425	32.949	4.9686	0	1.8061	24.455	1	4.25e-132	8.51e-132	9.66e-130	TRUE
HGLibB_10309	CNNM3	0/0/0/0	48.212/20.516/49.036/24.265	0.08425	32.945	4.9684	0	1.8061	24.452	1	4.58e-132	9.15e-132	1.04e-129	TRUE
HGLibA_27526	LSM12	0/0/0/0	41.736/23.556/47.934/24.904	0.08425	32.919	4.9673	0	1.8061	24.432	1	7.42e-132	1.48e-131	1.68e-129	TRUE
HGLibB_08309	CD27	3.9168/0/0/1.0525	15.831/61.549/33.058/93.23	0.36385	41.653	4.9669	4.4542	12.185	11.828	1	2.57e-32	5.14e-32	1.51e-30	TRUE
HGLibA_27012	LOH12CR1	0/0/0/0	16.55/66.108/16.529/64.494	0.08425	32.887	4.966	0	1.8061	24.409	1	1.31e-131	2.62e-131	2.97e-129	TRUE
HGLibB_20465	GSTP1	0/1.5144/5.5878/0	17.27/69.147/40.771/79.181	0.45048	44.332	4.9659	9.3101	16.111	10.933	1	7.39e-28	1.48e-27	3.92e-26	TRUE
HGLibA_30068	MRPS23	0/0/0/0	28.064/41.032/40.771/24.904	0.08425	32.886	4.9659	0	1.8061	24.408	1	1.35e-131	2.71e-131	3.06e-129	TRUE
HGLibB_12698	DDX41	0/0/0/0	55.408/11.398/72.176/25.542	0.08425	32.878	4.9656	0	1.8061	24.402	1	1.54e-131	3.08e-131	3.48e-129	TRUE
HGLibA_39888	RAB35	0/77.236/0/68.411	69.799/170.97/66.666/193.48	2.598	111.4	4.9653	3305.2	159.95	8.6026	1	6.7e-18	1.34e-17	2.68e-16	TRUE
HGLibB_42947	SCN7A	0/0/0/0	45.334/30.394/52.892/15.964	0.08425	32.855	4.9646	0	1.8061	24.385	1	2.38e-131	4.76e-131	5.37e-129	TRUE
HGLibA_18317	GAA	0/102.98/0/166.29	125.93/152.73/136.64/146.23	3.5189	140.01	4.9637	12137	238.17	8.8444	1	7.79e-19	1.56e-18	3.2e-17	TRUE
HGLibB_03265	ASCL1	0/0/0/0	19.429/54.71/17.08/63.856	0.08425	32.831	4.9636	0	1.8061	24.367	1	3.64e-131	7.27e-131	8.19e-129	TRUE
HGLibA_22020	HPCAL1	0/22.716/0/30.522	59.006/105.62/52.892/111.11	1.5258	77.8	4.9634	431.49	79.601	8.549	1	1.09e-17	2.19e-17	4.33e-16	TRUE
HGLibB_52316	TWISTNB	0/0/0/0	28.783/29.634/30.854/44.061	0.08425	32.817	4.963	0	1.8061	24.356	1	4.75e-131	9.49e-131	1.07e-128	TRUE
HGLibB_34645	OSGIN2	0/0/0/1.0525	43.894/25.835/48.485/21.072	0.08425	32.815	4.9629	0.31959	1.8061	24.355	1	4.91e-131	9.82e-131	1.1e-128	TRUE
HGLibA_09329	CGRRF1	0/4.5433/0/8.4198	43.894/55.47/46.281/63.856	0.69307	51.794	4.9626	25.163	28.311	9.6038	1	6.98e-22	1.4e-21	3.16e-20	TRUE
HGLibB_07598	CCDC136	0/0/0/1.0525	43.175/41.792/14.325/44.699	0.08425	32.799	4.9622	0.31959	1.8061	24.343	1	6.47e-131	1.29e-130	1.45e-128	TRUE
HGLibB_38167	PPP5D1	0/51.49/0/21.05	116.57/52.43/124.52/64.494	1.7175	83.708	4.9622	952.32	92.958	8.504	1	1.6e-17	3.21e-17	6.33e-16	TRUE
HGLibA_11259	CRYBA4	3.9168/0/0/0	72.678/19.756/67.217/15.325	0.15175	34.9	4.9621	4.7483	3.8888	17.621	1	1.61e-69	3.22e-69	1.79e-67	TRUE
HGLibB_36004	PEPD	0/0/0/0	50.371/22.036/67.768/15.325	0.08425	32.786	4.9617	0	1.8061	24.333	1	8.27e-131	1.65e-130	1.85e-128	TRUE
HGLibA_33948	OR4C15	0/49.976/0/48.414	150.39/62.308/152.07/60.024	2.1201	96.179	4.961	1480.8	122.52	8.4975	1	1.68e-17	3.36e-17	6.63e-16	TRUE
HGLibA_39565	PTTG1IP	0/0/2.7939/0	16.55/70.667/10.468/111.75	0.13194	34.254	4.9609	2.3795	3.2401	18.956	1	3.72e-80	7.44e-80	4.75e-78	TRUE
HGLibA_19158	GJB1	0/0/0/0	32.381/28.115/34.711/36.398	0.08425	32.749	4.9601	0	1.8061	24.306	1	1.62e-130	3.23e-130	3.62e-128	TRUE
HGLibA_38902	PRSS12	0/30.288/0/30.522	106.5/59.269/111.85/61.94	1.6466	81.323	4.9591	553.19	87.959	8.4955	1	1.73e-17	3.46e-17	6.81e-16	TRUE
HGLibB_46517	SPDYA	0/0/0/2.105	49.651/34.194/31.405/24.265	0.1167	33.729	4.9588	1.3313	2.7609	20.229	1	5.16e-91	1.03e-90	7.57e-89	TRUE
HGLibA_27453	LRRFIP2	0/0/0/1.0525	20.148/44.832/18.182/69.603	0.08425	32.713	4.9586	0.31959	1.8061	24.28	1	3.07e-130	6.15e-130	6.87e-128	TRUE
HGLibB_50044	TMEM183A	19.584/0/27.939/0	111.54/58.509/130.58/36.398	1.4327	74.641	4.9585	345.39	73.299	8.5509	1	1.08e-17	2.16e-17	4.28e-16	TRUE
HGLibB_39270	PTGER3	0/7.5721/0/6.3149	26.624/63.068/56.198/83.651	0.73758	53.016	4.9582	26.302	30.715	9.433	1	3.61e-21	7.21e-21	1.59e-19	TRUE
HGLibA_01541	ALDH1A1	0/7.5721/0/1.0525	23.746/75.986/24.242/84.928	0.4453	43.921	4.958	17.186	15.869	10.914	1	9.1e-28	1.82e-27	4.82e-26	TRUE
HGLibA_31483	NDUFAF1	0/0/0/0	64.762/12.918/66.666/20.434	0.08425	32.701	4.958	0	1.8061	24.27	1	3.85e-130	7.69e-130	8.59e-128	TRUE
HGLibB_29696	MPLKIP	0/0/0/0	30.942/22.796/58.953/27.458	0.08425	32.694	4.9577	0	1.8061	24.265	1	4.35e-130	8.69e-130	9.7e-128	TRUE
HGLibA_14838	EIF4ENIF1	0/1.5144/0/2.105	59.006/34.953/45.179/28.735	0.33436	40.455	4.9573	1.5837	10.911	12.146	1	5.55e-34	1.11e-33	3.38e-32	TRUE
HGLibB_38606	PROCR	0/0/0/0	30.942/28.115/44.628/29.374	0.08425	32.68	4.9571	0	1.8061	24.255	1	5.62e-130	1.12e-129	1.25e-127	TRUE
HGLibB_29497	MMP7	0/0/0/0	25.905/24.315/53.443/33.844	0.08425	32.675	4.9569	0	1.8061	24.251	1	6.13e-130	1.23e-129	1.37e-127	TRUE
HGLibA_38471	PRICKLE1	0/0/2.7939/0	23.746/44.832/21.488/59.386	0.13194	34.149	4.9566	2.3795	3.2401	18.898	1	1.12e-79	2.24e-79	1.42e-77	TRUE
HGLibB_45632	SMCR9	0/0/0/0	33.82/28.875/42.424/27.458	0.08425	32.66	4.9563	0	1.8061	24.24	1	8.12e-130	1.62e-129	1.81e-127	TRUE
HGLibA_18137	FTSJ2	0/0/0/3.1574	64.762/23.556/44.628/20.434	0.1389	34.354	4.9562	3.0565	3.4649	18.381	1	1.75e-75	3.5e-75	2.11e-73	TRUE
HGLibB_39099	PSMD1	0/0/0/0	42.455/25.075/40.771/26.181	0.08425	32.653	4.956	0	1.8061	24.234	1	9.23e-130	1.85e-129	2.05e-127	TRUE
HGLibB_16131	FAM149B1	0/0/5.5878/0	44.614/37.233/28.65/33.205	0.17462	35.457	4.9559	9.7981	4.6705	16.326	1	6.08e-60	1.22e-59	5.88e-58	TRUE
HGLibA_05398	C15orf41	0/0/0/0	35.979/28.875/58.953/18.518	0.08425	32.643	4.9555	0	1.8061	24.227	1	1.11e-129	2.21e-129	2.46e-127	TRUE
HGLibA_53377	USP46	0/125.7/0/162.08	112.97/180.09/104.13/203.7	3.6794	144.14	4.9549	13336	252.52	8.8389	1	8.17e-19	1.63e-18	3.35e-17	TRUE
HGLibB_17806	FOXD1	0/0/0/1.0525	35.259/31.154/33.609/30.651	0.08425	32.615	4.9544	0.31959	1.8061	24.207	1	1.81e-129	3.61e-129	4.01e-127	TRUE
HGLibA_18490	GAK	0/84.808/0/79.988	112.97/107.14/121.76/122.6	2.7716	115.94	4.9544	4235.9	174.13	8.5763	1	8.4e-18	1.68e-17	3.35e-16	TRUE
HGLibB_35786	PDE8B	0/15.144/0/24.207	79.154/50.911/112.95/52.362	1.2874	69.875	4.9535	240.21	63.712	8.5928	1	7.52e-18	1.5e-17	3e-16	TRUE
HGLibB_07214	CARD11	0/15.144/0/45.257	52.529/123.1/38.567/141.76	1.5216	77.125	4.9534	700.99	79.312	8.4893	1	1.83e-17	3.66e-17	7.2e-16	TRUE
HGLibA_41486	RNF122	0/0/0/0	31.662/22.036/45.179/35.759	0.08425	32.587	4.9531	0	1.8061	24.185	1	3.02e-129	6.04e-129	6.7e-127	TRUE
HGLibA_59036	hsa-mir-34a	0/3.0288/0/1.0525	64.762/31.914/58.953/21.711	0.33577	40.34	4.9518	2.6639	10.97	12.078	1	1.28e-33	2.55e-33	7.72e-32	TRUE
HGLibB_00879	ADAT2	0/3.0288/0/5.2624	30.942/63.828/37.465/63.856	0.54001	46.628	4.9508	9.6928	20.423	10.198	1	1.84e-24	3.68e-24	8.95e-23	TRUE
HGLibB_13512	DNAJB13	0/0/0/0	11.513/82.065/13.774/85.567	0.08425	32.534	4.9508	0	1.8061	24.146	1	7.9e-129	1.58e-128	1.75e-126	TRUE
HGLibB_56666	ZNF780B	0/0/0/0	30.222/25.075/30.854/47.892	0.08425	32.533	4.9508	0	1.8061	24.145	1	8e-129	1.6e-128	1.77e-126	TRUE
HGLibA_22796	IGF2	0/0/0/1.0525	46.053/18.237/38.567/34.482	0.08425	32.516	4.9501	0.31959	1.8061	24.133	1	1.09e-128	2.17e-128	2.4e-126	TRUE
HGLibB_44088	SIGLEC5	0/0/0/1.0525	37.418/28.875/46.281/22.35	0.08425	32.518	4.9501	0.31959	1.8061	24.134	1	1.05e-128	2.11e-128	2.33e-126	TRUE
HGLibA_20679	GUSB	0/0/2.7939/0	55.408/13.677/51.79/33.844	0.13194	33.968	4.9492	2.3795	3.2401	18.797	1	7.52e-79	1.5e-78	9.44e-77	TRUE
HGLibB_38271	PRAMEF5	0/12.115/0/5.2624	45.334/63.828/49.036/62.579	0.79964	54.589	4.949	49.747	34.141	9.2056	1	3.06e-20	6.13e-20	1.31e-18	TRUE
HGLibB_29841	MROH9	0/7.5721/0/0	17.99/77.506/13.223/90.037	0.19596	35.934	4.9487	18.174	5.4288	15.338	1	3.98e-53	7.97e-53	3.43e-51	TRUE
HGLibB_13395	DMPK	0/0/0/0	39.577/22.796/55.096/22.35	0.08425	32.473	4.9482	0	1.8061	24.1	1	2.36e-128	4.73e-128	5.22e-126	TRUE
HGLibB_47631	STYX	0/0/0/2.105	32.381/28.875/51.239/26.181	0.1167	33.469	4.948	1.3313	2.7609	20.072	1	1.22e-89	2.45e-89	1.76e-87	TRUE
HGLibA_55975	ZNF43	0/0/0/1.0525	21.587/63.068/14.325/56.832	0.08425	32.468	4.948	0.31959	1.8061	24.097	1	2.56e-128	5.11e-128	5.64e-126	TRUE
HGLibA_41201	RHOT1	0/104.5/0/102.09	87.069/166.41/87.603/198.59	3.1154	126.01	4.9478	6697.8	202.99	8.6257	1	5.43e-18	1.09e-17	2.17e-16	TRUE
HGLibA_33624	OR13H1	0/68.149/0/94.723	129.52/100.3/111.85/117.49	2.7363	114.31	4.9477	4251.8	171.22	8.5266	1	1.29e-17	2.59e-17	5.11e-16	TRUE
HGLibA_17118	FBXO48	0/0/0/1.0525	25.905/39.513/28.65/37.675	0.08425	32.422	4.946	0.31959	1.8061	24.063	1	5.82e-128	1.16e-127	1.28e-125	TRUE
HGLibB_54821	ZBTB43	0/57.548/0/29.469	88.508/81.305/96.418/91.952	1.9319	89.373	4.946	1286.3	108.46	8.396	1	4.03e-17	8.05e-17	1.57e-15	TRUE
HGLibB_03579	ATP1A1	0/0/0/0	74.836/12.158/78.788/15.325	0.08425	32.415	4.9457	0	1.8061	24.058	1	6.62e-128	1.32e-127	1.46e-125	TRUE
HGLibA_13567	DNAJC11	0/0/0/0	21.587/34.953/27.548/53	0.08425	32.403	4.9452	0	1.8061	24.049	1	8.22e-128	1.64e-127	1.8e-125	TRUE
HGLibA_47698	SUCLG1	0/0/0/0	125.21/9.1183/135.54/7.0241	0.08425	32.404	4.9452	0	1.8061	24.049	1	8.13e-128	1.63e-127	1.79e-125	TRUE
HGLibB_14075	DUOX1	0/0/0/0	51.09/31.154/30.854/22.35	0.08425	32.372	4.9439	0	1.8061	24.025	1	1.45e-127	2.89e-127	3.17e-125	TRUE
HGLibA_40319	RASD1	0/0/0/0	24.466/46.351/27.548/35.121	0.08425	32.367	4.9437	0	1.8061	24.022	1	1.56e-127	3.12e-127	3.41e-125	TRUE
HGLibB_18880	GDPGP1	0/0/0/0	41.736/18.996/58.402/23.627	0.08425	32.351	4.943	0	1.8061	24.01	1	2.1e-127	4.19e-127	4.59e-125	TRUE
HGLibA_18543	GALNT14	0/0/0/2.105	28.064/29.634/36.364/40.868	0.1167	33.344	4.9427	1.3313	2.7609	19.997	1	5.56e-89	1.11e-88	7.97e-87	TRUE
HGLibA_21116	HELQ	0/208.99/0/262.07	139.6/171.73/172.45/229.24	4.7387	175.46	4.9425	35994	351.97	9.0998	1	7.55e-20	1.51e-19	3.2e-18	TRUE
HGLibA_31372	NCR3LG1	0/18.173/0/17.892	84.911/46.351/67.768/80.458	1.2466	68.065	4.9422	188.9	61.075	8.55	1	1.09e-17	2.18e-17	4.33e-16	TRUE
HGLibB_00209	ABCF2	0/1.5144/0/2.105	47.492/31.154/66.115/26.181	0.33436	40.011	4.9418	1.5837	10.911	12.012	1	2.85e-33	5.7e-33	1.71e-31	TRUE
HGLibB_26438	LIF	0/0/0/0	25.905/28.115/39.118/38.313	0.08425	32.325	4.9418	0	1.8061	23.99	1	3.35e-127	6.7e-127	7.32e-125	TRUE
HGLibB_43489	SERPINB12	0/0/0/0	15.831/51.67/17.08/77.904	0.08425	32.324	4.9418	0	1.8061	23.99	1	3.4e-127	6.81e-127	7.43e-125	TRUE
HGLibA_44283	SKIL	0/0/0/1.0525	65.482/15.197/61.157/17.88	0.08425	32.321	4.9417	0.31959	1.8061	23.988	1	3.55e-127	7.1e-127	7.74e-125	TRUE
HGLibA_44041	SHISA5	0/0/0/0	33.101/28.875/38.016/30.012	0.08425	32.316	4.9414	0	1.8061	23.984	1	3.94e-127	7.87e-127	8.58e-125	TRUE
HGLibB_26961	LOC730159	0/0/0/0	33.101/28.875/39.669/28.735	0.08425	32.308	4.9411	0	1.8061	23.978	1	4.48e-127	8.95e-127	9.74e-125	TRUE
HGLibA_26351	LGALS13	0/0/0/0	39.577/24.315/26.446/42.783	0.08425	32.306	4.941	0	1.8061	23.976	1	4.69e-127	9.38e-127	1.02e-124	TRUE
HGLibB_13436	DMXL2	0/0/0/0	28.783/34.953/31.956/33.844	0.08425	32.297	4.9406	0	1.8061	23.97	1	5.45e-127	1.09e-126	1.19e-124	TRUE
HGLibB_27279	LRRC34	11.75/0/2.7939/0	66.921/35.713/61.708/42.783	0.66525	50.122	4.9401	42.766	26.833	9.5476	1	1.2e-21	2.41e-21	5.4e-20	TRUE
HGLibB_50437	TMEM69	0/0/0/0	26.624/19.756/55.647/37.036	0.08425	32.275	4.9397	0	1.8061	23.953	1	8.16e-127	1.63e-126	1.77e-124	TRUE
HGLibA_17084	FBXO38	0/0/0/0	38.857/15.197/46.281/39.591	0.08425	32.264	4.9392	0	1.8061	23.945	1	9.98e-127	2e-126	2.16e-124	TRUE
HGLibA_28318	MAPRE3	0/0/0/2.105	66.921/12.158/75.482/19.795	0.1167	33.239	4.9383	1.3313	2.7609	19.934	1	1.97e-88	3.93e-88	2.8e-86	TRUE
HGLibB_37804	PPAT	0/0/0/0	56.127/15.957/52.341/22.988	0.08425	32.235	4.9379	0	1.8061	23.923	1	1.67e-126	3.34e-126	3.61e-124	TRUE
HGLibB_28674	ME3	0/0/0/0	35.259/31.914/25.895/37.036	0.08425	32.232	4.9378	0	1.8061	23.921	1	1.75e-126	3.5e-126	3.78e-124	TRUE
HGLibA_35890	PDIK1L	0/1.5144/0/8.4198	73.397/38.753/62.259/23.627	0.50899	45.237	4.9374	21.37	18.902	10.288	1	7.3e-25	1.46e-24	3.59e-23	TRUE
HGLibB_53984	WDR24	0/0/0/1.0525	24.466/44.832/22.589/43.422	0.08425	32.211	4.9369	0.31959	1.8061	23.906	1	2.54e-126	5.08e-126	5.48e-124	TRUE
HGLibA_02346	AP4M1	3.9168/0/0/0	48.932/22.036/68.87/18.518	0.15175	34.259	4.9361	4.7483	3.8888	17.296	1	4.76e-67	9.52e-67	5.11e-65	TRUE
HGLibA_11592	CTC1	0/15.144/0/21.05	55.408/91.183/52.892/77.904	1.24	67.55	4.9356	196.27	60.654	8.5143	1	1.49e-17	2.97e-17	5.87e-16	TRUE
HGLibA_54861	ZBTB33	0/0/0/6.3149	56.847/31.914/33.058/25.542	0.18301	35.185	4.9349	12.567	4.9653	15.708	1	1.25e-55	2.51e-55	1.13e-53	TRUE
HGLibA_56059	ZNF473	0/7.5721/0/18.945	61.884/44.832/85.95/54.916	0.99944	60.158	4.9349	122.41	45.724	8.7488	1	1.93e-18	3.86e-18	7.82e-17	TRUE
HGLibB_39714	R3HCC1	0/0/0/0	25.185/49.391/22.038/38.952	0.08425	32.151	4.9343	0	1.8061	23.861	1	7.39e-126	1.48e-125	1.59e-123	TRUE
HGLibA_20938	HBQ1	0/0/0/0	20.148/57.749/17.08/53.639	0.08425	32.148	4.9341	0	1.8061	23.859	1	7.87e-126	1.57e-125	1.7e-123	TRUE
HGLibA_58770	hsa-mir-3174	0/0/0/0	23.027/50.151/19.284/47.892	0.08425	32.145	4.934	0	1.8061	23.857	1	8.23e-126	1.65e-125	1.77e-123	TRUE
HGLibB_49356	THUMPD1	0/0/0/0	20.868/41.032/33.609/37.036	0.08425	32.134	4.9336	0	1.8061	23.849	1	9.96e-126	1.99e-125	2.14e-123	TRUE
HGLibB_21102	HEMGN	0/0/0/0	29.503/29.634/34.711/35.121	0.08425	32.131	4.9334	0	1.8061	23.846	1	1.06e-125	2.11e-125	2.27e-123	TRUE
HGLibA_62825	hsa-mir-645	0/0/0/1.0525	59.725/18.996/47.383/19.795	0.08425	32.132	4.9334	0.31959	1.8061	23.846	1	1.05e-125	2.1e-125	2.25e-123	TRUE
HGLibA_39815	RAB14	0/0/0/0	39.577/22.796/47.383/24.904	0.08425	32.126	4.9332	0	1.8061	23.843	1	1.15e-125	2.31e-125	2.47e-123	TRUE
HGLibA_16744	FAM83B	0/0/0/0	94.265/10.638/68.87/15.325	0.08425	32.122	4.933	0	1.8061	23.84	1	1.23e-125	2.46e-125	2.64e-123	TRUE
HGLibA_36355	PHF17	0/22.716/0/38.942	46.773/126.14/57.851/115.58	1.6276	79.261	4.9329	614.13	86.634	8.3407	1	6.48e-17	1.3e-16	2.5e-15	TRUE
HGLibB_30536	MUSK	0/0/0/0	44.614/15.957/44.077/33.844	0.08425	32.112	4.9326	0	1.8061	23.832	1	1.49e-125	2.98e-125	3.18e-123	TRUE
HGLibA_13717	DNTT	0/0/0/0	18.709/51.67/26.446/41.506	0.08425	32.103	4.9322	0	1.8061	23.826	1	1.73e-125	3.45e-125	3.69e-123	TRUE
HGLibB_54190	WFDC12	0/0/0/1.0525	86.35/9.1183/110.19/12.133	0.08425	32.101	4.9321	0.31959	1.8061	23.824	1	1.8e-125	3.61e-125	3.85e-123	TRUE
HGLibA_06666	C9orf116	0/0/0/0	38.138/21.276/35.262/37.036	0.08425	32.088	4.9315	0	1.8061	23.814	1	2.29e-125	4.58e-125	4.89e-123	TRUE
HGLibB_24009	KANSL2	0/0/0/0	23.027/50.151/14.325/63.856	0.08425	32.078	4.9311	0	1.8061	23.807	1	2.7e-125	5.4e-125	5.76e-123	TRUE
HGLibB_32202	NOD1	3.9168/0/0/0	45.334/26.595/35.262/31.928	0.15175	34.135	4.931	4.7483	3.8888	17.233	1	1.42e-66	2.84e-66	1.51e-64	TRUE
HGLibA_09126	CEP192	0/4.5433/0/5.2624	32.381/63.068/45.179/57.47	0.60639	47.99	4.9306	12.638	23.769	9.7191	1	2.27e-22	4.55e-22	1.04e-20	TRUE
HGLibB_28734	MED21	0/0/0/0	36.699/25.835/36.364/30.651	0.08425	32.063	4.9305	0	1.8061	23.796	1	3.53e-125	7.06e-125	7.51e-123	TRUE
HGLibB_29921	MRPL36	0/0/0/1.0525	53.969/13.677/67.768/21.072	0.08425	32.065	4.9305	0.31959	1.8061	23.797	1	3.4e-125	6.8e-125	7.24e-123	TRUE
HGLibB_21445	HIST1H3G	0/1.5144/0/3.1574	73.397/26.595/107.99/13.41	0.37888	41.042	4.9303	3.099	12.847	11.345	1	7.26e-30	1.45e-29	4.04e-28	TRUE
HGLibB_39181	PSPN	0/0/0/2.105	56.127/19.756/69.972/15.325	0.1167	33.044	4.9301	1.3313	2.7609	19.817	1	2.03e-87	4.05e-87	2.83e-85	TRUE
HGLibA_51018	TOR1AIP1	0/13.63/0/17.892	78.434/43.312/95.867/53.639	1.1537	64.655	4.93	146.16	55.183	8.5483	1	1.11e-17	2.22e-17	4.41e-16	TRUE
HGLibB_02303	AP2A1	0/0/0/0	45.334/23.556/30.303/32.566	0.08425	32.043	4.9296	0	1.8061	23.78	1	5.08e-125	1.02e-124	1.08e-122	TRUE
HGLibB_12640	DDX11	0/0/0/1.0525	71.239/18.237/32.507/24.904	0.08425	32.036	4.9293	0.31959	1.8061	23.775	1	5.74e-125	1.15e-124	1.22e-122	TRUE
HGLibA_51117	TPD52L2	0/7.5721/0/11.577	83.471/41.792/77.686/36.398	0.87289	56.049	4.9289	53.662	38.294	8.9162	1	4.34e-19	8.68e-19	1.8e-17	TRUE
HGLibB_51125	TPRN	0/0/0/2.105	42.455/31.154/53.994/16.603	0.1167	33.009	4.9286	1.3313	2.7609	19.796	1	3.08e-87	6.15e-87	4.29e-85	TRUE
HGLibB_23684	ITGA10	0/0/0/1.0525	37.418/28.115/36.364/27.458	0.08425	32.015	4.9283	0.31959	1.8061	23.76	1	8.31e-125	1.66e-124	1.76e-122	TRUE
HGLibB_53444	VAMP8	0/9.0865/0/3.1574	41.736/56.23/42.424/57.47	0.63962	48.909	4.9279	26.169	25.488	9.5612	1	1.06e-21	2.12e-21	4.75e-20	TRUE
HGLibB_33342	OMG	0/0/0/0	31.662/50.911/36.364/17.88	0.08425	32.003	4.9278	0	1.8061	23.751	1	1.02e-124	2.04e-124	2.16e-122	TRUE
HGLibB_39229	PTCHD2	0/0/0/1.0525	15.831/53.95/32.507/37.675	0.08425	31.991	4.9273	0.31959	1.8061	23.742	1	1.26e-124	2.53e-124	2.68e-122	TRUE
HGLibB_29815	MRGPRX4	0/0/0/0	17.99/32.674/35.262/50.446	0.08425	31.984	4.927	0	1.8061	23.737	1	1.43e-124	2.85e-124	3.02e-122	TRUE
HGLibB_47243	ST8SIA5	0/0/0/0	25.185/34.194/45.179/26.819	0.08425	31.964	4.9261	0	1.8061	23.721	1	2.06e-124	4.12e-124	4.36e-122	TRUE
HGLibA_01204	AGO1	0/19.688/0/35.784	116.57/64.588/93.664/47.253	1.5324	75.984	4.926	502.5	80.051	8.3213	1	7.66e-17	1.53e-16	2.94e-15	TRUE
HGLibA_59192	hsa-mir-3660	0/0/0/0	41.016/19.756/35.262/36.398	0.08425	31.939	4.925	0	1.8061	23.703	1	3.19e-124	6.37e-124	6.74e-122	TRUE
HGLibB_00944	ADD3	0/75.721/0/39.994	110.82/79.025/109.64/94.507	2.2481	97.601	4.9239	2277.7	132.31	8.2896	1	9.84e-17	1.97e-16	3.77e-15	TRUE
HGLibA_45547	SLPI	0/92.38/0/123.14	64.762/176.29/86.501/250.95	3.1674	125.48	4.9237	7457.5	207.45	8.4925	1	1.72e-17	3.45e-17	6.78e-16	TRUE
HGLibA_13886	DPPA2	0/136.3/0/166.29	156.87/100.3/179.61/152.62	3.7814	144.11	4.9236	14666	261.74	8.674	1	3.52e-18	7.05e-18	1.42e-16	TRUE
HGLibB_41708	ROPN1	0/0/0/0	41.016/22.036/57.851/19.795	0.08425	31.906	4.9236	0	1.8061	23.679	1	5.7e-124	1.14e-123	1.2e-121	TRUE
HGLibB_30916	N4BP2L2	0/0/0/1.0525	27.344/34.953/30.854/35.121	0.08425	31.902	4.9234	0.31959	1.8061	23.675	1	6.14e-124	1.23e-123	1.3e-121	TRUE
HGLibB_37028	PLEKHA5	0/0/0/1.0525	57.566/23.556/66.115/11.494	0.08425	31.89	4.9229	0.31959	1.8061	23.667	1	7.57e-124	1.51e-123	1.6e-121	TRUE
HGLibB_00904	ADCY1	0/0/0/0	33.82/25.835/45.179/26.181	0.08425	31.887	4.9227	0	1.8061	23.664	1	7.99e-124	1.6e-123	1.68e-121	TRUE
HGLibA_02775	ARHGAP4	0/0/0/2.105	82.032/11.398/80.991/15.325	0.1167	32.867	4.9226	1.3313	2.7609	19.71	1	1.67e-86	3.33e-86	2.3e-84	TRUE
HGLibA_55496	ZNF146	0/171.13/0/113.67	166.94/124.62/144.9/125.8	3.6359	139.55	4.9221	13396	248.61	8.6198	1	5.67e-18	1.13e-17	2.27e-16	TRUE
HGLibB_01334	AIFM1	0/0/0/5.2624	27.344/31.154/44.077/37.675	0.17061	34.489	4.922	8.6712	4.5308	16.123	1	1.66e-58	3.32e-58	1.57e-56	TRUE
HGLibB_52463	UBA6	0/0/0/0	48.932/32.674/33.609/19.157	0.08425	31.858	4.9215	0	1.8061	23.643	1	1.32e-123	2.65e-123	2.79e-121	TRUE
HGLibA_05105	C10orf91	0/0/0/6.3149	28.064/55.47/17.631/53.639	0.18301	34.845	4.9212	12.567	4.9653	15.555	1	1.37e-54	2.74e-54	1.21e-52	TRUE
HGLibA_01517	AKTIP	0/46.947/0/67.359	72.678/96.502/94.215/140.48	2.2735	98.159	4.9208	2080.7	134.28	8.2746	1	1.11e-16	2.23e-16	4.27e-15	TRUE
HGLibB_48676	TCEB1	0/0/0/1.0525	61.884/18.237/37.465/24.265	0.08425	31.837	4.9205	0.31959	1.8061	23.627	1	1.93e-123	3.87e-123	4.07e-121	TRUE
HGLibB_30185	MSMO1	0/0/0/0	23.746/31.154/38.016/36.398	0.08425	31.81	4.9194	0	1.8061	23.607	1	3.09e-123	6.19e-123	6.5e-121	TRUE
HGLibA_54485	XAGE3	0/16.659/0/19.997	67.641/62.308/61.708/78.543	1.2547	67.228	4.9194	197.24	61.598	8.4059	1	3.77e-17	7.53e-17	1.47e-15	TRUE
HGLibB_33014	NUP50	0/0/0/0	15.111/74.466/13.774/65.772	0.08425	31.808	4.9193	0	1.8061	23.606	1	3.2e-123	6.39e-123	6.71e-121	TRUE
HGLibA_52465	TYR	0/124.18/0/147.35	123.05/121.58/149.86/159.64	3.5793	137.54	4.9191	11747	243.54	8.5843	1	7.74e-18	1.55e-17	3.09e-16	TRUE
HGLibA_20284	GRIK2	0/34.832/0/31.574	79.154/85.864/95.316/67.687	1.7238	81.376	4.9185	664.38	93.409	8.2414	1	1.49e-16	2.98e-16	5.68e-15	TRUE
HGLibA_34038	OR4L1	0/0/0/0	30.942/43.312/16.529/45.976	0.08425	31.777	4.9179	0	1.8061	23.583	1	5.55e-123	1.11e-122	1.16e-120	TRUE
HGLibB_28186	MAP6	0/0/0/1.0525	69.08/11.398/61.157/21.072	0.08425	31.77	4.9176	0.31959	1.8061	23.577	1	6.26e-123	1.25e-122	1.31e-120	TRUE
HGLibB_42341	RTL1	0/0/0/1.0525	25.905/31.914/38.567/31.928	0.08425	31.765	4.9174	0.31959	1.8061	23.574	1	6.79e-123	1.36e-122	1.42e-120	TRUE
HGLibA_48262	TAF9	0/59.063/0/35.784	71.958/115.5/70.523/116.86	2.0465	90.975	4.916	1465.8	116.98	8.2223	1	1.74e-16	3.47e-16	6.6e-15	TRUE
HGLibA_55611	ZNF222	0/124.18/0/108.41	60.445/259.87/63.361/278.41	3.3077	129.05	4.916	8559.4	219.59	8.4853	1	1.83e-17	3.66e-17	7.19e-16	TRUE
HGLibB_06554	C7orf55-LUC7L2	0/0/0/2.105	46.053/31.154/62.259/12.771	0.1167	32.702	4.9155	1.3313	2.7609	19.611	1	1.18e-85	2.36e-85	1.62e-83	TRUE
HGLibA_44747	SLC25A44	0/0/0/0	39.577/25.835/36.914/26.819	0.08425	31.721	4.9155	0	1.8061	23.541	1	1.47e-122	2.95e-122	3.08e-120	TRUE
HGLibB_49332	THRAP3	0/0/0/0	25.905/28.875/33.058/40.868	0.08425	31.707	4.9148	0	1.8061	23.531	1	1.88e-122	3.77e-122	3.93e-120	TRUE
HGLibB_44477	SLC20A2	7.8337/0/8.3817/0	70.519/29.634/122.31/31.928	0.80571	53.465	4.9147	36.029	34.482	8.9678	1	2.73e-19	5.46e-19	1.14e-17	TRUE
HGLibA_46016	SNUPN	0/0/0/0	50.371/19.756/52.892/19.157	0.08425	31.7	4.9145	0	1.8061	23.526	1	2.12e-122	4.24e-122	4.42e-120	TRUE
HGLibA_57240	hsa-mir-1185-1	0/0/0/0	94.265/8.3584/116.8/10.855	0.08425	31.697	4.9144	0	1.8061	23.523	1	2.24e-122	4.48e-122	4.66e-120	TRUE
HGLibB_35092	PAPOLB	0/0/0/0	14.392/44.072/26.446/60.024	0.08425	31.693	4.9142	0	1.8061	23.52	1	2.42e-122	4.85e-122	5.04e-120	TRUE
HGLibB_42336	RTKN	0/0/0/0	30.222/38.753/28.099/30.651	0.08425	31.692	4.9142	0	1.8061	23.52	1	2.45e-122	4.91e-122	5.1e-120	TRUE
HGLibB_33530	OR11H2	0/0/0/0	40.297/29.634/31.405/26.819	0.08425	31.67	4.9132	0	1.8061	23.503	1	3.64e-122	7.28e-122	7.56e-120	TRUE
HGLibB_15764	EXOSC6	0/0/0/0	28.783/40.273/24.242/35.759	0.08425	31.663	4.9129	0	1.8061	23.498	1	4.07e-122	8.15e-122	8.45e-120	TRUE
HGLibA_29568	MNDA	0/0/0/0	23.027/41.792/23.691/44.061	0.08425	31.663	4.9129	0	1.8061	23.498	1	4.07e-122	8.14e-122	8.45e-120	TRUE
HGLibB_29310	MKRN2	0/0/0/0	38.857/23.556/61.157/17.88	0.08425	31.641	4.9119	0	1.8061	23.481	1	6.05e-122	1.21e-121	1.25e-119	TRUE
HGLibA_10713	COPS2	0/0/0/1.0525	17.99/42.552/35.262/37.036	0.08425	31.627	4.9113	0.31959	1.8061	23.471	1	7.72e-122	1.54e-121	1.59e-119	TRUE
HGLibA_17616	FLI1	0/0/0/0	47.492/25.835/37.465/21.711	0.08425	31.612	4.9106	0	1.8061	23.46	1	9.99e-122	2e-121	2.06e-119	TRUE
HGLibB_35264	PAX6	0/1.5144/0/0	50.371/15.957/57.3/22.988	0.10045	32.092	4.9103	0.67653	2.271	21.229	1	4.87e-100	9.75e-100	7.97e-98	TRUE
HGLibB_53693	VPS28	0/0/0/3.1574	40.297/27.355/27.548/40.229	0.1389	33.247	4.9103	3.0565	3.4649	17.787	1	8.47e-71	1.69e-70	9.55e-69	TRUE
HGLibA_16768	FAM84B	0/30.288/0/17.892	125.21/43.312/119.56/41.506	1.4291	72.039	4.9102	369.33	73.057	8.2611	1	1.27e-16	2.55e-16	4.87e-15	TRUE
HGLibB_30724	MYL5	0/0/0/0	71.958/9.8782/114.6/12.133	0.08425	31.592	4.9098	0	1.8061	23.445	1	1.41e-121	2.81e-121	2.9e-119	TRUE
HGLibB_28913	METTL13	0/0/0/0	36.699/37.993/13.774/51.723	0.08425	31.585	4.9094	0	1.8061	23.44	1	1.6e-121	3.21e-121	3.31e-119	TRUE
HGLibB_42623	SAMD15	0/0/0/0	15.831/44.832/39.118/35.759	0.08425	31.575	4.909	0	1.8061	23.433	1	1.9e-121	3.79e-121	3.91e-119	TRUE
HGLibA_53331	USP31	0/0/0/1.0525	13.672/49.391/19.284/75.988	0.08425	31.564	4.9085	0.31959	1.8061	23.424	1	2.3e-121	4.59e-121	4.73e-119	TRUE
HGLibA_63666	hsa-mir-6870	0/0/0/1.0525	56.847/19.756/80.991/10.855	0.08425	31.559	4.9083	0.31959	1.8061	23.42	1	2.53e-121	5.06e-121	5.2e-119	TRUE
HGLibB_30335	MTHFD1	0/0/0/0	45.334/30.394/46.832/15.325	0.08425	31.546	4.9077	0	1.8061	23.411	1	3.13e-121	6.27e-121	6.44e-119	TRUE
HGLibB_49875	TMEM132B	0/116.61/0/106.3	177.74/88.144/190.63/84.928	3.2382	126.21	4.9076	7832	213.55	8.4147	1	3.35e-17	6.71e-17	1.31e-15	TRUE
HGLibB_23245	INCENP	0/0/0/0	33.82/15.957/56.198/32.566	0.08425	31.536	4.9073	0	1.8061	23.403	1	3.77e-121	7.54e-121	7.74e-119	TRUE
HGLibB_25177	KLHL42	0/0/0/0	23.027/35.713/30.854/38.952	0.08425	31.532	4.9071	0	1.8061	23.401	1	4.02e-121	8.04e-121	8.25e-119	TRUE
HGLibA_40864	RERGL	0/0/0/0	46.773/19.756/50.689/21.072	0.08425	31.529	4.907	0	1.8061	23.398	1	4.23e-121	8.46e-121	8.67e-119	TRUE
HGLibA_41438	RNASEL	0/1.5144/0/2.105	38.857/34.194/37.465/46.615	0.33436	39.03	4.9069	1.5837	10.911	11.715	1	9.89e-32	1.98e-31	5.73e-30	TRUE
HGLibB_02084	ANKRD36	0/0/0/1.0525	36.699/19.756/47.383/28.735	0.08425	31.526	4.9068	0.31959	1.8061	23.396	1	4.46e-121	8.93e-121	9.14e-119	TRUE
HGLibA_48757	TCERG1L	0/0/0/0	48.212/16.717/43.526/28.097	0.08425	31.518	4.9065	0	1.8061	23.39	1	5.14e-121	1.03e-120	1.05e-118	TRUE
HGLibB_30623	MYC	0/0/0/0	31.662/31.914/23.14/42.145	0.08425	31.509	4.9061	0	1.8061	23.384	1	5.99e-121	1.2e-120	1.22e-118	TRUE
HGLibA_23885	IWS1	0/0/0/0	64.762/13.677/69.421/15.964	0.08425	31.507	4.906	0	1.8061	23.382	1	6.24e-121	1.25e-120	1.27e-118	TRUE
HGLibA_30193	MSH3	0/0/0/0	77.715/13.677/62.81/14.687	0.08425	31.501	4.9057	0	1.8061	23.378	1	6.88e-121	1.38e-120	1.4e-118	TRUE
HGLibA_27898	MAGEA11	0/0/0/0	50.371/23.556/30.854/26.819	0.08425	31.482	4.9049	0	1.8061	23.363	1	9.65e-121	1.93e-120	1.97e-118	TRUE
HGLibA_20927	HBG2	0/9.0865/0/9.4723	57.566/51.67/60.055/51.085	0.86837	54.962	4.9046	47.691	38.035	8.7712	1	1.59e-18	3.18e-18	6.46e-17	TRUE
HGLibB_33827	OR2T3	0/0/0/0	41.016/15.197/79.339/19.795	0.08425	31.476	4.9046	0	1.8061	23.358	1	1.08e-120	2.16e-120	2.2e-118	TRUE
HGLibA_59432	hsa-mir-378c	0/0/0/0	26.624/40.273/29.752/30.651	0.08425	31.447	4.9033	0	1.8061	23.337	1	1.78e-120	3.56e-120	3.62e-118	TRUE
HGLibB_47184	ST3GAL2	0/0/0/0	40.297/25.075/22.589/42.783	0.08425	31.44	4.903	0	1.8061	23.332	1	2.01e-120	4.02e-120	4.09e-118	TRUE
HGLibB_15963	FAM103A1	0/0/8.3817/0	59.006/22.796/54.545/20.434	0.20347	35.004	4.9029	22.336	5.7022	14.573	1	3.89e-48	7.78e-48	3.09e-46	TRUE
HGLibB_41543	RNF186	0/0/0/0	51.09/17.477/53.443/20.434	0.08425	31.437	4.9029	0	1.8061	23.33	1	2.1e-120	4.19e-120	4.26e-118	TRUE
HGLibB_46570	SPESP1	0/0/0/1.0525	37.418/21.276/36.914/33.205	0.08425	31.433	4.9027	0.31959	1.8061	23.327	1	2.27e-120	4.54e-120	4.61e-118	TRUE
HGLibA_18651	GAS2L3	0/106.01/0/92.618	54.688/187.69/76.033/266.28	3.0494	120.09	4.9022	6214	197.37	8.3307	1	6.86e-17	1.37e-16	2.64e-15	TRUE
HGLibA_11263	CRYBB2	0/3.0288/0/4.2099	59.725/26.595/44.077/53.639	0.50599	44.027	4.902	6.8653	18.756	10.049	1	8.48e-24	1.7e-23	4.04e-22	TRUE
HGLibA_20839	HAP1	0/24.231/0/18.945	72.678/70.667/57.3/80.458	1.3672	69.757	4.9016	278.48	68.934	8.2372	1	1.56e-16	3.12e-16	5.93e-15	TRUE
HGLibA_28206	MAP3K9	0/1.5144/0/1.0525	61.884/25.075/66.666/17.88	0.26933	36.895	4.8999	0.76955	8.224	12.772	1	2.2e-37	4.39e-37	1.43e-35	TRUE
HGLibB_46975	SRPX	0/0/0/0	25.905/24.315/28.65/53.639	0.08425	31.371	4.8999	0	1.8061	23.281	1	6.63e-120	1.33e-119	1.35e-117	TRUE
HGLibA_59601	hsa-mir-3935	0/0/0/0	61.884/20.516/59.504/12.771	0.08425	31.366	4.8997	0	1.8061	23.277	1	7.21e-120	1.44e-119	1.46e-117	TRUE
HGLibA_63779	hsa-mir-708	0/4.5433/0/3.1574	41.736/56.989/46.832/35.121	0.52363	44.475	4.8995	7.881	19.616	9.9236	1	3e-23	6.01e-23	1.41e-21	TRUE
HGLibA_05032	C10orf111	0/0/0/0	12.952/93.463/6.6115/119.41	0.08425	31.36	4.8994	0	1.8061	23.272	1	8.07e-120	1.61e-119	1.63e-117	TRUE
HGLibB_20621	GUCD1	0/0/0/0	32.381/37.233/18.182/44.061	0.08425	31.355	4.8992	0	1.8061	23.269	1	8.72e-120	1.74e-119	1.76e-117	TRUE
HGLibB_02589	AQP2	0/3.0288/0/3.1574	49.651/32.674/60.606/33.844	0.46502	42.713	4.8991	4.7516	16.795	10.309	1	5.87e-25	1.17e-24	2.89e-23	TRUE
HGLibA_09502	CHMP7	0/0/0/0	38.857/17.477/52.892/26.819	0.08425	31.338	4.8985	0	1.8061	23.256	1	1.18e-119	2.36e-119	2.39e-117	TRUE
HGLibB_31093	NAPG	0/0/0/1.0525	22.307/28.115/40.771/37.675	0.08425	31.332	4.8982	0.31959	1.8061	23.251	1	1.31e-119	2.62e-119	2.64e-117	TRUE
HGLibA_49570	TJP1	0/196.88/0/206.29	192.13/115.5/198.9/147.51	4.3903	159.74	4.8982	25950	318.4	8.706	1	2.64e-18	5.27e-18	1.06e-16	TRUE
HGLibB_54450	XK	0/0/0/1.0525	29.503/22.796/45.73/31.289	0.08425	31.324	4.8978	0.31959	1.8061	23.245	1	1.51e-119	3.03e-119	3.05e-117	TRUE
HGLibA_16384	FAM196B	0/16.659/0/7.3674	93.546/45.592/80.991/31.289	0.95767	57.347	4.8975	96.48	43.238	8.5757	1	8.83e-18	1.77e-17	3.51e-16	TRUE
HGLibB_17050	FBXO32	0/0/0/0	17.99/28.115/55.096/34.482	0.08425	31.317	4.8975	0	1.8061	23.24	1	1.69e-119	3.38e-119	3.41e-117	TRUE
HGLibB_51368	TRIM22	0/0/0/0	21.587/31.914/50.689/27.458	0.08425	31.297	4.8966	0	1.8061	23.226	1	2.39e-119	4.78e-119	4.81e-117	TRUE
HGLibA_14420	ECSIT	0/86.322/0/110.51	138.16/105.62/138.29/98.977	3.0268	118.88	4.8958	6169.7	195.45	8.287	1	9.92e-17	1.98e-16	3.8e-15	TRUE
HGLibB_50926	TOP1	0/0/0/0	28.783/24.315/36.914/37.036	0.08425	31.278	4.8958	0	1.8061	23.211	1	3.35e-119	6.7e-119	6.73e-117	TRUE
HGLibB_02678	ARFIP2	0/0/2.7939/0	67.641/18.237/57.851/15.964	0.13194	32.692	4.8955	2.3795	3.2401	18.089	1	3.7e-73	7.4e-73	4.31e-71	TRUE
HGLibB_54332	WNT9B	0/1.5144/0/0	49.651/22.036/33.058/28.097	0.10045	31.754	4.8955	0.67653	2.271	21.005	1	5.6e-98	1.12e-97	8.93e-96	TRUE
HGLibB_32609	NRBF2	0/0/0/1.0525	28.783/28.115/47.383/24.904	0.08425	31.263	4.8951	0.31959	1.8061	23.2	1	4.32e-119	8.65e-119	8.68e-117	TRUE
HGLibA_36216	PGBD1	0/24.231/0/8.4198	64.043/65.348/42.424/80.458	1.0999	61.481	4.895	197.01	51.837	8.3865	1	4.47e-17	8.93e-17	1.74e-15	TRUE
HGLibB_34950	PAFAH1B3	0/0/0/1.0525	30.222/31.154/36.914/27.458	0.08425	31.256	4.8948	0.31959	1.8061	23.195	1	4.86e-119	9.71e-119	9.75e-117	TRUE
HGLibB_11817	CWH43	0/0/0/0	17.27/41.032/26.997/49.808	0.08425	31.252	4.8946	0	1.8061	23.192	1	5.2e-119	1.04e-118	1.04e-116	TRUE
HGLibB_04466	BHLHA15	0/0/0/0	26.624/39.513/17.08/53	0.08425	31.248	4.8945	0	1.8061	23.189	1	5.56e-119	1.11e-118	1.11e-116	TRUE
HGLibB_05385	C15orf38-AP3S2	0/0/0/0	30.222/28.875/34.16/31.928	0.08425	31.235	4.8938	0	1.8061	23.179	1	7.06e-119	1.41e-118	1.41e-116	TRUE
HGLibA_14560	EFEMP1	0/0/0/0	46.773/18.996/36.364/29.374	0.08425	31.218	4.8931	0	1.8061	23.167	1	9.42e-119	1.88e-118	1.88e-116	TRUE
HGLibB_28592	MCMDC2	0/0/0/1.0525	31.662/21.276/42.424/33.205	0.08425	31.214	4.8929	0.31959	1.8061	23.164	1	1e-118	2e-118	2e-116	TRUE
HGLibA_12504	DCLK3	0/42.404/0/81.041	103.62/90.423/114.6/84.928	2.3234	97.722	4.8927	2604.6	138.15	8.1164	1	4.15e-16	8.3e-16	1.55e-14	TRUE
HGLibA_20126	GPRC5A	0/9.0865/0/5.2624	86.35/35.713/61.708/34.482	0.73778	50.62	4.8926	30.421	30.725	8.999	1	2.06e-19	4.12e-19	8.61e-18	TRUE
HGLibA_41348	RLIM	0/0/0/1.0525	14.392/69.907/10.468/89.398	0.08425	31.198	4.8922	0.31959	1.8061	23.152	1	1.32e-118	2.64e-118	2.64e-116	TRUE
HGLibB_36677	PIP5KL1	0/0/0/0	22.307/34.194/34.711/35.759	0.08425	31.195	4.8921	0	1.8061	23.15	1	1.39e-118	2.78e-118	2.78e-116	TRUE
HGLibA_18644	GAS2	0/0/0/5.2624	11.513/107.9/13.223/78.543	0.17061	33.758	4.892	8.6712	4.5308	15.779	1	4.06e-56	8.13e-56	3.69e-54	TRUE
HGLibB_18265	FZR1	0/0/0/0	43.175/33.434/34.16/19.157	0.08425	31.18	4.8914	0	1.8061	23.139	1	1.8e-118	3.6e-118	3.58e-116	TRUE
HGLibA_21406	HIST1H2AL	0/7.5721/0/3.1574	153.99/13.677/152.62/14.687	0.60705	46.693	4.8913	18.585	23.802	9.4461	1	3.2e-21	6.4e-21	1.42e-19	TRUE
HGLibA_23179	IL5RA	0/0/0/0	20.148/43.312/17.631/61.302	0.08425	31.177	4.8913	0	1.8061	23.136	1	1.9e-118	3.81e-118	3.78e-116	TRUE
HGLibA_44000	SHC1	0/159.01/0/155.77	166.94/128.42/166.39/118.77	3.8684	143.47	4.8912	15724	269.68	8.5009	1	1.59e-17	3.17e-17	6.25e-16	TRUE
HGLibA_37297	PMEL	0/0/0/0	42.455/21.276/36.364/28.735	0.08425	31.173	4.8911	0	1.8061	23.133	1	2.05e-118	4.11e-118	4.08e-116	TRUE
HGLibA_24247	KCNJ1	0/57.548/0/46.309	43.894/169.45/57.851/174.96	2.1743	93.169	4.8907	1674.5	126.65	8.0857	1	5.36e-16	1.07e-15	2e-14	TRUE
HGLibB_43230	SEL1L3	0/0/0/0	28.783/29.634/47.934/22.988	0.08425	31.14	4.8896	0	1.8061	23.109	1	3.61e-118	7.22e-118	7.16e-116	TRUE
HGLibA_61437	hsa-mir-5008	0/0/0/0	66.921/26.595/51.239/10.217	0.08425	31.1	4.8878	0	1.8061	23.079	1	7.12e-118	1.42e-117	1.41e-115	TRUE
HGLibB_36494	PIFO	0/0/0/0	24.466/35.713/26.997/39.591	0.08425	31.089	4.8873	0	1.8061	23.07	1	8.73e-118	1.75e-117	1.73e-115	TRUE
HGLibA_00724	ADAL	0/12.115/0/7.3674	56.847/62.308/61.157/40.868	0.87728	54.548	4.887	56.652	38.547	8.6447	1	4.85e-18	9.7e-18	1.95e-16	TRUE
HGLibA_23146	IL36A	0/0/0/0	31.662/18.996/31.956/48.53	0.08425	31.083	4.887	0	1.8061	23.066	1	9.62e-118	1.92e-117	1.9e-115	TRUE
HGLibB_51810	TSKU	0/0/0/0	47.492/18.237/37.465/28.735	0.08425	31.081	4.887	0	1.8061	23.065	1	9.94e-118	1.99e-117	1.96e-115	TRUE
HGLibB_32016	NKX6-2	0/18.173/0/9.4723	63.323/41.792/88.154/54.277	1.05	59.656	4.8869	122.11	48.779	8.3912	1	4.3e-17	8.59e-17	1.67e-15	TRUE
HGLibA_08137	CCP110	0/10.601/0/6.3149	25.185/115.5/19.835/131.54	0.81023	52.527	4.886	42.491	34.735	8.7749	1	1.54e-18	3.08e-18	6.26e-17	TRUE
HGLibB_05434	C16orf11	0/0/0/0	38.857/23.556/40.771/24.904	0.08425	31.052	4.8856	0	1.8061	23.043	1	1.64e-117	3.27e-117	3.23e-115	TRUE
HGLibA_26172	LCN12	0/0/0/0	122.33/13.677/85.95/6.3856	0.08425	31.049	4.8855	0	1.8061	23.041	1	1.74e-117	3.48e-117	3.43e-115	TRUE
HGLibB_33549	OR13A1	0/0/0/1.0525	29.503/45.592/12.121/56.832	0.08425	31.046	4.8854	0.31959	1.8061	23.039	1	1.8e-117	3.6e-117	3.55e-115	TRUE
HGLibB_45851	SNCA	0/0/0/0	58.286/20.516/60.606/12.771	0.08425	31.042	4.8852	0	1.8061	23.036	1	1.96e-117	3.92e-117	3.86e-115	TRUE
HGLibB_10094	CLPS	0/0/0/0	33.82/19.756/55.647/24.904	0.08425	31.028	4.8845	0	1.8061	23.025	1	2.49e-117	4.98e-117	4.9e-115	TRUE
HGLibB_50080	TMEM190	0/0/0/0	29.503/23.556/29.752/44.699	0.08425	31.008	4.8837	0	1.8061	23.011	1	3.46e-117	6.93e-117	6.82e-115	TRUE
HGLibA_42712	SAP130	0/0/0/0	34.54/21.276/41.873/30.012	0.08425	31.003	4.8834	0	1.8061	23.007	1	3.79e-117	7.58e-117	7.45e-115	TRUE
HGLibA_42555	S100A3	0/0/0/0	56.127/17.477/63.912/14.687	0.08425	31	4.8833	0	1.8061	23.004	1	4.03e-117	8.05e-117	7.91e-115	TRUE
HGLibB_54058	WDR54	0/0/0/0	32.381/22.036/59.504/21.711	0.08425	30.993	4.883	0	1.8061	23	1	4.47e-117	8.94e-117	8.78e-115	TRUE
HGLibA_55302	ZGLP1	0/43.918/0/47.362	46.773/129.94/62.81/161.56	2.0379	88.63	4.8828	1272.2	116.33	8.0284	1	8.59e-16	1.72e-15	3.18e-14	TRUE
HGLibA_09356	CHAT	0/6.0577/0/4.2099	30.942/63.828/33.058/72.796	0.61775	46.698	4.8819	14.42	24.353	9.3378	1	8.95e-21	1.79e-20	3.9e-19	TRUE
HGLibB_17166	FCGR2A	0/42.404/0/15.787	90.667/46.351/117.91/57.47	1.512	73.057	4.8817	626.83	78.659	8.0669	1	6.35e-16	1.27e-15	2.36e-14	TRUE
HGLibB_23616	ISCA2	0/0/16.763/1.0525	39.577/44.832/46.832/49.808	0.56397	45.104	4.8816	87.767	21.616	9.58	1	8.85e-22	1.77e-21	3.99e-20	TRUE
HGLibA_45188	SLC46A2	0/112.07/0/196.81	269.12/92.703/219.83/68.326	3.7551	139.15	4.8814	16344	259.36	8.4072	1	3.55e-17	7.09e-17	1.38e-15	TRUE
HGLibA_02796	ARHGDIA	0/0/0/0	9.3546/96.502/11.019/91.314	0.08425	30.94	4.8806	0	1.8061	22.96	1	1.11e-116	2.22e-116	2.17e-114	TRUE
HGLibB_41513	RNF168	0/0/0/0	36.699/38.753/20.937/30.651	0.08425	30.911	4.8793	0	1.8061	22.939	1	1.82e-116	3.65e-116	3.58e-114	TRUE
HGLibB_12336	DAXX	0/0/0/1.0525	34.54/27.355/33.609/28.735	0.08425	30.907	4.8791	0.31959	1.8061	22.936	1	1.95e-116	3.91e-116	3.83e-114	TRUE
HGLibB_39118	PSMD2	0/0/0/2.105	16.55/49.391/23.14/54.277	0.1167	31.845	4.8784	1.3313	2.7609	19.095	1	2.63e-81	5.27e-81	3.41e-79	TRUE
HGLibA_14141	DUSP14	0/0/0/0	24.466/24.315/29.201/52.362	0.08425	30.887	4.8782	0	1.8061	22.92	1	2.77e-116	5.53e-116	5.41e-114	TRUE
HGLibB_27938	MAGEE1	0/0/2.7939/0	38.857/22.796/25.895/47.253	0.13194	32.27	4.8774	2.3795	3.2401	17.854	1	2.53e-71	5.06e-71	2.87e-69	TRUE
HGLibA_40581	RBM7	0/1.5144/2.7939/1.0525	60.445/39.513/50.689/54.277	0.75661	50.631	4.8774	1.795	31.756	8.8504	1	7.88e-19	1.58e-18	3.23e-17	TRUE
HGLibB_45079	SLC3A2	0/0/0/0	9.3546/66.868/20.937/68.964	0.08425	30.869	4.8774	0	1.8061	22.907	1	3.74e-116	7.47e-116	7.3e-114	TRUE
HGLibB_52582	UBE2Q2	0/0/0/0	74.117/14.437/60.055/14.048	0.08425	30.856	4.8768	0	1.8061	22.897	1	4.73e-116	9.45e-116	9.23e-114	TRUE
HGLibB_03933	AZI2	0/0/0/1.0525	32.381/22.036/58.402/21.711	0.08425	30.849	4.8765	0.31959	1.8061	22.892	1	5.32e-116	1.06e-115	1.04e-113	TRUE
HGLibB_12908	DEK	0/0/0/1.0525	35.979/34.194/22.589/32.566	0.08425	30.846	4.8763	0.31959	1.8061	22.89	1	5.61e-116	1.12e-115	1.09e-113	TRUE
HGLibB_15713	EXOC2	0/0/0/0	24.466/44.832/18.182/45.338	0.08425	30.844	4.8763	0	1.8061	22.889	1	5.75e-116	1.15e-115	1.12e-113	TRUE
HGLibB_49198	TGM2	0/0/0/1.0525	44.614/18.996/39.669/26.819	0.08425	30.821	4.8752	0.31959	1.8061	22.871	1	8.55e-116	1.71e-115	1.66e-113	TRUE
HGLibA_12741	DDX53	0/27.26/0/16.84	100.74/29.634/115.15/63.856	1.3672	68.466	4.875	304.52	68.938	8.0813	1	5.67e-16	1.13e-15	2.11e-14	TRUE
HGLibB_11807	CWC25	0/7.5721/0/5.2624	46.773/42.552/58.402/49.169	0.70088	48.895	4.8745	23.001	28.73	8.9914	1	2.21e-19	4.42e-19	9.22e-18	TRUE
HGLibB_46825	SPTBN2	0/0/0/0	39.577/22.796/44.628/22.35	0.08425	30.804	4.8745	0	1.8061	22.859	1	1.13e-115	2.27e-115	2.2e-113	TRUE
HGLibB_35810	PDGFRB	0/9.0865/0/6.3149	28.783/102.58/30.854/74.711	0.77616	51.092	4.8742	33.648	32.835	8.7809	1	1.46e-18	2.93e-18	5.95e-17	TRUE
HGLibB_53955	WDR1	0/0/0/0	32.381/40.273/30.854/22.35	0.08425	30.797	4.8741	0	1.8061	22.853	1	1.3e-115	2.59e-115	2.52e-113	TRUE
HGLibB_10921	CPLX1	0/0/0/2.105	41.736/17.477/77.686/17.88	0.1167	31.745	4.874	1.3313	2.7609	19.035	1	8.32e-81	1.66e-80	1.07e-78	TRUE
HGLibA_19811	GPIHBP1	0/12.115/0/19.997	53.969/60.789/68.87/65.772	1.1517	62.089	4.8738	159.33	55.06	8.2122	1	1.93e-16	3.87e-16	7.33e-15	TRUE
HGLibA_42047	RPRD1B	0/83.293/0/71.569	84.911/112.46/82.644/165.39	2.6804	106.89	4.8735	3752.8	166.65	8.0724	1	5.92e-16	1.18e-15	2.2e-14	TRUE
HGLibA_62128	hsa-mir-552	0/0/0/6.3149	35.979/22.796/44.628/35.121	0.18301	33.675	4.8734	12.567	4.9653	15.03	1	4.36e-51	8.71e-51	3.62e-49	TRUE
HGLibB_35451	PCDHB4	0/0/0/0	59.725/20.516/42.424/17.241	0.08425	30.782	4.8734	0	1.8061	22.842	1	1.67e-115	3.34e-115	3.24e-113	TRUE
HGLibA_44721	SLC25A36	0/7.5721/0/14.735	50.371/63.068/36.364/83.013	0.93288	55.653	4.8733	78.77	41.777	8.4659	1	2.28e-17	4.56e-17	8.93e-16	TRUE
HGLibB_38611	PRODH	0/22.716/0/19.997	60.445/60.789/86.501/68.326	1.3633	68.266	4.8732	268.96	68.68	8.0728	1	6.07e-16	1.21e-15	2.26e-14	TRUE
HGLibA_39226	PSPH	0/0/0/0	56.127/14.437/52.341/21.072	0.08425	30.765	4.8727	0	1.8061	22.83	1	2.21e-115	4.42e-115	4.28e-113	TRUE
HGLibA_16257	FAM170A	0/0/0/0	15.831/47.111/22.589/53	0.08425	30.753	4.8721	0	1.8061	22.821	1	2.71e-115	5.42e-115	5.25e-113	TRUE
HGLibA_34543	OR8K1	0/0/0/0	20.148/45.592/22.038/44.061	0.08425	30.739	4.8715	0	1.8061	22.81	1	3.45e-115	6.89e-115	6.67e-113	TRUE
HGLibB_46084	SOCS7	0/0/0/1.0525	62.604/15.197/41.873/22.35	0.08425	30.733	4.8712	0.31959	1.8061	22.806	1	3.8e-115	7.6e-115	7.35e-113	TRUE
HGLibA_46028	SNX10	0/0/0/0	51.09/36.473/57.3/8.3013	0.08425	30.725	4.8708	0	1.8061	22.8	1	4.38e-115	8.77e-115	8.48e-113	TRUE
HGLibA_36972	PLBD1	0/43.918/0/34.732	111.54/45.592/111.85/84.29	1.8788	83.217	4.8706	951.23	104.57	7.9541	1	1.58e-15	3.15e-15	5.77e-14	TRUE
HGLibA_37520	POLE4	0/56.034/0/32.627	40.297/134.49/61.157/164.11	1.9703	85.897	4.8706	1290.1	111.3	7.9553	1	1.56e-15	3.11e-15	5.7e-14	TRUE
HGLibA_32626	NR4A1	0/0/0/0	14.392/67.627/10.468/86.844	0.08425	30.716	4.8705	0	1.8061	22.793	1	5.07e-115	1.01e-114	9.79e-113	TRUE
HGLibA_00185	ABCC8	0/137.81/0/173.66	105.06/168.69/116.25/188.37	3.8345	140.36	4.8699	15607	266.58	8.3619	1	5.21e-17	1.04e-16	2.02e-15	TRUE
HGLibA_23895	IZUMO2	0/3.0288/0/2.105	26.624/63.828/17.08/90.675	0.4125	40.301	4.8699	3.35	14.358	10.527	1	5.97e-26	1.19e-25	3.02e-24	TRUE
HGLibA_10182	CMBL	0/0/0/1.0525	36.699/22.796/31.956/33.205	0.08425	30.696	4.8696	0.31959	1.8061	22.779	1	7.11e-115	1.42e-114	1.37e-112	TRUE
HGLibB_38426	PRICKLE3	0/0/0/1.0525	31.662/28.115/34.711/28.735	0.08425	30.697	4.8696	0.31959	1.8061	22.779	1	7.09e-115	1.42e-114	1.37e-112	TRUE
HGLibB_19541	GNPDA2	0/0/2.7939/0	57.566/17.477/78.237/13.41	0.13194	32.082	4.8692	2.3795	3.2401	17.75	1	1.63e-70	3.26e-70	1.83e-68	TRUE
HGLibB_38552	PRLHR	0/0/0/1.0525	23.027/37.993/22.038/45.976	0.08425	30.689	4.8692	0.31959	1.8061	22.773	1	8.07e-115	1.61e-114	1.56e-112	TRUE
HGLibA_45783	SMN1	0/13.63/0/24.207	107.94/33.434/127.27/38.313	1.2516	64.786	4.8688	227.77	61.399	8.1083	1	4.56e-16	9.11e-16	1.7e-14	TRUE
HGLibA_15804	EXT2	0/0/0/0	31.662/31.154/24.242/37.036	0.08425	30.678	4.8687	0	1.8061	22.765	1	9.7e-115	1.94e-114	1.87e-112	TRUE
HGLibB_29816	MRI1	0/0/0/1.0525	32.381/22.036/45.179/27.458	0.08425	30.676	4.8686	0.31959	1.8061	22.764	1	9.99e-115	2e-114	1.92e-112	TRUE
HGLibA_31208	NBEAL1	0/0/0/0	27.344/47.871/17.631/38.313	0.08425	30.672	4.8685	0	1.8061	22.761	1	1.07e-114	2.14e-114	2.06e-112	TRUE
HGLibA_25409	KRIT1	0/12.115/0/7.3674	70.519/36.473/67.217/48.53	0.87728	53.824	4.8681	56.652	38.547	8.5279	1	1.34e-17	2.68e-17	5.29e-16	TRUE
HGLibB_27025	LPAR5	0/0/0/0	36.699/25.075/23.14/41.506	0.08425	30.665	4.8681	0	1.8061	22.755	1	1.22e-114	2.44e-114	2.34e-112	TRUE
HGLibA_15720	EXD2	0/0/0/0	23.746/47.871/17.08/45.338	0.08425	30.64	4.867	0	1.8061	22.737	1	1.84e-114	3.69e-114	3.54e-112	TRUE
HGLibA_53189	USO1	0/0/0/1.0525	51.81/24.315/57.3/12.133	0.08425	30.614	4.8658	0.31959	1.8061	22.717	1	2.88e-114	5.76e-114	5.52e-112	TRUE
HGLibB_19932	GPR162	0/0/0/0	37.418/24.315/65.564/14.687	0.08425	30.61	4.8656	0	1.8061	22.714	1	3.09e-114	6.17e-114	5.91e-112	TRUE
HGLibA_24753	KIAA1430	0/3.0288/0/4.2099	49.651/38.753/45.179/38.952	0.50599	42.897	4.8654	6.8653	18.756	9.7883	1	1.16e-22	2.31e-22	5.35e-21	TRUE
HGLibB_12724	DDX52	0/0/0/1.0525	28.064/29.634/44.628/23.627	0.08425	30.604	4.8653	0.31959	1.8061	22.71	1	3.43e-114	6.85e-114	6.56e-112	TRUE
HGLibA_02524	APOH	0/25.745/0/29.469	41.016/90.423/58.402/136.01	1.5627	73.684	4.8651	456.16	82.131	7.9581	1	1.54e-15	3.07e-15	5.63e-14	TRUE
HGLibB_46838	SPTLC2	0/0/0/0	24.466/28.115/28.099/45.338	0.08425	30.598	4.8651	0	1.8061	22.706	1	3.76e-114	7.51e-114	7.18e-112	TRUE
HGLibA_35389	PCDH10	0/0/0/1.0525	48.212/14.437/51.79/24.265	0.08425	30.597	4.865	0.31959	1.8061	22.705	1	3.82e-114	7.65e-114	7.31e-112	TRUE
HGLibA_52662	UBE2U	0/0/0/0	20.148/40.273/18.733/57.47	0.08425	30.583	4.8644	0	1.8061	22.694	1	4.87e-114	9.75e-114	9.31e-112	TRUE
HGLibA_26530	LIMD1	0/16.659/0/15.787	141.76/34.194/111.29/28.097	1.1774	62.422	4.8643	151.96	56.673	8.1354	1	3.65e-16	7.3e-16	1.37e-14	TRUE
HGLibB_53848	VWA7	0/0/0/0	33.101/23.556/40.771/27.458	0.08425	30.568	4.8637	0	1.8061	22.683	1	6.26e-114	1.25e-113	1.19e-111	TRUE
HGLibB_42082	RPS29	0/0/0/0	41.016/27.355/25.895/30.012	0.08425	30.56	4.8633	0	1.8061	22.677	1	7.22e-114	1.44e-113	1.38e-111	TRUE
HGLibB_47381	STIL	0/0/0/0	28.783/27.355/46.832/23.627	0.08425	30.554	4.8631	0	1.8061	22.673	1	7.9e-114	1.58e-113	1.5e-111	TRUE
HGLibB_08298	CD244	0/0/0/2.105	28.064/34.194/57.3/17.88	0.1167	31.497	4.863	1.3313	2.7609	18.886	1	1.42e-79	2.83e-79	1.79e-77	TRUE
HGLibB_03804	ATPIF1	0/0/0/0	41.736/31.154/40.22/16.603	0.08425	30.533	4.8621	0	1.8061	22.657	1	1.13e-113	2.26e-113	2.15e-111	TRUE
HGLibA_02867	ARHGEF40	0/0/0/0	37.418/25.835/48.485/18.518	0.08425	30.53	4.8619	0	1.8061	22.655	1	1.2e-113	2.4e-113	2.28e-111	TRUE
HGLibA_56412	ZNF623	3.9168/0/0/0	30.942/45.592/24.242/32.566	0.15175	32.488	4.8618	4.7483	3.8888	16.398	1	1.86e-60	3.73e-60	1.82e-58	TRUE
HGLibB_03683	ATP5O	0/0/0/0	24.466/33.434/28.65/37.036	0.08425	30.524	4.8617	0	1.8061	22.65	1	1.32e-113	2.64e-113	2.5e-111	TRUE
HGLibA_22983	IL15RA	0/528.53/0/553.6	197.17/309.26/175.21/305.23	7.2554	238.97	4.8614	190000	615.74	9.3379	1	7.99e-21	1.6e-20	3.49e-19	TRUE
HGLibA_01992	ANKRD10	0/37.861/0/45.257	69.799/98.022/69.421/106.64	1.937	84.364	4.8612	1058.2	108.84	7.9009	1	2.41e-15	4.83e-15	8.77e-14	TRUE
HGLibB_06028	C20orf96	0/0/0/0	23.746/24.315/32.507/45.976	0.08425	30.482	4.8598	0	1.8061	22.619	1	2.68e-113	5.35e-113	5.07e-111	TRUE
HGLibB_28590	MCMBP	0/0/0/0	15.831/43.312/18.733/67.049	0.08425	30.481	4.8597	0	1.8061	22.618	1	2.73e-113	5.47e-113	5.18e-111	TRUE
HGLibA_44222	SIRT3	0/0/0/0	25.185/33.434/22.589/45.338	0.08425	30.477	4.8595	0	1.8061	22.616	1	2.91e-113	5.81e-113	5.5e-111	TRUE
HGLibB_28272	MAPRE1	0/0/0/0	28.064/37.233/28.099/29.374	0.08425	30.475	4.8594	0	1.8061	22.614	1	3.03e-113	6.05e-113	5.72e-111	TRUE
HGLibB_41846	RPL22	0/0/0/0	42.455/20.516/42.975/22.988	0.08425	30.463	4.8589	0	1.8061	22.605	1	3.7e-113	7.4e-113	6.99e-111	TRUE
HGLibA_60316	hsa-mir-4476	0/30.288/0/23.155	38.857/117.78/37.465/160.28	1.5304	72.425	4.8588	433.1	79.918	7.9304	1	1.92e-15	3.85e-15	7.02e-14	TRUE
HGLibA_22631	IFIT3	0/0/0/0	56.847/21.276/39.669/17.88	0.08425	30.444	4.858	0	1.8061	22.591	1	5.05e-113	1.01e-112	9.53e-111	TRUE
HGLibB_44389	SLC16A4	0/0/0/1.0525	48.932/25.075/39.118/17.88	0.08425	30.444	4.858	0.31959	1.8061	22.591	1	5.06e-113	1.01e-112	9.54e-111	TRUE
HGLibB_50818	TNNI3K	15.667/0/22.351/0	76.276/50.151/103.58/44.699	1.2717	64.878	4.858	218.27	62.693	8.0333	1	8.42e-16	1.68e-15	3.12e-14	TRUE
HGLibB_50242	TMEM246	0/0/0/0	16.55/37.233/32.507/42.783	0.08425	30.434	4.8575	0	1.8061	22.583	1	6.05e-113	1.21e-112	1.14e-110	TRUE
HGLibB_30979	NAB2	0/0/0/0	25.185/27.355/51.239/24.265	0.08425	30.427	4.8572	0	1.8061	22.578	1	6.82e-113	1.36e-112	1.28e-110	TRUE
HGLibA_51371	TREX1	0/56.034/0/57.886	192.13/45.592/188.43/47.892	2.2886	94.317	4.8572	1996.7	135.45	7.9075	1	2.27e-15	4.54e-15	8.27e-14	TRUE
HGLibB_02747	ARHGAP29	0/0/0/0	25.905/31.914/35.262/29.374	0.08425	30.42	4.8569	0	1.8061	22.573	1	7.56e-113	1.51e-112	1.42e-110	TRUE
HGLibA_44506	SLC1A1	0/0/0/0	40.297/26.595/46.281/17.241	0.08425	30.417	4.8568	0	1.8061	22.571	1	7.96e-113	1.59e-112	1.5e-110	TRUE
HGLibA_08501	CDADC1	0/0/0/0	25.905/28.875/32.507/35.121	0.08425	30.4	4.856	0	1.8061	22.558	1	1.07e-112	2.14e-112	2.01e-110	TRUE
HGLibA_42484	RWDD2B	0/30.288/0/53.676	156.87/46.351/120.11/54.916	1.9106	83.232	4.855	1164.1	106.9	7.8654	1	3.21e-15	6.42e-15	1.16e-13	TRUE
HGLibA_34802	OVOL1	0/42.404/0/75.779	87.789/106.38/96.969/86.205	2.2831	93.998	4.8548	2340.6	135.02	7.893	1	2.55e-15	5.11e-15	9.27e-14	TRUE
HGLibB_00854	ADAMTSL4	0/0/0/0	57.566/16.717/36.364/24.265	0.08425	30.367	4.8545	0	1.8061	22.533	1	1.87e-112	3.74e-112	3.5e-110	TRUE
HGLibB_55917	ZNF432	0/0/0/1.0525	30.222/28.115/53.994/18.518	0.08425	30.367	4.8545	0.31959	1.8061	22.534	1	1.85e-112	3.7e-112	3.47e-110	TRUE
HGLibB_46750	SPRR2A	0/102.98/0/62.096	74.836/124.62/82.093/170.5	2.7297	106.89	4.8544	4529.9	170.67	7.9731	1	1.33e-15	2.65e-15	4.88e-14	TRUE
HGLibA_24393	KCNT1	0/0/0/0	9.3546/58.509/18.733/82.374	0.08425	30.359	4.8541	0	1.8061	22.527	1	2.14e-112	4.28e-112	4.01e-110	TRUE
HGLibB_37701	POU1F1	0/0/0/0	27.344/25.075/38.016/32.566	0.08425	30.355	4.8539	0	1.8061	22.525	1	2.27e-112	4.54e-112	4.25e-110	TRUE
HGLibB_27203	LRR1	0/0/2.7939/0	26.624/56.23/17.631/38.313	0.13194	31.721	4.8534	2.3795	3.2401	17.549	1	5.71e-69	1.14e-68	6.29e-67	TRUE
HGLibB_37282	PMPCB	0/0/0/0	24.466/28.875/25.344/47.253	0.08425	30.331	4.8528	0	1.8061	22.507	1	3.37e-112	6.75e-112	6.31e-110	TRUE
HGLibB_24873	KIF23	0/0/0/0	28.064/42.552/16.529/42.783	0.08425	30.323	4.8524	0	1.8061	22.5	1	3.92e-112	7.83e-112	7.31e-110	TRUE
HGLibA_36280	PGPEP1	0/0/0/0	30.942/41.792/20.386/31.928	0.08425	30.292	4.851	0	1.8061	22.478	1	6.49e-112	1.3e-111	1.21e-109	TRUE
HGLibB_04794	BRF1	0/0/0/0	48.932/14.437/68.87/17.241	0.08425	30.286	4.8507	0	1.8061	22.473	1	7.22e-112	1.44e-111	1.35e-109	TRUE
HGLibA_16864	FANK1	0/116.61/0/97.881	98.583/146.65/100.28/139.84	3.1701	119.33	4.8507	7286.3	207.68	8.0602	1	6.49e-16	1.3e-15	2.41e-14	TRUE
HGLibA_22102	HRH4	0/0/0/2.105	56.847/17.477/71.074/13.41	0.1167	31.222	4.8507	1.3313	2.7609	18.72	1	3.23e-78	6.47e-78	4.02e-76	TRUE
HGLibB_14726	EIF2B5	0/0/0/0	41.736/25.075/52.341/15.325	0.08425	30.281	4.8505	0	1.8061	22.47	1	7.8e-112	1.56e-111	1.45e-109	TRUE
HGLibA_01079	ADSSL1	0/36.346/0/41.047	81.313/94.222/71.074/81.735	1.8679	81.679	4.8495	910.24	103.77	7.8347	1	4.1e-15	8.21e-15	1.48e-13	TRUE
HGLibA_54435	WTIP	0/0/0/0	37.418/20.516/34.16/31.928	0.08425	30.252	4.8492	0	1.8061	22.448	1	1.27e-111	2.54e-111	2.37e-109	TRUE
HGLibA_07924	CCDC91	0/0/0/0	59.006/17.477/63.361/12.771	0.08425	30.251	4.8491	0	1.8061	22.447	1	1.3e-111	2.6e-111	2.42e-109	TRUE
HGLibB_26860	LOC158434	0/0/0/0	23.746/42.552/14.876/55.555	0.08425	30.243	4.8488	0	1.8061	22.442	1	1.48e-111	2.95e-111	2.74e-109	TRUE
HGLibA_39878	RAB32	0/0/0/7.3674	38.138/24.315/39.669/33.844	0.19396	33.405	4.8488	17.19	5.3568	14.35	1	1.01e-46	2.01e-46	7.79e-45	TRUE
HGLibA_60708	hsa-mir-4650-2	0/0/0/0	78.434/17.477/35.262/17.241	0.08425	30.232	4.8483	0	1.8061	22.433	1	1.78e-111	3.57e-111	3.31e-109	TRUE
HGLibA_62198	hsa-mir-559	0/13.63/0/21.05	51.81/85.864/37.465/91.314	1.2054	62.466	4.8469	183.69	58.446	8.0132	1	9.93e-16	1.99e-15	3.66e-14	TRUE
HGLibA_33318	OGFR	0/0/0/0	39.577/33.434/19.284/32.566	0.08425	30.196	4.8466	0	1.8061	22.406	1	3.24e-111	6.48e-111	6.01e-109	TRUE
HGLibB_54909	ZC3H4	0/0/0/0	25.185/31.154/32.507/32.566	0.08425	30.19	4.8463	0	1.8061	22.402	1	3.61e-111	7.22e-111	6.69e-109	TRUE
HGLibB_13651	DND1	0/0/0/1.0525	37.418/26.595/43.526/19.157	0.08425	30.187	4.8462	0.31959	1.8061	22.399	1	3.81e-111	7.62e-111	7.06e-109	TRUE
HGLibB_02689	ARGFX	0/0/0/0	52.529/17.477/67.217/13.41	0.08425	30.186	4.8461	0	1.8061	22.398	1	3.88e-111	7.76e-111	7.18e-109	TRUE
HGLibA_19390	GMCL1	0/10.601/0/13.682	4.3175/630.68/3.8567/936.13	1.002	56.582	4.8461	84.979	45.878	8.2057	1	2.05e-16	4.1e-16	7.77e-15	TRUE
HGLibA_10379	CNRIP1	0/151.44/0/198.92	132.4/133.74/142.7/173.69	4.0673	144.74	4.846	19907	288.02	8.2888	1	9.61e-17	1.92e-16	3.69e-15	TRUE
HGLibB_05408	C15orf53	0/0/0/2.105	64.043/9.8782/79.339/18.518	0.1167	31.092	4.8449	1.3313	2.7609	18.642	1	1.4e-77	2.79e-77	1.72e-75	TRUE
HGLibA_38478	PRICKLE4	0/0/0/1.0525	15.111/64.588/13.774/61.302	0.08425	30.158	4.8448	0.31959	1.8061	22.378	1	6.13e-111	1.23e-110	1.13e-108	TRUE
HGLibA_20276	GRID2	0/116.61/0/143.14	169.82/74.466/169.7/125.8	3.4958	128.19	4.8447	10773	236.11	8.1148	1	4.13e-16	8.25e-16	1.55e-14	TRUE
HGLibB_28361	MAST2	0/0/0/0	21.587/40.273/19.284/49.169	0.08425	30.14	4.844	0	1.8061	22.364	1	8.35e-111	1.67e-110	1.54e-108	TRUE
HGLibA_30667	MYCBP	0/0/0/2.105	26.624/33.434/34.16/30.651	0.1167	31.072	4.844	1.3313	2.7609	18.629	1	1.76e-77	3.51e-77	2.16e-75	TRUE
HGLibB_28224	MAPK15	0/0/0/0	20.868/33.434/30.854/38.313	0.08425	30.138	4.8439	0	1.8061	22.363	1	8.52e-111	1.7e-110	1.57e-108	TRUE
HGLibA_40650	RBPJL	0/0/0/0	33.82/24.315/31.405/31.928	0.08425	30.135	4.8438	0	1.8061	22.361	1	9.04e-111	1.81e-110	1.67e-108	TRUE
HGLibB_01874	ANAPC16	0/0/0/1.0525	15.111/50.911/24.242/44.061	0.08425	30.121	4.8431	0.31959	1.8061	22.35	1	1.14e-110	2.29e-110	2.1e-108	TRUE
HGLibB_02874	ARHGEF7	0/0/0/1.0525	28.064/26.595/31.956/34.482	0.08425	30.115	4.8428	0.31959	1.8061	22.346	1	1.26e-110	2.52e-110	2.32e-108	TRUE
HGLibB_43636	SF1	0/0/0/0	25.185/25.835/50.689/24.904	0.08425	30.109	4.8425	0	1.8061	22.341	1	1.4e-110	2.79e-110	2.57e-108	TRUE
HGLibA_10927	CPEB4	0/0/0/1.0525	10.074/119.3/6.0606/111.11	0.08425	30.104	4.8423	0.31959	1.8061	22.338	1	1.51e-110	3.02e-110	2.78e-108	TRUE
HGLibB_08262	CD1C	0/0/0/0	19.429/60.789/15.978/43.422	0.08425	30.102	4.8422	0	1.8061	22.336	1	1.56e-110	3.12e-110	2.86e-108	TRUE
HGLibA_10075	CLN3	0/18.173/0/15.787	17.99/186.93/23.14/192.21	1.2053	62.258	4.8422	167.81	58.441	7.9863	1	1.24e-15	2.47e-15	4.55e-14	TRUE
HGLibB_36771	PKIA	0/0/0/0	36.699/22.036/66.115/15.325	0.08425	30.102	4.8422	0	1.8061	22.336	1	1.57e-110	3.14e-110	2.88e-108	TRUE
HGLibA_32522	NPS	0/0/0/0	33.82/31.914/39.669/19.157	0.08425	30.098	4.8421	0	1.8061	22.334	1	1.66e-110	3.32e-110	3.04e-108	TRUE
HGLibA_44005	SHC3	0/27.26/0/28.417	84.911/77.506/62.81/67.687	1.5713	72.73	4.8417	461.84	82.726	7.8236	1	4.52e-15	9.03e-15	1.62e-13	TRUE
HGLibB_08386	CD46	7.8337/0/11.176/0	46.053/46.351/52.341/68.964	0.87253	52.688	4.8415	52.045	38.274	8.3754	1	4.95e-17	9.9e-17	1.92e-15	TRUE
HGLibA_56946	ZNRF4	0/12.115/0/6.3149	67.641/36.473/84.297/34.482	0.84086	51.756	4.8409	52.831	36.464	8.4316	1	3.07e-17	6.14e-17	1.2e-15	TRUE
HGLibA_03808	ATPIF1	0/0/0/1.0525	28.064/26.595/28.099/38.952	0.08425	30.065	4.8405	0.31959	1.8061	22.309	1	2.9e-110	5.81e-110	5.32e-108	TRUE
HGLibA_57646	hsa-mir-1292	0/0/0/0	14.392/48.631/23.691/49.169	0.08425	30.063	4.8404	0	1.8061	22.308	1	2.98e-110	5.95e-110	5.44e-108	TRUE
HGLibB_29570	MOCS1	0/0/0/0	21.587/35.713/28.099/37.675	0.08425	30.059	4.8403	0	1.8061	22.305	1	3.17e-110	6.35e-110	5.8e-108	TRUE
HGLibB_50088	TMEM191C	0/0/0/0	17.27/63.068/19.835/37.675	0.08425	30.049	4.8398	0	1.8061	22.297	1	3.75e-110	7.51e-110	6.85e-108	TRUE
HGLibB_40251	RASA3	0/0/0/0	27.344/20.516/47.383/30.651	0.08425	30.048	4.8397	0	1.8061	22.296	1	3.82e-110	7.64e-110	6.97e-108	TRUE
HGLibA_16299	FAM178A	0/25.745/0/15.787	72.678/55.47/63.361/72.157	1.3235	65.523	4.8395	269.71	66.062	7.8987	1	2.5e-15	4.99e-15	9.07e-14	TRUE
HGLibA_17017	FBXL7	0/27.26/0/23.155	68.36/56.989/93.113/67.049	1.4882	70.228	4.8393	379.34	77.039	7.8316	1	4.25e-15	8.49e-15	1.53e-13	TRUE
HGLibA_20702	GYPC	0/0/0/0	12.233/110.18/6.0606/98.338	0.08425	30.036	4.8392	0	1.8061	22.287	1	4.68e-110	9.36e-110	8.53e-108	TRUE
HGLibA_33727	OR2A2	0/10.601/0/7.3674	27.344/82.065/31.405/102.17	0.84547	51.818	4.839	46.378	36.727	8.4109	1	3.66e-17	7.32e-17	1.43e-15	TRUE
HGLibB_56617	ZNF76	0/0/0/0	35.259/35.713/21.488/30.012	0.08425	30.021	4.8385	0	1.8061	22.276	1	5.98e-110	1.2e-109	1.09e-107	TRUE
HGLibA_40091	RAD51C	0/13.63/0/26.312	71.239/45.592/69.972/74.711	1.28	64.194	4.8377	260.8	63.229	7.912	1	2.24e-15	4.49e-15	8.17e-14	TRUE
HGLibA_23804	ITIH1	0/0/0/1.0525	71.239/14.437/76.584/10.217	0.08425	29.996	4.8373	0.31959	1.8061	22.258	1	9.03e-110	1.81e-109	1.64e-107	TRUE
HGLibB_46702	SPON2	0/6.0577/0/2.105	46.053/25.075/60.606/44.699	0.50702	42.062	4.8366	11.292	18.806	9.5824	1	8.68e-22	1.74e-21	3.91e-20	TRUE
HGLibB_49611	TLX1	0/0/0/0	30.942/30.394/29.201/29.374	0.08425	29.969	4.8361	0	1.8061	22.237	1	1.42e-109	2.84e-109	2.58e-107	TRUE
HGLibA_10476	COG3	0/0/0/0	16.55/47.871/15.427/65.772	0.08425	29.964	4.8358	0	1.8061	22.234	1	1.55e-109	3.09e-109	2.8e-107	TRUE
HGLibA_59976	hsa-mir-4315-1	0/0/0/0	51.09/15.197/50.689/20.434	0.08425	29.961	4.8357	0	1.8061	22.232	1	1.62e-109	3.23e-109	2.93e-107	TRUE
HGLibB_48633	TCAP	0/0/0/0	18.709/44.072/25.895/37.675	0.08425	29.954	4.8354	0	1.8061	22.226	1	1.83e-109	3.65e-109	3.3e-107	TRUE
HGLibB_48410	TBC1D10C	82.253/0/81.024/0	170.54/63.068/167.49/70.88	2.759	106.31	4.8353	4153.3	173.08	7.8712	1	3.01e-15	6.02e-15	1.09e-13	TRUE
HGLibA_31409	NDP	0/0/0/0	13.672/44.072/19.835/67.049	0.08425	29.94	4.8347	0	1.8061	22.216	1	2.31e-109	4.62e-109	4.18e-107	TRUE
HGLibB_17603	FLJ27352	0/25.745/0/3.1574	46.773/56.989/33.058/83.013	0.85789	52.011	4.8346	208.71	37.435	8.3606	1	5.61e-17	1.12e-16	2.17e-15	TRUE
HGLibA_45342	SLC6A9	0/0/0/0	27.344/42.552/20.386/33.844	0.08425	29.936	4.8345	0	1.8061	22.213	1	2.44e-109	4.88e-109	4.41e-107	TRUE
HGLibA_11309	CSB-PGBD3	0/384.66/0/346.27	147.51/210.48/163.64/295.65	5.942	196.87	4.8331	86440	473.72	8.7723	1	1.44e-18	2.88e-18	5.86e-17	TRUE
HGLibB_05472	C16orf72	0/1.5144/0/0	35.979/20.516/39.118/29.374	0.10045	30.351	4.8323	0.67653	2.271	20.074	1	1.19e-89	2.39e-89	1.72e-87	TRUE
HGLibA_54269	WFDC5	0/10.601/0/25.26	50.371/53.19/73.829/70.88	1.1835	61.193	4.832	223.72	57.058	7.9444	1	1.74e-15	3.47e-15	6.35e-14	TRUE
HGLibA_16447	FAM20B	0/63.606/0/58.939	73.397/135.25/75.482/109.19	2.3764	95.111	4.8311	2319.9	142.31	7.7737	1	6.58e-15	1.32e-14	2.35e-13	TRUE
HGLibB_38589	PRMT8	0/0/8.3817/0	43.894/24.315/51.239/22.35	0.20347	33.256	4.8311	22.336	5.7022	13.842	1	1.34e-43	2.67e-43	9.8e-42	TRUE
HGLibB_04358	BCO2	0/0/0/0	13.672/54.71/28.099/37.675	0.08425	29.845	4.8303	0	1.8061	22.145	1	1.11e-108	2.22e-108	2e-106	TRUE
HGLibB_30010	MRPS18A	0/0/0/0	38.138/21.276/39.118/24.904	0.08425	29.821	4.8292	0	1.8061	22.127	1	1.64e-108	3.28e-108	2.96e-106	TRUE
HGLibA_14330	E4F1	0/0/0/0	23.746/25.075/45.179/29.374	0.08425	29.818	4.829	0	1.8061	22.125	1	1.73e-108	3.47e-108	3.12e-106	TRUE
HGLibB_43741	SFXN5	0/0/0/1.0525	18.709/32.674/39.669/32.566	0.08425	29.815	4.8289	0.31959	1.8061	22.123	1	1.82e-108	3.65e-108	3.28e-106	TRUE
HGLibB_35050	PANK1	0/0/0/1.0525	34.54/25.835/37.465/23.627	0.08425	29.814	4.8288	0.31959	1.8061	22.122	1	1.85e-108	3.7e-108	3.33e-106	TRUE
HGLibB_10284	CNKSR1	0/0/0/0	23.027/34.194/31.405/31.928	0.08425	29.809	4.8286	0	1.8061	22.119	1	1.99e-108	3.99e-108	3.58e-106	TRUE
HGLibB_12372	DBI	0/6.0577/0/10.525	34.54/54.71/51.79/64.494	0.79936	50.126	4.8285	41.171	34.126	8.4438	1	2.77e-17	5.54e-17	1.08e-15	TRUE
HGLibB_31620	NEK7	0/0/0/1.0525	35.259/23.556/39.118/24.265	0.08425	29.8	4.8282	0.31959	1.8061	22.112	1	2.32e-108	4.64e-108	4.16e-106	TRUE
HGLibA_37969	PPM1D	0/21.202/0/11.577	36.699/82.825/40.771/106	1.1559	60.213	4.8275	171.04	55.319	7.9403	1	1.8e-15	3.59e-15	6.56e-14	TRUE
HGLibA_25537	KRT75	0/62.091/0/47.362	96.424/81.305/111.85/77.266	2.2309	90.726	4.8273	1876.7	130.99	7.7323	1	9.15e-15	1.83e-14	3.25e-13	TRUE
HGLibA_22583	IER5L	0/0/0/0	29.503/28.875/33.609/27.458	0.08425	29.777	4.8271	0	1.8061	22.094	1	3.41e-108	6.82e-108	6.11e-106	TRUE
HGLibA_50279	TMEM238	0/4.5433/0/6.3149	46.053/42.552/41.322/53	0.63876	45.516	4.8271	16.093	25.443	8.897	1	5.21e-19	1.04e-18	2.15e-17	TRUE
HGLibB_54760	ZBTB16	0/0/0/0	48.932/22.036/38.016/19.157	0.08425	29.776	4.827	0	1.8061	22.093	1	3.48e-108	6.96e-108	6.23e-106	TRUE
HGLibB_05480	C16orf78	0/0/0/0	58.286/18.996/29.201/24.265	0.08425	29.77	4.8267	0	1.8061	22.089	1	3.85e-108	7.69e-108	6.88e-106	TRUE
HGLibB_47772	SUPV3L1	0/93.894/0/58.939	74.836/95.742/138.29/109.19	2.6294	101.99	4.8267	3838	162.49	7.7947	1	5.55e-15	1.11e-14	1.99e-13	TRUE
HGLibB_40429	RBM12	0/0/0/0	30.222/28.115/41.322/22.35	0.08425	29.766	4.8265	0	1.8061	22.086	1	4.11e-108	8.22e-108	7.34e-106	TRUE
HGLibB_30828	MYO9B	0/0/0/0	25.905/18.237/49.036/33.844	0.08425	29.763	4.8264	0	1.8061	22.084	1	4.29e-108	8.58e-108	7.66e-106	TRUE
HGLibB_08490	CDA	0/0/0/3.1574	49.651/22.796/45.73/18.518	0.1389	31.299	4.8258	3.0565	3.4649	16.74	1	6.36e-63	1.27e-62	6.44e-61	TRUE
HGLibA_50332	TMEM255B	0/0/0/0	25.185/26.595/22.589/51.723	0.08425	29.748	4.8257	0	1.8061	22.073	1	5.5e-108	1.1e-107	9.82e-106	TRUE
HGLibB_22212	HSFY1	3.9168/0/0/0	41.736/18.996/73.278/17.241	0.15175	31.653	4.8253	4.7483	3.8888	15.974	1	1.82e-57	3.64e-57	1.69e-55	TRUE
HGLibB_01812	AMOT	0/6.0577/0/4.2099	42.455/49.391/49.587/38.952	0.61775	44.861	4.8252	14.42	24.353	8.9655	1	2.81e-19	5.62e-19	1.17e-17	TRUE
HGLibA_10409	CNTN4	0/0/0/1.0525	24.466/30.394/33.609/31.289	0.08425	29.738	4.8252	0.31959	1.8061	22.065	1	6.47e-108	1.29e-107	1.15e-105	TRUE
HGLibB_40671	RCVRN	0/28.774/0/21.05	65.482/64.588/99.173/54.277	1.472	69.077	4.8252	377.67	75.942	7.7578	1	7.62e-15	1.52e-14	2.71e-13	TRUE
HGLibA_27431	LRRC8B	0/119.64/0/102.09	91.387/122.34/103.03/172.41	3.2259	118.71	4.8242	7782.4	212.49	7.9226	1	1.98e-15	3.96e-15	7.22e-14	TRUE
HGLibA_06242	C3orf38	0/0/0/0	27.344/33.434/24.242/35.121	0.08425	29.704	4.8237	0	1.8061	22.04	1	1.13e-107	2.27e-107	2.02e-105	TRUE
HGLibA_41975	RPL39L	0/0/0/0	35.979/35.713/23.14/26.181	0.08425	29.705	4.8237	0	1.8061	22.041	1	1.1e-107	2.21e-107	1.97e-105	TRUE
HGLibB_19231	GLI4	0/0/0/0	26.624/25.835/34.711/32.566	0.08425	29.696	4.8233	0	1.8061	22.034	1	1.3e-107	2.59e-107	2.31e-105	TRUE
HGLibB_20524	GTF2H2D	0/0/0/2.105	18.709/41.792/30.303/37.036	0.1167	30.612	4.8232	1.3313	2.7609	18.353	1	2.97e-75	5.94e-75	3.56e-73	TRUE
HGLibB_51916	TSPYL2	0/0/0/0	20.148/53.95/14.325/49.808	0.08425	29.693	4.8231	0	1.8061	22.032	1	1.35e-107	2.7e-107	2.4e-105	TRUE
HGLibA_44350	SLC11A1	0/54.519/0/38.942	92.106/86.624/96.969/68.326	2.0489	85.269	4.8225	1374.2	117.16	7.6886	1	1.29e-14	2.59e-14	4.58e-13	TRUE
HGLibA_55813	ZNF330	0/0/0/0	66.201/15.197/50.138/15.325	0.08425	29.675	4.8223	0	1.8061	22.018	1	1.82e-107	3.65e-107	3.24e-105	TRUE
HGLibA_62754	hsa-mir-629	0/0/0/0	31.662/27.355/29.201/30.651	0.08425	29.672	4.8222	0	1.8061	22.017	1	1.9e-107	3.79e-107	3.37e-105	TRUE
HGLibA_38045	PPP1R14D	0/93.894/0/73.674	88.508/98.782/126.72/114.3	2.7857	106.08	4.822	4447.1	175.29	7.8022	1	5.22e-15	1.04e-14	1.87e-13	TRUE
HGLibB_39146	PSME3	0/0/0/0	19.429/41.032/25.344/38.313	0.08425	29.667	4.8219	0	1.8061	22.013	1	2.08e-107	4.16e-107	3.69e-105	TRUE
HGLibA_37051	PLD6	0/62.091/0/85.251	69.08/126.9/86.501/136.01	2.5992	100.78	4.8216	3461.4	160.05	7.7604	1	7.28e-15	1.46e-14	2.6e-13	TRUE
HGLibB_09055	CENPJ	0/0/0/0	33.101/22.796/34.16/30.012	0.08425	29.658	4.8215	0	1.8061	22.006	1	2.4e-107	4.79e-107	4.25e-105	TRUE
HGLibB_21427	HIST1H3A	0/0/0/0	20.868/37.993/36.364/26.819	0.08425	29.656	4.8214	0	1.8061	22.005	1	2.47e-107	4.94e-107	4.37e-105	TRUE
HGLibB_44877	SLC31A2	0/0/0/0	19.429/28.875/49.036/28.097	0.08425	29.656	4.8214	0	1.8061	22.004	1	2.5e-107	4.99e-107	4.42e-105	TRUE
HGLibB_23375	INTS1	15.667/0/0/0	28.783/37.993/33.058/38.952	0.25436	34.449	4.8207	79.251	7.6319	12.378	1	3.22e-35	6.44e-35	2e-33	TRUE
HGLibA_13410	DMP1	0/31.803/0/39.994	88.508/69.147/77.135/77.904	1.7912	77.874	4.8206	788.86	98.221	7.6769	1	1.43e-14	2.85e-14	5.03e-13	TRUE
HGLibB_29635	MORN4	0/0/0/1.0525	67.641/13.677/72.176/11.494	0.08425	29.638	4.8206	0.31959	1.8061	21.991	1	3.34e-107	6.68e-107	5.9e-105	TRUE
HGLibA_51526	TRIM49B	0/51.49/0/59.991	107.94/69.907/115.15/79.181	2.2596	91.076	4.82	1922.3	133.21	7.6955	1	1.22e-14	2.44e-14	4.32e-13	TRUE
HGLibA_04124	BAIAP2L1	0/9.0865/0/7.3674	54.688/37.233/68.319/45.338	0.81008	50.116	4.8197	37.603	34.727	8.367	1	5.33e-17	1.07e-16	2.06e-15	TRUE
HGLibA_22737	IFRD1	0/1.5144/0/7.3674	48.212/37.233/35.262/44.699	0.48925	41.014	4.8182	16.279	17.948	9.5655	1	1.02e-21	2.04e-21	4.6e-20	TRUE
HGLibB_21321	HIPK4	0/12.115/0/6.3149	59.006/51.67/53.994/40.868	0.84086	50.93	4.8181	52.831	36.464	8.2949	1	9.79e-17	1.96e-16	3.75e-15	TRUE
HGLibA_29305	MIS18A	0/146.9/0/131.56	189.25/95.742/169.7/91.314	3.6299	129.45	4.8164	12306	248.07	7.9885	1	1.15e-15	2.31e-15	4.25e-14	TRUE
HGLibB_25979	LAPTM4A	0/1.5144/0/0	44.614/28.115/21.488/30.012	0.10045	29.993	4.8158	0.67653	2.271	19.836	1	1.38e-87	2.75e-87	1.93e-85	TRUE
HGLibA_29409	MLLT1	0/0/0/1.0525	77.715/18.996/61.708/8.3013	0.08425	29.538	4.8158	0.31959	1.8061	21.917	1	1.71e-106	3.43e-106	3.02e-104	TRUE
HGLibB_37859	PPIAL4E	0/0/0/0	17.27/27.355/36.364/44.061	0.08425	29.502	4.8142	0	1.8061	21.89	1	3.07e-106	6.14e-106	5.41e-104	TRUE
HGLibB_43091	SDHC	0/0/0/0	28.783/37.993/26.446/26.181	0.08425	29.499	4.814	0	1.8061	21.888	1	3.22e-106	6.45e-106	5.68e-104	TRUE
HGLibA_21067	HEATR1	0/0/0/0	33.101/25.075/40.771/22.35	0.08425	29.493	4.8137	0	1.8061	21.883	1	3.59e-106	7.18e-106	6.32e-104	TRUE
HGLibA_28943	METTL1	0/49.976/0/54.729	101.46/63.068/117.35/82.374	2.1891	88.688	4.8137	1684.5	127.78	7.6522	1	1.71e-14	3.43e-14	6.02e-13	TRUE
HGLibA_33433	OPN3	0/3.0288/0/2.105	31.662/59.269/23.14/51.723	0.4125	38.72	4.8135	3.35	14.358	10.11	1	4.6e-24	9.21e-24	2.21e-22	TRUE
HGLibA_16006	FAM109A	0/0/0/0	18.709/33.434/33.058/36.398	0.08425	29.458	4.8121	0	1.8061	21.857	1	6.33e-106	1.27e-105	1.11e-103	TRUE
HGLibA_62701	hsa-mir-616	0/0/0/0	19.429/47.111/13.223/61.94	0.08425	29.446	4.8115	0	1.8061	21.848	1	7.7e-106	1.54e-105	1.35e-103	TRUE
HGLibB_00375	ACADSB	0/0/0/0	46.053/17.477/63.361/14.687	0.08425	29.438	4.8111	0	1.8061	21.842	1	8.79e-106	1.76e-105	1.54e-103	TRUE
HGLibB_01226	AGPAT5	0/0/0/0	20.868/37.233/26.997/35.759	0.08425	29.432	4.8108	0	1.8061	21.838	1	9.67e-106	1.93e-105	1.7e-103	TRUE
HGLibB_24472	KDM4A	0/0/0/2.105	46.053/33.434/25.344/21.711	0.1167	30.343	4.8108	1.3313	2.7609	18.191	1	5.76e-74	1.15e-73	6.79e-72	TRUE
HGLibB_22945	IL13RA2	0/0/0/0	27.344/24.315/35.262/31.928	0.08425	29.415	4.81	0	1.8061	21.825	1	1.28e-105	2.55e-105	2.24e-103	TRUE
HGLibA_57742	hsa-mir-1307	0/0/0/1.0525	47.492/26.595/46.281/12.771	0.08425	29.411	4.8098	0.31959	1.8061	21.822	1	1.37e-105	2.73e-105	2.4e-103	TRUE
HGLibB_05171	C11orf70	0/9.0865/0/2.105	59.725/43.312/45.179/29.374	0.57087	43.048	4.8094	25.174	21.963	9.0636	1	1.15e-19	2.3e-19	4.84e-18	TRUE
HGLibA_58193	hsa-mir-206	0/121.15/0/133.66	69.799/245.43/53.443/260.53	3.4687	124.3	4.8094	10275	233.72	7.9039	1	2.29e-15	4.58e-15	8.33e-14	TRUE
HGLibB_49284	THEM5	0/0/0/0	33.101/26.595/36.914/22.988	0.08425	29.401	4.8093	0	1.8061	21.815	1	1.61e-105	3.21e-105	2.82e-103	TRUE
HGLibA_01747	AMBN	0/6.0577/0/16.84	90.667/27.355/111.85/27.458	0.9106	52.556	4.809	93.962	40.475	8.1178	1	4.26e-16	8.52e-16	1.6e-14	TRUE
HGLibA_32774	NSMF	0/0/0/0	143.2/10.638/124.52/3.8313	0.08425	29.366	4.8077	0	1.8061	21.789	1	2.83e-105	5.67e-105	4.96e-103	TRUE
HGLibB_32687	NRTN	0/0/2.7939/1.0525	27.344/44.832/35.262/39.591	0.32735	36.171	4.8075	2.2747	10.612	11.003	1	3.43e-28	6.85e-28	1.83e-26	TRUE
HGLibB_53453	VAPA	0/0/0/0	56.847/24.315/33.609/15.964	0.08425	29.357	4.8072	0	1.8061	21.782	1	3.3e-105	6.6e-105	5.77e-103	TRUE
HGLibB_56170	ZNF559	0/0/0/1.0525	47.492/24.315/31.405/20.434	0.08425	29.345	4.8067	0.31959	1.8061	21.773	1	3.98e-105	7.95e-105	6.95e-103	TRUE
HGLibB_01355	AIMP2	0/0/0/0	44.614/16.717/50.138/19.795	0.08425	29.344	4.8066	0	1.8061	21.772	1	4.07e-105	8.14e-105	7.1e-103	TRUE
HGLibA_12987	DEPDC7	0/0/0/0	15.831/54.71/13.774/61.94	0.08425	29.344	4.8066	0	1.8061	21.772	1	4.06e-105	8.13e-105	7.1e-103	TRUE
HGLibB_45357	SLC9A3R1	0/0/0/0	28.064/28.875/32.507/28.097	0.08425	29.331	4.806	0	1.8061	21.762	1	5.01e-105	1e-104	8.74e-103	TRUE
HGLibA_03049	ARMCX5	0/0/0/0	33.101/25.835/34.711/24.904	0.08425	29.323	4.8056	0	1.8061	21.757	1	5.68e-105	1.14e-104	9.9e-103	TRUE
HGLibA_16044	FAM117B	0/134.78/0/164.19	81.313/193/75.482/256.7	3.7583	132.07	4.8056	14311	259.65	7.9628	1	1.42e-15	2.84e-15	5.21e-14	TRUE
HGLibA_49754	TMC3	0/0/2.7939/2.105	38.138/35.713/33.609/46.615	0.4026	38.221	4.8054	2.9802	13.909	10.14	1	3.37e-24	6.74e-24	1.62e-22	TRUE
HGLibB_04576	BLVRB	0/0/0/0	51.09/10.638/92.011/14.687	0.08425	29.315	4.8053	0	1.8061	21.751	1	6.44e-105	1.29e-104	1.12e-102	TRUE
HGLibB_36454	PI4KB	0/0/0/0	17.27/40.273/32.507/32.566	0.08425	29.298	4.8045	0	1.8061	21.738	1	8.48e-105	1.7e-104	1.48e-102	TRUE
HGLibB_28961	METTL2B	0/0/0/0	39.577/27.355/25.344/26.819	0.08425	29.29	4.8041	0	1.8061	21.732	1	9.67e-105	1.93e-104	1.68e-102	TRUE
HGLibA_09400	CHD6	0/0/0/0	40.297/21.276/47.934/17.88	0.08425	29.287	4.8039	0	1.8061	21.73	1	1.03e-104	2.05e-104	1.78e-102	TRUE
HGLibB_22633	IFNA14	0/0/0/0	45.334/22.036/47.934/15.325	0.08425	29.281	4.8036	0	1.8061	21.725	1	1.13e-104	2.25e-104	1.96e-102	TRUE
HGLibB_36312	PHF2	0/0/0/1.0525	55.408/9.8782/80.44/16.603	0.08425	29.28	4.8036	0.31959	1.8061	21.725	1	1.14e-104	2.29e-104	1.99e-102	TRUE
HGLibB_09467	CHMP1B	0/0/0/0	15.111/41.032/22.038/53.639	0.08425	29.273	4.8033	0	1.8061	21.719	1	1.28e-104	2.57e-104	2.23e-102	TRUE
HGLibB_08599	CDCA3	0/0/0/0	38.138/29.634/22.589/28.735	0.08425	29.268	4.803	0	1.8061	21.716	1	1.39e-104	2.77e-104	2.4e-102	TRUE
HGLibB_23388	INTS4	0/0/0/1.0525	20.868/43.312/19.835/40.868	0.08425	29.263	4.8028	0.31959	1.8061	21.712	1	1.5e-104	3e-104	2.6e-102	TRUE
HGLibB_10878	CPA3	0/0/0/0	64.762/9.8782/80.991/14.048	0.08425	29.255	4.8024	0	1.8061	21.706	1	1.72e-104	3.43e-104	2.97e-102	TRUE
HGLibB_43935	SHANK1	0/0/0/2.105	35.979/17.477/45.73/28.735	0.1167	30.156	4.8022	1.3313	2.7609	18.079	1	4.44e-73	8.89e-73	5.17e-71	TRUE
HGLibA_40349	RASGRP3	0/33.317/0/42.099	110.1/46.351/104.13/70.241	1.8378	78.17	4.8021	872.9	101.59	7.5732	1	3.18e-14	6.36e-14	1.11e-12	TRUE
HGLibA_34638	OSBP	0/18.173/0/25.26	72.678/46.351/71.625/74.073	1.3672	65.022	4.8017	285.67	68.935	7.6668	1	1.56e-14	3.12e-14	5.5e-13	TRUE
HGLibB_17816	FOXD4L1	0/65.12/0/64.201	79.873/92.703/128.93/85.567	2.4448	95.07	4.8016	2584.7	147.7	7.6215	1	2.16e-14	4.33e-14	7.58e-13	TRUE
HGLibB_18518	GALNT14	27.418/0/13.97/0	53.969/60.789/85.399/56.832	1.3027	63.17	4.8005	281.95	64.707	7.6911	1	1.29e-14	2.59e-14	4.57e-13	TRUE
HGLibB_21522	HIST2H4A	0/0/0/0	26.624/31.154/26.446/33.205	0.08425	29.214	4.8005	0	1.8061	21.676	1	3.3e-104	6.59e-104	5.7e-102	TRUE
HGLibA_63942	hsa-mir-7702	0/13.63/0/22.102	55.408/57.749/55.647/77.266	1.2213	60.904	4.8005	197.65	59.461	7.7398	1	8.85e-15	1.77e-14	3.15e-13	TRUE
HGLibA_06998	CALCOCO1	0/1.5144/0/0	28.783/14.437/48.485/38.313	0.10045	29.653	4.7999	0.67653	2.271	19.61	1	1.2e-85	2.39e-85	1.64e-83	TRUE
HGLibB_30577	MXI1	0/0/0/0	25.905/27.355/51.79/19.795	0.08425	29.201	4.7998	0	1.8061	21.666	1	4.12e-104	8.24e-104	7.12e-102	TRUE
HGLibB_32231	NOL7	0/0/0/0	27.344/32.674/37.465/21.711	0.08425	29.199	4.7998	0	1.8061	21.665	1	4.2e-104	8.4e-104	7.25e-102	TRUE
HGLibA_60366	hsa-mir-4487	0/0/0/0	41.016/19.756/36.914/24.265	0.08425	29.193	4.7994	0	1.8061	21.66	1	4.67e-104	9.34e-104	8.06e-102	TRUE
HGLibB_37364	PNPLA4	0/0/0/0	23.027/33.434/18.182/51.723	0.08425	29.178	4.7987	0	1.8061	21.648	1	5.99e-104	1.2e-103	1.03e-101	TRUE
HGLibB_17320	FGD1	0/22.716/0/21.05	70.519/50.911/108.54/46.615	1.3821	65.289	4.7984	281.93	69.924	7.6425	1	1.88e-14	3.77e-14	6.61e-13	TRUE
HGLibA_05681	C19orf54	0/10.601/0/7.3674	35.259/72.946/30.303/82.374	0.84547	50.347	4.7982	46.378	36.727	8.1682	1	2.82e-16	5.63e-16	1.06e-14	TRUE
HGLibB_54038	WDR46	0/0/0/1.0525	46.773/20.516/38.016/19.795	0.08425	29.158	4.7978	0.31959	1.8061	21.634	1	8.18e-104	1.64e-103	1.41e-101	TRUE
HGLibA_21637	HLA-DRB1	0/101.47/0/157.87	64.762/227.96/61.157/253.51	3.459	123.02	4.7977	11158	232.86	7.8352	1	3.97e-15	7.94e-15	1.43e-13	TRUE
HGLibA_62489	hsa-mir-599	0/84.808/0/65.254	78.434/117.02/83.746/129.63	2.6293	99.911	4.7972	3563	162.49	7.6316	1	1.99e-14	3.98e-14	6.99e-13	TRUE
HGLibB_34840	P2RY2	0/0/0/1.0525	32.381/26.595/39.669/21.072	0.08425	29.131	4.7965	0.31959	1.8061	21.614	1	1.27e-103	2.53e-103	2.18e-101	TRUE
HGLibB_08226	CD14	0/0/8.3817/0	22.307/44.072/22.038/51.085	0.20347	32.443	4.7964	22.336	5.7022	13.501	1	1.45e-41	2.89e-41	1.02e-39	TRUE
HGLibA_47092	SRSF9	0/33.317/0/38.942	91.387/63.068/93.664/64.494	1.8005	76.817	4.7963	793.09	98.896	7.5434	1	4e-14	8.01e-14	1.39e-12	TRUE
HGLibA_24105	KBTBD3	0/0/0/1.0525	101.46/9.8782/92.562/7.6627	0.08425	29.119	4.7959	0.31959	1.8061	21.605	1	1.53e-103	3.06e-103	2.63e-101	TRUE
HGLibA_13993	DSC2	0/48.462/0/41.047	30.942/186.17/33.609/241.38	2.0143	82.727	4.7958	1229.7	114.56	7.5408	1	4.06e-14	8.13e-14	1.41e-12	TRUE
HGLibB_00349	ACACB	0/46.947/0/24.207	60.445/85.864/59.504/102.81	1.7389	75.067	4.7956	851.55	94.484	7.5439	1	4e-14	7.99e-14	1.39e-12	TRUE
HGLibA_59902	hsa-mir-4298	0/18.173/0/31.574	82.752/53.95/88.705/51.085	1.4511	67.069	4.7955	397.08	74.529	7.6008	1	2.6e-14	5.19e-14	9.07e-13	TRUE
HGLibA_54714	YPEL4	0/25.745/0/37.889	94.265/57.749/81.542/64.494	1.6702	73.15	4.7954	632.34	89.614	7.5508	1	3.8e-14	7.59e-14	1.32e-12	TRUE
HGLibB_52017	TTC23L	0/0/0/0	12.233/53.95/21.488/50.446	0.08425	29.104	4.7952	0	1.8061	21.593	1	1.97e-103	3.94e-103	3.38e-101	TRUE
HGLibB_27068	LPO	0/0/0/1.0525	19.429/37.993/25.344/38.313	0.08425	29.101	4.795	0.31959	1.8061	21.591	1	2.06e-103	4.11e-103	3.53e-101	TRUE
HGLibB_07072	CAMK2G	0/0/0/0	25.905/34.953/24.793/31.928	0.08425	29.098	4.7949	0	1.8061	21.589	1	2.17e-103	4.34e-103	3.71e-101	TRUE
HGLibB_37260	PMFBP1	0/0/0/1.0525	34.54/13.677/57.851/26.181	0.08425	29.099	4.7949	0.31959	1.8061	21.59	1	2.14e-103	4.28e-103	3.67e-101	TRUE
HGLibB_32228	NOL6	0/0/0/0	33.101/21.276/46.832/21.711	0.08425	29.095	4.7947	0	1.8061	21.587	1	2.28e-103	4.55e-103	3.9e-101	TRUE
HGLibB_33065	NUTM2F	0/40.889/0/34.732	104.34/69.147/75.482/67.687	1.8438	77.92	4.7945	870.99	102.03	7.5317	1	4.37e-14	8.75e-14	1.52e-12	TRUE
HGLibB_14012	DSN1	0/0/0/0	34.54/34.194/22.589/26.819	0.08425	29.086	4.7943	0	1.8061	21.58	1	2.63e-103	5.26e-103	4.5e-101	TRUE
HGLibA_45968	SNRPB	0/39.375/0/38.942	37.418/164.89/39.669/158.36	1.8814	78.93	4.7939	928.78	104.76	7.5279	1	4.5e-14	9e-14	1.56e-12	TRUE
HGLibA_51872	TSKS	0/37.861/0/68.411	82.752/99.541/72.727/93.868	2.1583	86.597	4.7937	1891.1	125.42	7.5397	1	4.09e-14	8.17e-14	1.42e-12	TRUE
HGLibB_08084	CCNF	0/0/0/0	22.307/26.595/41.873/28.735	0.08425	29.069	4.7935	0	1.8061	21.568	1	3.42e-103	6.85e-103	5.85e-101	TRUE
HGLibA_31398	NDN	0/3.0288/0/1.0525	55.408/18.996/38.016/42.145	0.33577	36.045	4.7935	2.6639	10.97	10.781	1	3.91e-27	7.81e-27	2.04e-25	TRUE
HGLibB_33809	OR2T10	15.667/0/0/0	26.624/39.513/35.262/35.121	0.25436	33.786	4.7935	79.251	7.6319	12.138	1	6.21e-34	1.24e-33	3.78e-32	TRUE
HGLibB_47638	SUCLA2	0/0/0/0	41.016/19.756/33.609/26.181	0.08425	29.062	4.7932	0	1.8061	21.563	1	3.83e-103	7.66e-103	6.54e-101	TRUE
HGLibB_27168	LRP1B	0/0/0/3.1574	43.894/12.158/65.564/24.904	0.1389	30.575	4.7931	3.0565	3.4649	16.351	1	4.04e-60	8.08e-60	3.92e-58	TRUE
HGLibB_42373	RTP2	0/0/0/0	28.064/34.194/24.242/30.651	0.08425	29.06	4.7931	0	1.8061	21.561	1	4.01e-103	8.02e-103	6.84e-101	TRUE
HGLibB_17605	FLJ27352	0/0/0/0	50.371/12.918/113.5/9.5784	0.08425	29.053	4.7927	0	1.8061	21.556	1	4.44e-103	8.88e-103	7.57e-101	TRUE
HGLibA_46881	SPTBN1	0/0/0/0	36.699/21.276/39.669/22.988	0.08425	29.052	4.7927	0	1.8061	21.555	1	4.5e-103	9e-103	7.67e-101	TRUE
HGLibA_25083	KLF8	0/0/0/0	27.344/25.075/24.242/42.783	0.08425	29.042	4.7922	0	1.8061	21.548	1	5.32e-103	1.06e-102	9.05e-101	TRUE
HGLibA_07671	CCDC160	0/0/0/0	17.99/50.911/17.08/45.338	0.08425	29.033	4.7918	0	1.8061	21.541	1	6.17e-103	1.23e-102	1.05e-100	TRUE
HGLibA_20730	GZMM	0/0/0/0	35.979/29.634/23.691/28.097	0.08425	29.026	4.7914	0	1.8061	21.536	1	6.86e-103	1.37e-102	1.17e-100	TRUE
HGLibB_06150	C2orf61	0/0/0/1.0525	34.54/24.315/41.322/20.434	0.08425	29.023	4.7913	0.31959	1.8061	21.533	1	7.21e-103	1.44e-102	1.22e-100	TRUE
HGLibA_58334	hsa-mir-23b	0/0/0/0	16.55/32.674/26.997/48.53	0.08425	29.02	4.7912	0	1.8061	21.531	1	7.53e-103	1.51e-102	1.28e-100	TRUE
HGLibA_32654	NRBP1	0/13.63/0/33.679	40.297/94.222/47.383/96.422	1.3675	64.544	4.791	399.39	68.955	7.6081	1	2.46e-14	4.92e-14	8.6e-13	TRUE
HGLibB_43282	SEMA3F	0/0/0/0	30.222/23.556/38.016/26.181	0.08425	29.015	4.7909	0	1.8061	21.527	1	8.24e-103	1.65e-102	1.4e-100	TRUE
HGLibA_57710	hsa-mir-1302-6	0/4.5433/0/3.1574	60.445/34.953/73.278/18.518	0.52363	41.165	4.7905	7.881	19.616	9.1762	1	4.08e-20	8.17e-20	1.74e-18	TRUE
HGLibA_18013	FRMD4A	0/19.688/0/13.682	22.307/129.18/26.997/160.28	1.1851	59.465	4.7904	167.11	57.158	7.7087	1	1.13e-14	2.26e-14	4.01e-13	TRUE
HGLibA_42801	SBK1	0/9.0865/0/12.63	60.445/46.351/51.239/53.639	0.9399	52.678	4.7903	68.262	42.19	7.9654	1	1.48e-15	2.95e-15	5.41e-14	TRUE
HGLibB_45609	SMCO2	0/0/0/0	27.344/31.914/21.488/37.675	0.08425	28.994	4.7899	0	1.8061	21.512	1	1.15e-102	2.31e-102	1.95e-100	TRUE
HGLibB_23410	INVS	0/0/0/1.0525	56.127/8.3584/93.664/15.964	0.08425	28.993	4.7898	0.31959	1.8061	21.511	1	1.18e-102	2.35e-102	1.99e-100	TRUE
HGLibA_55836	ZNF34	0/80.264/0/78.936	47.492/173.25/68.319/192.21	2.7231	101.97	4.7896	3945.3	170.13	7.609	1	2.37e-14	4.74e-14	8.29e-13	TRUE
HGLibB_42081	RPS29	0/0/0/1.0525	38.857/20.516/44.628/19.795	0.08425	28.976	4.789	0.31959	1.8061	21.498	1	1.54e-102	3.08e-102	2.6e-100	TRUE
HGLibA_16999	FBXL20	0/1.5144/0/0	28.783/33.434/18.182/42.783	0.10045	29.419	4.7888	0.67653	2.271	19.456	1	2.48e-84	4.96e-84	3.33e-82	TRUE
HGLibB_30147	MSGN1	0/0/0/0	18.709/32.674/20.937/54.916	0.08425	28.963	4.7884	0	1.8061	21.489	1	1.89e-102	3.78e-102	3.19e-100	TRUE
HGLibB_03064	ARNT2	0/10.601/0/16.84	62.604/42.552/102.48/35.759	1.0603	55.905	4.7876	114.09	49.408	7.8025	1	5.42e-15	1.08e-14	1.94e-13	TRUE
HGLibA_56422	ZNF626	0/3.0288/0/2.105	30.942/44.832/38.016/39.591	0.4125	38.013	4.7876	3.35	14.358	9.9231	1	3.04e-23	6.08e-23	1.42e-21	TRUE
HGLibB_42248	RSBN1	0/12.115/0/10.525	46.053/50.911/47.383/72.796	0.96735	53.329	4.7874	72.498	43.811	7.9108	1	2.29e-15	4.58e-15	8.33e-14	TRUE
HGLibA_14140	DUSP13	0/0/0/3.1574	24.466/38.753/18.182/49.808	0.1389	30.448	4.7873	3.0565	3.4649	16.283	1	1.24e-59	2.47e-59	1.19e-57	TRUE
HGLibB_06505	C6orf70	0/54.519/0/45.257	40.297/151.21/54.545/160.28	2.131	85.452	4.7872	1537.8	123.35	7.5022	1	5.45e-14	1.09e-13	1.88e-12	TRUE
HGLibB_16084	FAM131A	0/0/0/1.0525	30.222/26.595/32.507/26.819	0.08425	28.933	4.787	0.31959	1.8061	21.466	1	3.05e-102	6.1e-102	5.15e-100	TRUE
HGLibB_30018	MRPS2	0/0/0/0	33.101/23.556/20.386/44.061	0.08425	28.933	4.787	0	1.8061	21.466	1	3.06e-102	6.11e-102	5.16e-100	TRUE
HGLibB_26831	LOC100507462	0/0/0/1.0525	53.249/16.717/72.176/10.855	0.08425	28.932	4.7869	0.31959	1.8061	21.466	1	3.11e-102	6.22e-102	5.24e-100	TRUE
HGLibA_37491	POLD1	0/0/0/0	30.222/21.276/39.669/27.458	0.08425	28.932	4.7869	0	1.8061	21.465	1	3.12e-102	6.24e-102	5.26e-100	TRUE
HGLibB_54182	WFDC10A	0/0/0/0	23.746/35.713/19.284/42.783	0.08425	28.927	4.7867	0	1.8061	21.462	1	3.38e-102	6.76e-102	5.69e-100	TRUE
HGLibB_46395	SPATA21	0/0/0/0	61.164/15.197/61.708/12.133	0.08425	28.913	4.786	0	1.8061	21.452	1	4.19e-102	8.38e-102	7.05e-100	TRUE
HGLibB_16763	FAM89B	0/6.0577/0/5.2624	41.016/36.473/71.074/37.675	0.65804	44.741	4.7859	17.074	26.453	8.571	1	9.31e-18	1.86e-17	3.7e-16	TRUE
HGLibA_32625	NR4A1	0/0/0/0	66.201/9.8782/63.912/16.603	0.08425	28.9	4.7854	0	1.8061	21.442	1	5.15e-102	1.03e-101	8.65e-100	TRUE
HGLibA_04677	BOK	0/0/0/0	17.27/41.792/20.386/47.253	0.08425	28.886	4.7847	0	1.8061	21.431	1	6.51e-102	1.3e-101	1.09e-99	TRUE
HGLibA_52669	UBE2V2	0/0/0/0	17.27/37.233/17.631/61.302	0.08425	28.887	4.7847	0	1.8061	21.432	1	6.39e-102	1.28e-101	1.07e-99	TRUE
HGLibB_29405	MLYCD	0/0/2.7939/1.0525	51.81/19.756/81.542/19.157	0.32735	35.579	4.7844	2.2747	10.612	10.821	1	2.53e-27	5.06e-27	1.32e-25	TRUE
HGLibA_04299	BCL2A1	0/0/0/0	39.577/15.957/32.507/33.844	0.08425	28.878	4.7843	0	1.8061	21.425	1	7.37e-102	1.47e-101	1.24e-99	TRUE
HGLibB_49559	TLE6	0/0/0/0	26.624/23.556/34.711/31.928	0.08425	28.875	4.7842	0	1.8061	21.423	1	7.74e-102	1.55e-101	1.3e-99	TRUE
HGLibB_03829	ATXN10	0/0/0/0	35.259/14.437/41.873/32.566	0.08425	28.874	4.7841	0	1.8061	21.423	1	7.78e-102	1.56e-101	1.3e-99	TRUE
HGLibA_44859	SLC2A11	15.667/0/19.557/0	54.688/67.627/61.708/58.109	1.2268	60.346	4.7839	182.52	59.813	7.6442	1	1.87e-14	3.73e-14	6.56e-13	TRUE
HGLibA_00608	ACTC1	0/0/0/0	21.587/34.194/15.978/58.747	0.08425	28.863	4.7836	0	1.8061	21.414	1	9.34e-102	1.87e-101	1.56e-99	TRUE
HGLibB_31591	NEIL2	0/0/0/0	9.3546/55.47/24.242/54.916	0.08425	28.862	4.7836	0	1.8061	21.414	1	9.46e-102	1.89e-101	1.58e-99	TRUE
HGLibB_52230	TUBB8	0/0/0/1.0525	42.455/18.996/25.895/33.205	0.08425	28.862	4.7835	0.31959	1.8061	21.414	1	9.51e-102	1.9e-101	1.59e-99	TRUE
HGLibA_60450	hsa-mir-4506	0/13.63/0/22.102	130.24/30.394/136.09/24.265	1.2213	60.164	4.7832	197.65	59.461	7.6438	1	1.87e-14	3.75e-14	6.58e-13	TRUE
HGLibA_27403	LRRC6	0/0/0/0	32.381/20.516/41.873/24.904	0.08425	28.854	4.7831	0	1.8061	21.407	1	1.08e-101	2.17e-101	1.81e-99	TRUE
HGLibA_38233	PPT1	0/3.0288/0/4.2099	73.397/20.516/55.647/31.928	0.50599	40.456	4.7828	6.8653	18.756	9.2247	1	2.6e-20	5.2e-20	1.12e-18	TRUE
HGLibA_60877	hsa-mir-4692	3.9168/0/5.5878/0	35.979/53.95/34.711/49.808	0.59137	42.802	4.7827	12.241	23.001	8.8015	1	1.23e-18	2.46e-18	5.01e-17	TRUE
HGLibB_00872	ADARB2	0/0/0/0	58.286/10.638/96.418/11.494	0.08425	28.841	4.7825	0	1.8061	21.398	1	1.32e-101	2.64e-101	2.2e-99	TRUE
HGLibB_34466	OR8D2	0/0/0/0	26.624/38.753/11.019/60.663	0.08425	28.841	4.7825	0	1.8061	21.398	1	1.33e-101	2.66e-101	2.22e-99	TRUE
HGLibA_24713	KIAA1210	0/236.25/0/252.6	151.83/153.49/187.33/149.42	4.8435	159.81	4.7824	38326	362.23	8.1425	1	3.22e-16	6.45e-16	1.21e-14	TRUE
HGLibA_41235	RIC8A	0/21.202/0/42.099	72.678/86.624/63.912/64.494	1.6315	71.374	4.7815	675.32	86.908	7.4811	1	6.47e-14	1.29e-13	2.23e-12	TRUE
HGLibA_62972	hsa-mir-660	0/169.62/0/203.13	128.8/137.53/146/158.36	4.2095	142.26	4.7814	22321	301.31	7.9532	1	1.52e-15	3.05e-15	5.59e-14	TRUE
HGLibA_48054	SYT12	0/3.0288/0/10.525	69.799/31.154/59.504/30.651	0.65932	44.633	4.7814	34.604	26.52	8.539	1	1.23e-17	2.46e-17	4.87e-16	TRUE
HGLibA_24715	KIAA1211	0/31.803/0/31.574	31.662/149.69/38.567/153.25	1.6829	72.78	4.7813	602.13	90.515	7.4729	1	6.88e-14	1.38e-13	2.36e-12	TRUE
HGLibA_06431	C6orf10	0/0/0/0	20.868/28.875/35.813/31.928	0.08425	28.813	4.7812	0	1.8061	21.377	1	2.09e-101	4.18e-101	3.48e-99	TRUE
HGLibB_21413	HIST1H2BK	0/0/0/0	30.222/31.154/22.038/33.205	0.08425	28.812	4.7811	0	1.8061	21.377	1	2.1e-101	4.2e-101	3.49e-99	TRUE
HGLibA_35374	PCBP3	0/9.0865/0/21.05	65.482/48.631/80.44/38.952	1.0806	56.207	4.7811	155.06	50.65	7.7458	1	8.47e-15	1.69e-14	3.02e-13	TRUE
HGLibB_08766	CDK5	0/0/0/0	27.344/36.473/22.038/31.289	0.08425	28.799	4.7805	0	1.8061	21.367	1	2.59e-101	5.17e-101	4.3e-99	TRUE
HGLibA_58335	hsa-mir-23c	0/7.5721/0/7.3674	60.445/34.194/60.055/41.506	0.77	47.645	4.7805	30.327	32.494	8.2232	1	1.79e-16	3.58e-16	6.8e-15	TRUE
HGLibB_04790	BRDT	0/0/0/0	28.064/29.634/25.895/31.928	0.08425	28.796	4.7804	0	1.8061	21.365	1	2.71e-101	5.41e-101	4.5e-99	TRUE
HGLibA_19919	GPR146	0/1.5144/0/1.0525	56.847/22.796/63.361/15.964	0.26933	33.854	4.7792	0.76955	8.224	11.711	1	1.04e-31	2.08e-31	6.02e-30	TRUE
HGLibA_09534	CHRD	0/3.0288/0/9.4723	66.201/28.115/95.316/21.072	0.63978	43.991	4.7781	28.18	25.496	8.5855	1	8.22e-18	1.64e-17	3.27e-16	TRUE
HGLibB_29457	MMP16	0/0/0/0	17.27/38.753/25.344/40.229	0.08425	28.747	4.778	0	1.8061	21.328	1	5.9e-101	1.18e-100	9.78e-99	TRUE
HGLibB_27183	LRP5	0/0/0/0	25.185/24.315/51.239/21.711	0.08425	28.735	4.7774	0	1.8061	21.319	1	7.22e-101	1.44e-100	1.2e-98	TRUE
HGLibB_02405	APEX1	0/0/0/0	36.699/28.875/52.892/12.133	0.08425	28.733	4.7773	0	1.8061	21.318	1	7.37e-101	1.47e-100	1.22e-98	TRUE
HGLibA_24914	KIF25	0/13.63/0/7.3674	96.424/33.434/93.113/22.988	0.90625	51.274	4.7773	68.426	40.222	7.9418	1	1.79e-15	3.58e-15	6.54e-14	TRUE
HGLibB_25016	KLF13	0/0/0/0	35.259/28.115/16.529/41.506	0.08425	28.724	4.7768	0	1.8061	21.311	1	8.59e-101	1.72e-100	1.42e-98	TRUE
HGLibB_09885	CLDN3	0/112.07/0/42.099	101.46/71.427/129.48/88.76	2.523	95.533	4.7762	4526.3	153.93	7.4967	1	5.63e-14	1.13e-13	1.94e-12	TRUE
HGLibA_61405	hsa-mir-499b	0/31.803/0/21.05	110.82/52.43/116.25/31.289	1.5117	67.819	4.7761	434.62	78.637	7.4773	1	6.68e-14	1.34e-13	2.3e-12	TRUE
HGLibA_29508	MMP2	0/1.5144/0/0	20.868/33.434/26.997/38.313	0.10045	29.149	4.7759	0.67653	2.271	19.276	1	8.09e-83	1.62e-82	1.07e-80	TRUE
HGLibA_59804	hsa-mir-4275	3.9168/0/0/0	64.043/16.717/63.361/12.771	0.15175	30.538	4.7752	4.7483	3.8888	15.409	1	1.35e-53	2.7e-53	1.17e-51	TRUE
HGLibB_47794	SUSD3	0/0/0/0	48.212/17.477/52.341/15.325	0.08425	28.689	4.7752	0	1.8061	21.285	1	1.49e-100	2.99e-100	2.47e-98	TRUE
HGLibB_28793	MEF2BNB-MEF2B	0/0/0/0	22.307/33.434/23.691/38.313	0.08425	28.687	4.775	0	1.8061	21.283	1	1.55e-100	3.09e-100	2.55e-98	TRUE
HGLibB_05406	C15orf53	0/0/0/1.0525	25.905/18.996/39.118/35.121	0.08425	28.679	4.7747	0.31959	1.8061	21.277	1	1.75e-100	3.5e-100	2.89e-98	TRUE
HGLibB_21464	HIST1H4C	0/0/0/0	27.344/24.315/32.507/31.289	0.08425	28.677	4.7746	0	1.8061	21.276	1	1.8e-100	3.59e-100	2.96e-98	TRUE
HGLibA_42807	SBNO1	0/0/0/0	4.3175/113.98/9.3664/143.68	0.08425	28.678	4.7746	0	1.8061	21.277	1	1.77e-100	3.55e-100	2.92e-98	TRUE
HGLibA_17686	FMN1	0/16.659/0/31.574	94.265/33.434/126.17/45.338	1.4179	65.176	4.7745	381.91	72.303	7.4982	1	5.71e-14	1.14e-13	1.97e-12	TRUE
HGLibB_07939	CCHCR1	0/33.317/0/24.207	76.276/56.23/97.52/56.832	1.5882	69.827	4.7743	507.8	83.895	7.4501	1	8.2e-14	1.64e-13	2.81e-12	TRUE
HGLibB_31127	NAT14	0/0/0/1.0525	41.736/20.516/68.319/11.494	0.08425	28.66	4.7738	0.31959	1.8061	21.263	1	2.36e-100	4.71e-100	3.88e-98	TRUE
HGLibA_15813	EXTL3	0/169.62/0/208.39	141.04/112.46/166.39/155.17	4.2371	142.26	4.7737	23022	303.9	7.9172	1	2.04e-15	4.08e-15	7.43e-14	TRUE
HGLibA_40449	RBCK1	0/27.26/0/25.26	52.529/93.463/45.179/96.422	1.523	68.01	4.7736	410.15	79.408	7.4612	1	7.55e-14	1.51e-13	2.59e-12	TRUE
HGLibB_36655	PIP	0/0/0/1.0525	20.868/22.036/40.22/36.398	0.08425	28.648	4.7732	0.31959	1.8061	21.255	1	2.85e-100	5.7e-100	4.69e-98	TRUE
HGLibB_03130	ARSB	0/0/0/0	22.307/42.552/20.937/33.844	0.08425	28.642	4.7729	0	1.8061	21.25	1	3.15e-100	6.31e-100	5.18e-98	TRUE
HGLibA_55477	ZNF138	0/90.865/0/101.04	91.387/110.94/85.95/157.72	2.997	108.28	4.7729	5783.6	192.93	7.5795	1	2.96e-14	5.92e-14	1.03e-12	TRUE
HGLibB_33083	NXF1	0/0/0/0	41.736/14.437/62.259/17.88	0.08425	28.636	4.7726	0	1.8061	21.246	1	3.45e-100	6.91e-100	5.68e-98	TRUE
HGLibB_54544	XRRA1	19.584/0/11.176/0	127.37/24.315/104.13/32.566	1.1206	56.955	4.7724	148.17	53.117	7.6609	1	1.65e-14	3.29e-14	5.79e-13	TRUE
HGLibB_56883	ZP1	0/4.5433/0/7.3674	52.529/34.953/61.157/35.121	0.66736	44.566	4.7723	20.268	26.944	8.4571	1	2.49e-17	4.97e-17	9.73e-16	TRUE
[truncated: 116,676 more rows]
