# Supplementary material for: CRISPR-based gene knockout screens reveal deubiquitinases involved in HIV-1 latency in two Jurkat cell models
Source: Sci Rep. 2020 Mar 24;10:5350. doi: 10.1038/s41598-020-62375-3 (PMC7093534; doi:10.1038/s41598-020-62375-3)
Supplement: Supplementary file 3 — Dataset 2. [file 41598_2020_62375_MOESM3_ESM.xlsx]

## Sheet: CRISPR screen summary
id	num	neg|score	neg|p-value	neg|fdr	neg|rank	neg|goodsgrna	neg|lfc	pos|score	pos|p-value	pos|fdr	pos|rank	pos|goodsgrna	pos|lfc
POLE3	6	0.99489	0.99486	0.999328	21607	0	4.3319	5.3547e-06	3.2608e-05	0.707921	1	4	4.3319
NTN1	6	0.55192	0.74742	0.99799	16100	1	2.672	2.1983e-05	0.0001188	0.933506	2	5	2.672
HEPACAM	6	0.25446	0.49053	0.99799	10471	3	-0.17753	2.483e-05	0.00013385	0.933506	3	2	-0.17753
PLEKHG1	6	0.65524	0.81249	0.99799	17553	1	3.8914	5.6779e-05	0.0002953	0.933506	4	5	3.8914
SGIP1	6	0.069675	0.20181	0.983432	4443	5	-1.061	7.4489e-05	0.00037784	0.933506	6	1	-1.061
WDR92	6	0.9671	0.96882	0.99799	21044	1	3.8159	8.6549e-05	0.00043029	0.933506	7	5	3.8159
RPS29	6	0.98779	0.98771	0.998751	21470	0	3.8113	9.3544e-05	0.00046723	0.933506	8	5	3.8113
MYC	6	0.70274	0.83469	0.99799	18030	2	3.8908	9.9058e-05	0.00049094	0.933506	9	4	3.8908
NDUFC2-KCTD14	5	0.37778	0.60877	0.99799	13068	2	0.36798	0.00010346	0.00051056	0.933506	10	1	0.36798
MMP16	6	0.46458	0.67871	0.99799	14579	1	3.4709	0.00013897	0.00069526	0.933506	11	5	3.4709
ZNF638	6	0.99986	0.99985	0.999854	21710	0	3.1864	0.00013992	0.00069754	0.933506	12	6	3.1864
KCNK15	6	0.99985	0.99984	0.999854	21709	0	3.7697	0.00015114	0.00076002	0.933506	13	6	3.7697
KDM1A	6	0.9756	0.97562	0.99799	21204	1	3.6611	0.00015947	0.00079605	0.933506	14	5	3.6611
ENY2	6	0.99981	0.9998	0.999854	21708	0	3.0219	0.00018706	0.00093925	0.933506	15	6	3.0219
TMEM69	6	0.9998	0.99979	0.999854	21707	0	3.6069	0.00019849	0.0010049	0.933506	16	6	3.6069
STK25	6	0.99798	0.99801	0.999484	21678	0	4.0285	0.00020219	0.0010218	0.933506	17	5	4.0285
TMEM63A	6	0.037946	0.12327	0.966559	2751	3	-0.63853	0.00022133	0.0011121	0.933506	18	2	-0.63853
CNOT6	6	0.99955	0.99954	0.999854	21700	0	4.0448	0.00022206	0.0011148	0.933506	19	6	4.0448
DNMT3L	6	0.18129	0.38881	0.99779	8358	3	0.95024	0.00022345	0.0011221	0.933506	20	3	0.95024
DTNB	6	0.99636	0.99638	0.999328	21642	0	2.8401	0.0002377	0.0011873	0.933506	21	5	2.8401
ELP3	6	0.64414	0.80738	0.99799	17412	1	3.3078	0.00023797	0.0011887	0.933506	22	4	3.3078
RNF186	6	0.99976	0.99975	0.999854	21706	0	3.6094	0.00024335	0.0012179	0.933506	23	6	3.6094
DDX52	6	0.99347	0.99342	0.999039	21588	0	3.307	0.00024692	0.0012329	0.933506	24	4	3.307
NSUN7	6	0.99974	0.99973	0.999854	21705	0	3.3286	0.0002592	0.0012868	0.933506	25	6	3.3286
NOP2	6	0.14582	0.33542	0.99779	7232	1	2.5182	0.0002731	0.0013533	0.933506	26	4	2.5182
KRTAP12-1	6	0.55362	0.74879	0.99799	16126	1	3.0556	0.00028112	0.0013862	0.933506	27	4	3.0556
MFN2	6	0.99421	0.99415	0.999126	21601	0	3.611	0.00028381	0.0014053	0.933506	28	5	3.611
SLC25A17	6	0.99969	0.99968	0.999854	21704	0	3.7109	0.00030848	0.0015262	0.933506	29	6	3.7109
PROCR	6	0.99914	0.99914	0.999818	21695	0	3.6352	0.00030953	0.0015308	0.933506	30	6	3.6352
TGM2	6	0.61801	0.79487	0.99799	17138	1	4.2321	0.00031138	0.0015408	0.933506	31	4	4.2321
GK	6	0.55007	0.74596	0.99799	16078	3	1.3377	0.00032275	0.0016003	0.933506	32	3	1.3377
SLC39A9	6	0.99967	0.99966	0.999854	21703	0	3.0292	0.00033137	0.0016448	0.933506	33	6	3.0292
TBC1D2	6	0.31084	0.55417	0.99799	11873	1	3.7916	0.00034013	0.0016822	0.933506	34	5	3.7916
FRG2C	5	0.96951	0.97057	0.99799	21089	0	3.8006	0.00034419	0.0017031	0.933506	35	4	3.8006
C4orf48	6	0.95459	0.96046	0.99799	20845	1	3.1601	0.00034786	0.0017218	0.933506	36	5	3.1601
RARS2	6	0.99964	0.99963	0.999854	21702	0	2.9979	0.00035567	0.0017551	0.933506	37	6	2.9979
MORN4	6	0.99356	0.99351	0.999074	21589	0	3.8821	0.00035703	0.0017629	0.933506	38	5	3.8821
RAC3	6	0.65311	0.81155	0.99799	17513	1	4.0378	0.00036603	0.0018053	0.933506	39	5	4.0378
MLC1	6	0.99963	0.99962	0.999854	21701	0	3.2021	0.0003699	0.001824	0.933506	40	6	3.2021
DPP9	6	0.024726	0.086677	0.934333	2014	4	-1.7776	0.0003724	0.0018359	0.933506	41	1	-1.7776
DPPA2	6	0.72051	0.84329	0.99799	18205	2	3.8826	0.00037603	0.0018509	0.933506	42	4	3.8826
HEATR5B	6	0.19733	0.41226	0.99779	8966	4	-0.27704	0.00038403	0.0018856	0.933506	43	2	-0.27704
ATPIF1	6	0.48641	0.69598	0.99799	15016	1	3.6282	0.00038525	0.001892	0.933506	44	5	3.6282
E2F8	6	0.11181	0.28179	0.99779	6092	3	-0.37271	0.00042204	0.0020643	0.983623	45	2	-0.37271
HBQ1	6	0.80817	0.8893	0.99799	19200	1	3.0524	0.000441	0.0021633	0.983623	46	4	3.0524
DNAJC11	6	0.84497	0.911	0.99799	19710	2	3.8543	0.00045012	0.0022094	0.983623	47	4	3.8543
SPATA19	6	0.086748	0.24015	0.996244	5227	2	3.0239	0.00045788	0.0022472	0.983623	48	4	3.0239
HTR5A	6	0.17985	0.38669	0.99779	8314	2	2.2126	0.00047169	0.0023056	0.983623	49	3	2.2126
METTL1	6	0.74791	0.85702	0.99799	18493	1	3.5273	0.00048848	0.0023895	0.983623	50	5	3.5273
MED14	6	0.94403	0.95451	0.99799	20710	1	3.2265	0.0005048	0.0024648	0.983623	51	5	3.2265
FIGLA	6	0.19733	0.41226	0.99779	8842	4	-0.20498	0.00052133	0.0025391	0.983623	52	2	-0.20498
LBP	6	0.3499	0.58618	0.99799	12589	3	1.5774	0.00052791	0.0025719	0.983623	53	3	1.5774
AMPD2	6	0.33162	0.57107	0.99799	12257	2	2.4469	0.00053305	0.0025911	0.983623	54	3	2.4469
ETAA1	6	0.2084	0.42806	0.99799	9223	2	1.2655	0.00057097	0.0027781	0.983623	55	3	1.2655
hsa-mir-3935	4	0.35941	0.59387	0.99799	12730	2	2.5376	0.00057589	0.0027981	0.983623	56	2	2.5376
UQCR10	6	0.57865	0.76823	0.99799	16530	1	2.4947	0.0006206	0.0030011	0.983623	57	4	2.4947
E4F1	6	0.98234	0.98221	0.99825	21354	0	4.0072	0.00062169	0.0030029	0.983623	58	5	4.0072
SGSM2	6	0.99938	0.99936	0.999854	21699	0	2.7815	0.00062466	0.0030157	0.983623	59	6	2.7815
ANAPC10	6	0.5977	0.78302	0.99799	16869	2	3.5262	0.00063736	0.0030827	0.983623	60	4	3.5262
GREM1	6	0.38153	0.6118	0.99799	13134	3	1.2291	0.00064533	0.0031288	0.983623	61	3	1.2291
WBP2NL	6	0.99934	0.99933	0.999854	21698	0	2.6909	0.00065839	0.0031963	0.983623	62	6	2.6909
CAPN2	6	0.91074	0.93918	0.99799	20371	1	0.69841	0.00067024	0.0032588	0.983623	63	1	0.69841
RPL17	6	0.12141	0.29707	0.99779	6418	1	3.3066	0.00067486	0.0032775	0.983623	64	4	3.3066
TMPRSS6	6	0.35501	0.59028	0.99799	12655	2	3.0897	0.000681	0.0033007	0.983623	65	4	3.0897
IMPDH2	6	0.76617	0.86652	0.99799	18692	1	3.0302	0.00069864	0.0033773	0.983623	66	5	3.0302
FGF14	6	0.2848	0.5287	0.99799	11308	2	3.4735	0.00071257	0.0034362	0.983623	68	4	3.4735
HJURP	6	0.68792	0.82757	0.99799	17894	2	2.7996	0.00071987	0.0034758	0.983623	69	4	2.7996
TCF20	6	0.99695	0.99697	0.999328	21654	0	3.1735	0.00073628	0.0035502	0.983623	70	5	3.1735
RHOBTB2	6	0.11417	0.28553	0.99779	6173	3	-0.080254	0.0007569	0.0036391	0.983623	71	2	-0.080254
P2RY2	6	0.76894	0.86795	0.99799	18726	2	2.6538	0.00075993	0.0036519	0.983623	72	3	2.6538
PDCD1	6	0.567	0.75918	0.99799	16336	3	1.4846	0.0007695	0.0036911	0.983623	73	3	1.4846
AGPAT6	6	0.99922	0.99922	0.999818	21697	0	3.4596	0.00077618	0.0037112	0.983623	74	6	3.4596
COPZ2	6	0.35825	0.59291	0.99799	12704	2	3.6654	0.00078413	0.0037426	0.983623	75	4	3.6654
C5orf49	6	0.98718	0.98708	0.998622	21459	0	3.3583	0.00079663	0.0037978	0.983623	76	5	3.3583
CNGA4	6	0.99918	0.99918	0.999818	21696	0	3.3671	0.00081657	0.0038799	0.983623	77	6	3.3671
CCDC42B	6	0.64994	0.81008	0.99799	17479	2	2.9523	0.0008166	0.0038804	0.983623	78	3	2.9523
PPP1R9B	6	0.98869	0.98862	0.99881	21481	0	3.5509	0.00081685	0.0038808	0.983623	79	5	3.5509
LSM14A	6	0.76026	0.86341	0.99799	18630	1	2.5456	0.00081913	0.0038945	0.983623	80	3	2.5456
ZNF346	6	0.37971	0.6103	0.99799	13102	2	2.0735	0.00082045	0.0039013	0.983623	81	3	2.0735
ZNF595	6	0.2411	0.47278	0.99799	10111	1	3.0426	0.00084858	0.0040386	0.983623	82	4	3.0426
BTN3A2	6	0.24387	0.47649	0.99799	10187	4	-0.43491	0.00085133	0.0040527	0.983623	83	2	-0.43491
MAP3K13	6	0.74603	0.85605	0.99799	18472	2	3.1059	0.00086875	0.0041312	0.983623	84	4	3.1059
RBFOX3	6	0.99912	0.99912	0.999818	21694	0	3.2971	0.0008767	0.00417	0.983623	85	6	3.2971
ATF7	6	0.25677	0.49351	0.99799	10536	2	1.991	0.00088463	0.0042042	0.983623	86	3	1.991
CDX4	6	0.99871	0.9987	0.999718	21688	0	3.3865	0.00090447	0.004294	0.983623	87	5	3.3865
PDE2A	6	0.60963	0.79095	0.99799	17045	1	3.4016	0.00090631	0.0043031	0.983623	88	5	3.4016
POLR1B	6	0.97796	0.97784	0.99799	21258	1	3.9025	0.00090651	0.0043036	0.983623	89	5	3.9025
SCOC	6	0.24833	0.48246	0.99799	10299	2	2.3136	0.00091838	0.0043583	0.983623	90	3	2.3136
HSPE1	6	0.99908	0.99908	0.999818	21693	0	2.5857	0.00092153	0.0043775	0.983623	91	6	2.5857
ALG9	6	0.57116	0.76244	0.99799	16394	3	1.202	0.00092428	0.0043916	0.983623	92	3	1.202
LOR	6	0.99907	0.99908	0.999818	21692	0	2.3592	0.00092993	0.0044171	0.983623	93	6	2.3592
MORC1	6	0.99554	0.99554	0.999328	21625	0	3.2488	0.00094524	0.0044846	0.983623	94	5	3.2488
PRAF2	6	0.37185	0.60403	0.99799	12962	2	3.6544	0.000968	0.0045818	0.983623	95	4	3.6544
M1AP	6	0.99903	0.99903	0.999818	21691	0	3.6481	0.00097409	0.0046114	0.983623	96	6	3.6481
SAP130	6	0.38678	0.61614	0.99799	13224	3	1.7581	0.0009826	0.0046488	0.983623	97	3	1.7581
FAM104B	6	0.81075	0.89077	0.99799	19234	2	2.4255	0.0010161	0.0047948	0.983623	98	3	2.4255
RAD54L2	6	0.14737	0.33773	0.99779	7278	3	0.1026	0.0010176	0.0048016	0.983623	99	2	0.1026
FUBP3	6	0.99896	0.99896	0.999818	21690	0	4.0841	0.0010409	0.0049138	0.983623	100	6	4.0841
USP54	6	0.56916	0.76086	0.99799	16364	1	2.48	0.0010672	0.0050287	0.983623	101	3	2.48
DNAL1	3	0.99891	0.99891	0.999818	21689	0	3.9944	0.0010893	0.0051354	0.983623	102	3	3.9944
FBXO3	6	0.29186	0.53719	0.99799	11484	3	0.23029	0.0011059	0.0052161	0.983623	103	2	0.23029
DCPS	6	0.18758	0.39813	0.99779	8547	3	0.41388	0.0011169	0.0052677	0.983623	104	3	0.41388
ENTPD6	6	0.34314	0.58056	0.99799	12473	1	3.5708	0.0011193	0.0052805	0.983623	105	5	3.5708
PYGO1	6	0.064608	0.18998	0.981842	4198	3	0.99463	0.0011252	0.0053055	0.983623	106	3	0.99463
LOH12CR1	6	0.25059	0.48543	0.99799	10362	2	2.5111	0.0011416	0.0053776	0.983623	107	3	2.5111
UBXN1	6	0.3601	0.59443	0.99799	12741	2	3.3703	0.0011428	0.0053822	0.983623	108	4	3.3703
CHMP6	6	0.71629	0.84122	0.99799	18165	2	3.0734	0.0011552	0.0054424	0.983623	109	4	3.0734
VPS41	6	0.85727	0.91868	0.99799	19895	1	2.7508	0.0011559	0.0054446	0.983623	110	4	2.7508
GTPBP4	6	0.85478	0.91708	0.99799	19855	2	3.404	0.001165	0.0054852	0.983623	111	4	3.404
IL7	6	0.061553	0.18291	0.979205	4046	3	0.49502	0.0011665	0.0054939	0.983623	112	2	0.49502
hsa-mir-7112-1	4	0.044461	0.14038	0.966559	3097	3	-1.5743	0.0011748	0.0055308	0.983623	113	1	-1.5743
PSMD1	6	0.17411	0.37812	0.99779	8128	3	0.63963	0.0011843	0.0055796	0.983623	114	3	0.63963
WDR82	6	0.13413	0.31715	0.99779	6878	1	3.2884	0.0011953	0.0056371	0.983623	115	5	3.2884
OR8K1	6	0.052431	0.16067	0.978563	3551	2	4.1724	0.0012005	0.0056608	0.983623	116	4	4.1724
NEUROD1	6	0.56781	0.7598	0.99799	16345	3	1.0788	0.0012161	0.0057288	0.983623	117	2	1.0788
SEZ6L2	6	0.12279	0.29927	0.99779	6475	2	3.8432	0.0012183	0.0057361	0.983623	118	4	3.8432
KIAA0196	6	0.44738	0.66499	0.99799	14269	2	3.7111	0.0012451	0.0058574	0.983623	119	4	3.7111
AURKB	6	0.99116	0.99113	0.99881	21533	0	3.506	0.0012465	0.0058651	0.983623	120	5	3.506
HIPK4	6	0.85618	0.91797	0.99799	19878	1	3.9972	0.0012479	0.0058683	0.983623	121	4	3.9972
OR51E1	6	0.531	0.73116	0.99799	15704	2	3.8806	0.0012531	0.0058902	0.983623	122	4	3.8806
FCGBP	6	0.012912	0.051828	0.901166	1231	4	-1.4219	0.0012657	0.0059468	0.983623	123	1	-1.4219
hsa-mir-3136	4	0.049589	0.15358	0.977801	3410	2	1.943	0.0012933	0.0060599	0.983623	124	2	1.943
RPL7A	6	0.2265	0.45329	0.99799	9713	1	3.5167	0.0013316	0.0062113	0.983623	125	5	3.5167
SNUPN	6	0.092167	0.24926	0.99684	5410	2	2.611	0.0013443	0.0062555	0.983623	126	3	2.611
TMEM129	6	0.99463	0.9946	0.999328	21606	0	3.1664	0.0013465	0.0062642	0.983623	127	5	3.1664
RTKN	6	0.2746	0.51626	0.99799	11038	2	2.7369	0.0013511	0.0062847	0.983623	128	4	2.7369
PDIA4	6	0.37344	0.6053	0.99799	12990	2	1.8334	0.0013649	0.0063367	0.983623	129	2	1.8334
RAN	6	0.015958	0.061044	0.917971	1438	2	1.4319	0.001365	0.0063367	0.983623	130	2	1.4319
MRPS23	6	0.86579	0.92347	0.99799	20019	1	4.279	0.0013708	0.0063536	0.983623	131	4	4.279
DDX53	6	0.91138	0.93942	0.99799	20379	1	3.9105	0.0013904	0.0064215	0.983623	132	4	3.9105
MAGEB17	6	0.76875	0.86785	0.99799	18725	2	3.8515	0.0013939	0.0064343	0.983623	133	4	3.8515
IWS1	6	0.09284	0.25039	0.99684	5446	3	0.75637	0.0013998	0.0064594	0.983623	134	3	0.75637
ACADSB	6	0.23746	0.46797	0.99799	10009	1	3.2876	0.0014115	0.0065031	0.983623	135	5	3.2876
GPR52	6	0.81353	0.89238	0.99799	19267	2	1.9163	0.0014145	0.0065136	0.983623	136	2	1.9163
FAM19A4	6	0.56255	0.75573	0.99799	16267	2	3.6601	0.0014247	0.0065424	0.983623	137	4	3.6601
TMPRSS12	6	0.35139	0.58738	0.99799	12604	2	3.2375	0.0014273	0.0065551	0.983623	138	4	3.2375
TTLL10	6	0.83497	0.90495	0.99799	19556	1	4.029	0.0014339	0.0065761	0.983623	139	4	4.029
MOV10	6	0.94188	0.95339	0.99799	20690	1	3.6501	0.0014538	0.0066564	0.983623	140	5	3.6501
SRSF7	6	0.43091	0.65167	0.99799	13981	2	3.1678	0.0014563	0.0066678	0.983623	141	4	3.1678
ZNF700	6	0.17607	0.38106	0.99779	8198	2	0.87418	0.0014641	0.0066929	0.983623	142	2	0.87418
DNASE1L3	6	0.18143	0.38902	0.99779	8363	2	3.6041	0.0014649	0.0066965	0.983623	143	4	3.6041
UBE2J1	6	0.99728	0.9973	0.999328	21660	0	3.4465	0.0014698	0.0067198	0.983623	144	5	3.4465
CFHR2	6	0.9984	0.99842	0.999624	21682	0	3.2158	0.0014832	0.0067749	0.983623	146	5	3.2158
hsa-mir-1182	4	0.9985	0.99852	0.999645	21685	0	3.4302	0.0015001	0.0068452	0.983623	147	4	3.4302
KRTAP9-2	6	0.58239	0.77114	0.99799	16587	3	0.69864	0.0015137	0.0069031	0.983623	148	3	0.69864
ABHD12	6	0.022165	0.079449	0.934333	1843	2	3.5618	0.0015162	0.0069118	0.983623	149	4	3.5618
PRELID1	6	0.77476	0.87108	0.99799	18780	1	3.7195	0.0015404	0.0070075	0.983623	150	4	3.7195
CREBL2	6	0.16468	0.36403	0.99779	7838	4	-0.63459	0.0015633	0.0070928	0.983623	151	1	-0.63459
MRI1	6	0.33853	0.57677	0.99799	12393	3	1.5635	0.0015754	0.0071466	0.983623	152	3	1.5635
SPTLC2	6	0.46764	0.68118	0.99799	14620	3	0.58557	0.0015928	0.0072169	0.983623	153	2	0.58557
LOC100506422	6	0.48396	0.69399	0.99799	14982	2	3.5403	0.0016037	0.007262	0.983623	154	4	3.5403
LRRC34	6	0.87319	0.92574	0.99799	20058	1	3.4493	0.001606	0.0072693	0.983623	155	4	3.4493
TRIM73	6	0.70408	0.83533	0.99799	18043	2	0.82115	0.0016129	0.0072912	0.983623	156	2	0.82115
EEF2	6	0.85944	0.92005	0.99799	19934	2	3.0876	0.0016294	0.007356	0.983623	157	4	3.0876
STYX	6	0.67701	0.82252	0.99799	17776	2	2.7378	0.0016329	0.0073669	0.983623	158	3	2.7378
PRSS46	6	0.63687	0.80385	0.99799	17334	2	2.2387	0.0016407	0.007397	0.983623	159	3	2.2387
TRAPPC12	6	0.21906	0.44306	0.99799	9525	3	1.7185	0.0016425	0.0074039	0.983623	160	3	1.7185
C15orf53	6	0.38987	0.61863	0.99799	13278	1	2.9186	0.0016426	0.0074043	0.983623	161	4	2.9186
SNX10	6	0.36963	0.60222	0.99799	12911	2	2.5079	0.0016442	0.0074118	0.983623	162	3	2.5079
HDHD3	6	0.99574	0.99576	0.999328	21629	0	3.1726	0.0016625	0.0074818	0.983623	163	5	3.1726
KRT9	6	0.28317	0.52674	0.99799	11260	4	-0.043012	0.0017121	0.0076579	0.983623	164	2	-0.043012
CEP120	6	0.97298	0.97332	0.99799	21153	1	2.2498	0.001757	0.0078321	0.983623	165	3	2.2498
CIB3	6	0.995	0.99497	0.999328	21610	0	3.0712	0.0017623	0.0078544	0.983623	166	5	3.0712
SLC35C1	6	0.012032	0.049103	0.901166	1158	2	3.2854	0.0017752	0.0079133	0.983623	167	4	3.2854
MMP17	6	0.6361	0.8035	0.99799	17325	2	3.1898	0.0017896	0.0079648	0.983623	168	4	3.1898
IFT43	6	0.30985	0.55338	0.99799	11851	2	0.65625	0.0018113	0.0080487	0.983623	169	2	0.65625
ZBTB16	6	0.17154	0.3743	0.99779	8051	2	1.6108	0.0018137	0.0080546	0.983623	170	3	1.6108
MYO9B	6	0.94003	0.95246	0.99799	20671	1	1.969	0.0018243	0.0081012	0.983623	171	3	1.969
TMEM104	6	0.93134	0.94813	0.99799	20567	1	3.4492	0.0018395	0.0081591	0.983623	172	4	3.4492
SIX3	6	0.66071	0.81497	0.99799	17603	1	1.8241	0.0018608	0.0082343	0.983623	173	3	1.8241
ENC1	6	0.20205	0.41893	0.99799	9074	2	4.1052	0.0018655	0.0082535	0.983623	174	4	4.1052
C6orf223	6	0.44832	0.66576	0.99799	14285	3	1.7391	0.0018736	0.0082886	0.983623	175	3	1.7391
LIPT2	6	0.89145	0.93191	0.99799	20213	1	3.7234	0.0018879	0.0083392	0.983623	176	5	3.7234
AIMP2	6	0.28213	0.5255	0.99799	11237	1	2.5183	0.0019076	0.0084072	0.983623	177	5	2.5183
PKMYT1	6	0.10275	0.26702	0.99779	5779	2	1.5218	0.0019104	0.0084181	0.983623	178	3	1.5218
CNTNAP2	6	0.97675	0.97669	0.99799	21229	1	3.638	0.0019117	0.0084222	0.983623	179	5	3.638
TRMT10C	6	0.11802	0.29171	0.99779	6313	2	3.9013	0.0019122	0.0084236	0.983623	180	4	3.9013
MEMO1	6	0.088312	0.24279	0.996244	5288	2	1.9307	0.0019197	0.0084496	0.983623	181	3	1.9307
ATP1A1	6	0.38389	0.61373	0.99799	13184	1	3.2411	0.0019293	0.0084893	0.983623	182	5	3.2411
PHF2	6	0.97456	0.97471	0.99799	21178	1	0.79253	0.0019294	0.0084893	0.983623	183	2	0.79253
REXO1L1	6	0.77089	0.86902	0.99799	18748	2	1.4644	0.00196	0.008611	0.983623	184	3	1.4644
CENPW	6	0.988	0.98791	0.99881	21472	0	3.6513	0.0019723	0.0086621	0.983623	185	4	3.6513
SLC2A1	6	0.2261	0.45276	0.99799	9703	1	3.5859	0.0019957	0.0087524	0.983623	186	5	3.5859
PTPN14	6	0.50917	0.71391	0.99799	15336	2	1.3092	0.0020096	0.0088021	0.983623	187	2	1.3092
CRTC1	6	0.75023	0.85826	0.99799	18517	1	3.3067	0.0020159	0.0088231	0.983623	188	5	3.3067
SEMA3F	6	0.18401	0.39287	0.99779	8447	3	1.4593	0.0020205	0.0088391	0.983623	189	3	1.4593
HOOK2	6	0.71196	0.83912	0.99799	18118	2	2.8768	0.0020215	0.0088436	0.983623	190	4	2.8768
SHMT2	6	0.76687	0.86689	0.99799	18701	2	3.4805	0.0020289	0.0088678	0.983623	191	3	3.4805
HIST1H3B	6	0.65043	0.8103	0.99799	17488	1	3.5276	0.002046	0.0089376	0.983623	192	4	3.5276
NR4A1	6	0.48215	0.69257	0.99799	14866	3	1.8527	0.0020541	0.0089681	0.983623	193	3	1.8527
SLC4A4	6	0.062777	0.18574	0.979461	4117	3	0.58123	0.0020592	0.0089855	0.983623	194	3	0.58123
SDAD1	6	0.56642	0.75874	0.99799	16324	2	2.7729	0.0020652	0.0090087	0.983623	195	3	2.7729
ZNF77	6	0.88003	0.92794	0.99799	20108	1	3.3196	0.0020879	0.009094	0.983623	196	5	3.3196
C6orf10	6	0.045473	0.14298	0.966559	3155	4	-1.9181	0.0020937	0.0091154	0.983623	197	2	-1.9181
OR6B3	6	0.19885	0.41439	0.99799	9000	3	0.54438	0.0021051	0.0091629	0.983623	198	3	0.54438
PLAC1	6	0.62548	0.79836	0.99799	17208	1	3.9649	0.0021288	0.0092463	0.983623	199	4	3.9649
ZNF732	6	0.91952	0.94277	0.99799	20459	1	3.1932	0.0021408	0.0093024	0.983623	200	5	3.1932
KRT28	6	0.21614	0.43893	0.99799	9435	3	1.4461	0.0021583	0.009374	0.983623	201	3	1.4461
DDAH2	6	0.98673	0.98664	0.998553	21447	0	2.9249	0.0021943	0.0095067	0.983623	202	5	2.9249
WDR61	6	0.87605	0.92665	0.99799	20078	1	2.821	0.0022079	0.0095592	0.983623	203	4	2.821
MRPS14	6	0.31671	0.55897	0.99799	11978	2	1.9026	0.0022088	0.0095615	0.983623	204	3	1.9026
FAM193A	6	0.97889	0.97877	0.99799	21279	0	2.8837	0.0022103	0.0095656	0.983623	205	3	2.8837
COG1	6	0.99542	0.99541	0.999328	21621	0	3.1095	0.0022368	0.0096586	0.983623	206	4	3.1095
CUL2	6	0.28727	0.53168	0.99799	11370	1	1.8842	0.0022469	0.0096878	0.983623	207	3	1.8842
CNOT7	6	0.70166	0.83418	0.99799	18022	1	3.5152	0.0022493	0.0096928	0.983623	208	5	3.5152
FAM211B	6	0.84687	0.91216	0.99799	19738	1	2.3632	0.0022575	0.009717	0.983623	209	3	2.3632
TLE4	6	0.99589	0.99591	0.999328	21630	0	3.1848	0.0023	0.0098652	0.983623	210	5	3.1848
DQX1	6	0.0025548	0.01174	0.866892	294	2	2.4775	0.002303	0.0098766	0.983623	211	3	2.4775
PRSS21	6	0.33378	0.57287	0.99799	12305	1	1.7957	0.002307	0.0098912	0.983623	212	2	1.7957
MTHFD1	6	0.75892	0.86274	0.99799	18620	1	2.0931	0.002315	0.009924	0.983623	213	3	2.0931
OR13H1	6	0.63411	0.80252	0.99799	17306	2	3.5174	0.0023156	0.0099258	0.983623	214	4	3.5174
GALNT18	6	0.99602	0.99604	0.999328	21634	0	3.283	0.0023502	0.010051	0.983623	216	5	3.283
MFAP1	6	0.78832	0.87844	0.99799	19010	1	3.4335	0.0023793	0.010173	0.983623	217	5	3.4335
GCH1	6	0.9795	0.97937	0.99799	21293	0	2.5305	0.0024061	0.010266	0.983623	218	4	2.5305
DLX1	6	0.54183	0.73957	0.99799	15876	1	3.0109	0.0024109	0.01028	0.983623	219	5	3.0109
GPR68	6	0.25506	0.49131	0.99799	10485	2	3.1644	0.002425	0.010329	0.983623	220	4	3.1644
hsa-mir-562	4	0.5201	0.72254	0.99799	15510	2	0.85564	0.0024312	0.01035	0.983623	221	1	0.85564
PDE1C	6	0.45817	0.67364	0.99799	14473	3	0.21538	0.0024557	0.010439	0.983623	222	2	0.21538
MAP3K2	6	0.71783	0.84196	0.99799	18175	1	2.9922	0.0024781	0.010518	0.983623	223	5	2.9922
MRPL13	6	0.54581	0.74265	0.99799	15954	3	1.8425	0.0024848	0.010545	0.983623	224	3	1.8425
FAHD1	6	0.92585	0.94559	0.99799	20513	1	3.3693	0.0024898	0.010561	0.983623	225	5	3.3693
CRYL1	6	0.43547	0.65546	0.99799	14060	3	0.80277	0.0025053	0.010614	0.983623	226	2	0.80277
AGPAT5	6	0.51965	0.7222	0.99799	15500	1	2.7575	0.0025161	0.010654	0.983623	227	4	2.7575
UNC93A	6	0.18199	0.38987	0.99779	8382	4	-0.46806	0.0025548	0.01079	0.983623	228	1	-0.46806
PLEKHG5	6	0.93235	0.94861	0.99799	20578	1	3.1896	0.0025684	0.010851	0.983623	229	5	3.1896
RAB13	6	0.9098	0.93879	0.99799	20358	1	3.0892	0.0025831	0.010904	0.983623	230	5	3.0892
MMP7	6	0.20046	0.41664	0.99799	9035	2	3.7428	0.0025939	0.010941	0.983623	231	4	3.7428
C20orf112	6	0.2358	0.4658	0.99799	9962	2	1.9524	0.0026034	0.010972	0.983623	232	3	1.9524
FEV	6	0.28952	0.53441	0.99799	11423	2	1.4279	0.0026044	0.010975	0.983623	233	3	1.4279
CCDC47	6	0.99327	0.99324	0.99896	21585	0	3.5885	0.0026171	0.011016	0.983623	234	5	3.5885
SPRY1	6	0.71331	0.83978	0.99799	18137	2	3.4452	0.0026505	0.011131	0.983623	235	4	3.4452
OR2A1	6	0.81342	0.89232	0.99799	19266	1	2.0666	0.0026539	0.011149	0.983623	236	3	2.0666
hsa-mir-6778	4	0.79027	0.87949	0.99799	19023	1	2.0749	0.0026625	0.01118	0.983623	237	2	2.0749
hsa-mir-199b	4	0.83752	0.9065	0.99799	19604	1	3.3116	0.0026891	0.011279	0.983623	238	3	3.3116
C4orf22	6	0.071049	0.20496	0.983686	4512	3	0.43327	0.0027035	0.011331	0.983623	239	2	0.43327
FAM109A	6	0.97828	0.97817	0.99799	21265	1	1.8443	0.002715	0.011374	0.983623	240	2	1.8443
ARID4A	6	0.98657	0.98648	0.998553	21445	0	3.322	0.0027189	0.011389	0.983623	241	4	3.322
SPATA20	6	0.98429	0.98419	0.998258	21400	0	2.7706	0.0027236	0.011403	0.983623	242	5	2.7706
ZRANB2	6	0.12061	0.29581	0.99779	6387	1	3.7527	0.0027309	0.011427	0.983623	243	4	3.7527
ZNF174	6	0.22562	0.45209	0.99799	9690	1	1.4572	0.0027473	0.011481	0.983623	244	2	1.4572
C10orf107	6	0.18989	0.40151	0.99779	8606	3	1.357	0.002753	0.011507	0.983623	245	3	1.357
GCK	6	0.021482	0.077428	0.933723	1798	1	3.1254	0.0027604	0.011533	0.983623	246	5	3.1254
VPS4A	6	0.99732	0.99735	0.999328	21662	0	4.1065	0.0027623	0.011542	0.983623	247	4	4.1065
SLC17A4	6	0.98756	0.98748	0.998627	21467	0	3.1705	0.0027813	0.011614	0.983623	248	5	3.1705
hsa-mir-609	4	0.11881	0.29301	0.99779	6334	1	3.9264	0.002783	0.011622	0.983623	249	3	3.9264
TRAF3IP1	6	0.46299	0.67744	0.99799	14552	2	3.0435	0.0027878	0.011638	0.983623	250	4	3.0435
ASB10	6	0.96468	0.96703	0.99799	20999	1	3.1577	0.0027931	0.01166	0.983623	251	5	3.1577
GPCPD1	6	0.0099642	0.041726	0.901166	997	4	-2.0209	0.0028026	0.011686	0.983623	252	2	-2.0209
TNNI3K	6	0.48215	0.69257	0.99799	14917	3	1.6671	0.0028202	0.011751	0.983623	253	3	1.6671
SIVA1	6	0.9796	0.97948	0.99799	21297	0	1.6899	0.0028222	0.01176	0.983623	254	2	1.6899
C1orf63	6	0.9755	0.97552	0.99799	21199	1	2.8074	0.0028264	0.011779	0.983623	255	3	2.8074
SPATS2	6	0.81607	0.89387	0.99799	19312	1	3.639	0.0028328	0.011803	0.983623	256	5	3.639
RANGAP1	6	0.14478	0.33383	0.99779	7205	3	0.34314	0.0028521	0.011878	0.983623	257	2	0.34314
KRTAP22-2	6	0.10962	0.27824	0.99779	6011	2	1.7794	0.0028617	0.011914	0.983623	258	3	1.7794
RTF1	6	0.013604	0.053932	0.901166	1290	2	3.0938	0.0028963	0.012041	0.983623	259	4	3.0938
PPM1D	6	0.4398	0.65891	0.99799	14141	2	2.9925	0.0029013	0.012064	0.983623	260	4	2.9925
L2HGDH	6	0.35588	0.591	0.99799	12667	1	2.2584	0.0029017	0.012066	0.983623	261	3	2.2584
CRISP2	6	0.005003	0.0221	0.901166	520	2	3.1283	0.0029081	0.012092	0.983623	262	3	3.1283
hsa-mir-548l	4	0.99704	0.99708	0.999328	21656	0	3.1466	0.002956	0.012269	0.983623	263	4	3.1466
TMC7	6	0.75967	0.86312	0.99799	18624	1	3.1189	0.0029674	0.012321	0.983623	264	5	3.1189
ATP11A	6	0.99858	0.99859	0.999645	21687	0	3.2503	0.002969	0.012328	0.983623	265	5	3.2503
AHNAK	6	0.93087	0.9479	0.99799	20562	1	3.4932	0.0029803	0.012373	0.983623	266	5	3.4932
NUP43	6	0.0025053	0.011524	0.865289	288	3	0.96557	0.002989	0.012404	0.983623	267	3	0.96557
LRRC3	6	0.23686	0.46721	0.99799	9988	3	1.0895	0.0030007	0.012446	0.983623	268	3	1.0895
ZNF496	6	0.47116	0.68393	0.99799	14664	2	1.7357	0.0030359	0.012572	0.983623	269	3	1.7357
UPF1	6	0.55436	0.74938	0.99799	16134	1	2.5936	0.0030406	0.012591	0.983623	270	3	2.5936
RARA	6	0.25075	0.48564	0.99799	10365	3	0.19831	0.0030503	0.012625	0.983623	271	2	0.19831
RPL15	6	0.62286	0.79714	0.99799	17190	2	3.3028	0.0030679	0.01269	0.983623	272	4	3.3028
TSEN2	6	0.99792	0.99794	0.999456	21677	0	3.0462	0.0030849	0.012751	0.983623	273	5	3.0462
S100P	6	0.3898	0.61858	0.99799	13274	3	-0.041893	0.0030998	0.012808	0.983623	274	2	-0.041893
PTPRH	6	0.36505	0.59847	0.99799	12839	1	2.659	0.0030998	0.012808	0.983623	275	5	2.659
ATCAY	6	0.41091	0.63558	0.99799	13639	1	3.3379	0.0031085	0.012835	0.983623	276	4	3.3379
TRIP11	6	0.38463	0.61435	0.99799	13189	2	1.8217	0.003118	0.012873	0.983623	277	4	1.8217
FAM45A	6	0.055129	0.16723	0.978563	3701	3	0.8135	0.0031248	0.012894	0.983623	278	2	0.8135
SNAI3	6	0.93966	0.95227	0.99799	20664	1	2.7977	0.0031493	0.012982	0.983623	279	3	2.7977
MYT1	6	0.32909	0.56901	0.99799	12213	3	0.65911	0.0031525	0.012995	0.983623	280	3	0.65911
FOXA3	6	0.42646	0.64805	0.99799	13904	2	1.7764	0.0031594	0.01302	0.983623	281	2	1.7764
MSTO1	6	0.99213	0.99208	0.99881	21559	0	2.6488	0.0031679	0.013052	0.983623	282	4	2.6488
MBIP	6	0.97548	0.9755	0.99799	21198	1	2.7502	0.0031788	0.013087	0.983623	283	5	2.7502
PMPCB	6	0.96459	0.96697	0.99799	20997	1	3.5229	0.0031886	0.013119	0.983623	284	5	3.5229
ARPC4-TTLL3	3	0.93258	0.94872	0.99799	20582	0	4.0002	0.0031943	0.013145	0.983623	285	2	4.0002
TMPRSS4	6	0.44221	0.66084	0.99799	14178	2	2.3959	0.0031989	0.013164	0.983623	286	3	2.3959
ALG2	6	0.9509	0.95829	0.99799	20801	1	3.3775	0.0032322	0.013287	0.983623	287	4	3.3775
TRIB1	6	0.36905	0.60176	0.99799	12896	2	1.9441	0.0032395	0.013315	0.983623	288	3	1.9441
STK32A	6	0.92893	0.94699	0.99799	20541	1	3.5285	0.0032432	0.013331	0.983623	289	4	3.5285
MKNK1	6	0.13447	0.31768	0.99779	6888	4	-0.98921	0.0032484	0.013348	0.983623	290	1	-0.98921
C20orf96	6	0.71283	0.83955	0.99799	18128	1	3.5291	0.003261	0.013398	0.983623	291	5	3.5291
C1GALT1	6	0.97732	0.9772	0.99799	21237	1	3.4542	0.0032621	0.013401	0.983623	292	4	3.4542
ALOX12	6	0.82056	0.89644	0.99799	19362	1	3.0435	0.0032649	0.013411	0.983623	293	5	3.0435
hsa-mir-632	4	0.85507	0.91727	0.99799	19861	1	3.3868	0.0032901	0.013508	0.983623	294	3	3.3868
EVC2	6	0.040496	0.13008	0.966559	2902	5	-1.1304	0.0032979	0.013543	0.983623	296	1	-1.1304
SDF2	6	0.82273	0.89767	0.99799	19386	2	1.908	0.0033029	0.013559	0.983623	297	3	1.908
EXOC3	6	0.070622	0.20395	0.983686	4498	3	-0.48642	0.0033135	0.013598	0.983623	298	2	-0.48642
TGM7	6	0.32548	0.5661	0.99799	12158	2	2.2604	0.0033419	0.0137	0.983623	299	3	2.2604
VDAC3	6	0.52704	0.72801	0.99799	15629	3	1.2521	0.0033474	0.013718	0.983623	300	3	1.2521
PRSS27	6	0.14878	0.33991	0.99779	7328	1	3.8218	0.003349	0.013724	0.983623	301	4	3.8218
YPEL4	6	0.82001	0.89614	0.99799	19357	2	3.6237	0.003351	0.013731	0.983623	302	4	3.6237
OSER1	4	0.95443	0.96036	0.99799	20842	0	2.8986	0.0033562	0.013743	0.983623	303	3	2.8986
SLITRK5	6	0.98944	0.98939	0.99881	21495	0	3.1874	0.0033897	0.013878	0.983623	304	5	3.1874
SMARCAL1	6	0.27453	0.51618	0.99799	11037	3	-0.031655	0.003397	0.0139	0.983623	305	2	-0.031655
CDK5R1	6	0.28825	0.53287	0.99799	11393	4	0.14483	0.0034062	0.01393	0.983623	306	2	0.14483
TNFRSF1B	6	0.9973	0.99733	0.999328	21661	0	3.1428	0.0034086	0.013941	0.983623	307	5	3.1428
SF1	6	0.76314	0.86491	0.99799	18657	2	2.1696	0.0034893	0.014235	0.983623	308	4	2.1696
RTBDN	6	0.52192	0.72398	0.99799	15543	3	0.23816	0.003496	0.014261	0.983623	309	2	0.23816
NAA38	6	0.29606	0.542	0.99799	11585	3	1.2204	0.0035092	0.014314	0.983623	310	3	1.2204
FLNB	6	0.99635	0.99636	0.999328	21640	0	3.0019	0.0035455	0.014453	0.983623	311	5	3.0019
C1QTNF9B-AS1	6	0.17927	0.38585	0.99779	8298	3	0.018798	0.0035476	0.014461	0.983623	312	2	0.018798
hsa-mir-187	4	0.98228	0.98214	0.99825	21349	0	4.2038	0.0035523	0.014475	0.983623	313	3	4.2038
HIST1H1A	6	0.99077	0.99072	0.99881	21528	0	3.4084	0.0035624	0.014518	0.983623	314	5	3.4084
FSHB	6	0.534	0.73352	0.99799	15755	2	3.4266	0.0035634	0.014522	0.983623	315	4	3.4266
LOXL3	6	0.57737	0.76723	0.99799	16506	2	1.7975	0.0035917	0.014622	0.983623	316	3	1.7975
RRM2	6	0.97972	0.9796	0.99799	21301	0	2.8414	0.0035946	0.014632	0.983623	317	5	2.8414
LAMP3	6	0.25944	0.49693	0.99799	10610	3	0.52691	0.003595	0.014635	0.983623	318	3	0.52691
RSL1D1	6	0.47354	0.68582	0.99799	14693	2	3.2679	0.0036111	0.014688	0.983623	319	4	3.2679
NPHP1	6	0.63979	0.80524	0.99799	17369	2	3.7557	0.0036428	0.014804	0.983623	320	4	3.7557
hsa-mir-4315-1	4	0.99634	0.99636	0.999328	21639	0	3.8816	0.0036588	0.014863	0.983623	321	4	3.8816
TOR4A	6	0.67055	0.81953	0.99799	17697	1	3.3613	0.0036808	0.014934	0.983623	322	4	3.3613
CHST4	6	0.85306	0.91601	0.99799	19824	1	3.2654	0.0036874	0.014951	0.983623	323	5	3.2654
C1orf162	6	0.074618	0.21305	0.984352	4693	3	0.85896	0.0036941	0.014975	0.983623	324	3	0.85896
RAD51C	6	0.14277	0.33064	0.99779	7144	2	3.3497	0.0037234	0.015077	0.983623	325	4	3.3497
TUBD1	6	0.71179	0.83904	0.99799	18114	1	3.5981	0.0037272	0.015086	0.983623	326	5	3.5981
SCAMP1	6	0.11196	0.28201	0.99779	6102	1	1.5234	0.0037436	0.015147	0.983623	327	1	1.5234
ATP5O	6	0.48215	0.69257	0.99799	14825	3	0.45677	0.0037592	0.015202	0.983623	328	2	0.45677
CBX7	6	0.15424	0.34836	0.99779	7504	1	3.1177	0.0037896	0.015307	0.983623	329	5	3.1177
TMEM203	6	0.22791	0.45512	0.99799	9741	4	-0.49085	0.0037931	0.015316	0.983623	330	1	-0.49085
hsa-mir-107	4	0.9962	0.99622	0.999328	21636	0	3.3343	0.0037996	0.015347	0.983623	331	4	3.3343
CALM3	6	0.97069	0.97146	0.99799	21112	1	3.3252	0.0038239	0.015432	0.983623	332	5	3.3252
NADK	6	0.94874	0.95706	0.99799	20762	1	3.3665	0.0038283	0.01545	0.983623	333	4	3.3665
SPIDR	3	0.24195	0.47395	0.99799	10135	2	0.19192	0.0038314	0.015457	0.983623	334	1	0.19192
OR4D2	6	0.42777	0.64915	0.99799	13925	1	2.0018	0.0038424	0.015506	0.983623	335	3	2.0018
KLF15	6	0.48215	0.69257	0.99799	14829	3	1.4238	0.0038426	0.015507	0.983623	336	3	1.4238
MTA2	6	0.71124	0.8388	0.99799	18110	1	3.0403	0.0038471	0.015522	0.983623	337	5	3.0403
THRSP	6	0.27909	0.52175	0.99799	11153	4	0.0072051	0.00385	0.015529	0.983623	338	2	0.0072051
ENPP2	6	0.83406	0.90439	0.99799	19546	1	3.4897	0.0038833	0.01564	0.983623	339	4	3.4897
GRPEL1	6	0.26684	0.50641	0.99799	10817	4	-0.76822	0.0038921	0.015665	0.983623	340	1	-0.76822
CNOT1	6	0.78606	0.87721	0.99799	18876	2	3.3053	0.0039011	0.015694	0.983623	341	4	3.3053
NEBL	6	0.26836	0.50837	0.99799	10861	2	1.2592	0.0039035	0.015707	0.983623	342	2	1.2592
CDCA3	6	0.10506	0.27084	0.99779	5863	1	3.3723	0.0039373	0.015822	0.983623	343	5	3.3723
TRPV5	6	0.14874	0.33984	0.99779	7324	4	-0.36665	0.003938	0.015827	0.983623	344	2	-0.36665
FLYWCH1	6	0.29161	0.5369	0.99799	11475	2	3.2796	0.0039381	0.015827	0.983623	345	4	3.2796
C5AR1	6	0.60239	0.78663	0.99799	16955	2	3.2848	0.0039519	0.015876	0.983623	346	4	3.2848
GEMIN7	6	0.14474	0.33377	0.99779	7204	3	0.43388	0.0039534	0.015886	0.983623	347	3	0.43388
NR2C1	6	0.54965	0.74563	0.99799	16071	3	1.6582	0.0039611	0.015907	0.983623	348	3	1.6582
NT5C2	6	0.52901	0.72956	0.99799	15659	2	2.8444	0.003965	0.015922	0.983623	349	4	2.8444
GPR126	6	0.15246	0.34562	0.99779	7448	3	0.78481	0.0039933	0.016032	0.983623	350	3	0.78481
YBX3	6	0.94545	0.95527	0.99799	20722	1	2.9596	0.0039998	0.016058	0.983623	352	4	2.9596
UBTD1	6	0.36892	0.60164	0.99799	12893	3	0.4534	0.0040115	0.016105	0.983623	353	3	0.4534
SLC22A7	6	0.81115	0.89098	0.99799	19245	2	2.1762	0.0040406	0.01622	0.983623	354	3	2.1762
RHBDF2	6	0.49246	0.7007	0.99799	15083	2	3.4031	0.0040439	0.016236	0.983623	355	4	3.4031
IFNK	6	0.29921	0.54462	0.99799	11649	2	3.0047	0.004069	0.016327	0.983623	356	4	3.0047
SMIM15	6	0.95476	0.96057	0.99799	20847	1	2.7796	0.0040901	0.016405	0.983623	357	3	2.7796
hsa-mir-4418	4	0.9959	0.99591	0.999328	21631	0	3.2395	0.0041005	0.016442	0.983623	358	4	3.2395
WDR24	6	0.98635	0.98625	0.998553	21440	0	3.6035	0.0041069	0.016467	0.983623	359	4	3.6035
DLK1	6	0.9906	0.99056	0.99881	21526	0	2.7313	0.0041119	0.016484	0.983623	360	5	2.7313
CITED4	6	0.65535	0.81253	0.99799	17554	1	3.433	0.0041176	0.016504	0.983623	361	4	3.433
OR4A5	6	0.051648	0.15872	0.978563	3502	5	-0.45293	0.0041395	0.016595	0.983623	362	1	-0.45293
KRCC1	6	0.99051	0.99047	0.99881	21524	0	3.7453	0.0041449	0.016619	0.983623	363	4	3.7453
MAPRE3	6	0.19839	0.41373	0.99799	8992	3	0.89436	0.0041563	0.016662	0.983623	364	3	0.89436
HSPE1-MOB4	6	0.035604	0.11695	0.966312	2625	5	-0.82867	0.004189	0.016781	0.983623	365	1	-0.82867
MBTPS1	6	0.22722	0.45425	0.99799	9726	2	3.7217	0.0041951	0.0168	0.983623	366	4	3.7217
ARFIP2	6	0.063811	0.18815	0.981377	4157	2	3.1945	0.0042197	0.016892	0.983623	367	4	3.1945
TRAF3IP3	6	0.98017	0.98005	0.99799	21319	0	3.0424	0.0042346	0.016941	0.983623	368	5	3.0424
OR4K1	6	0.51809	0.72097	0.99799	15475	1	1.9633	0.0042385	0.016953	0.983623	369	3	1.9633
NSUN6	6	0.0059693	0.026109	0.901166	605	1	3.0477	0.0042386	0.016953	0.983623	370	5	3.0477
PPP1R21	6	0.72262	0.84433	0.99799	18229	1	2.5146	0.004248	0.01699	0.983623	371	3	2.5146
SUCNR1	6	0.30547	0.54976	0.99799	11767	2	3.7328	0.0042641	0.017044	0.983623	372	4	3.7328
C3orf72	6	0.26384	0.50255	0.99799	10728	3	1.2786	0.0042769	0.017089	0.983623	373	3	1.2786
YY1	6	0.959	0.96319	0.99799	20906	1	2.938	0.0042843	0.017116	0.983623	374	4	2.938
KRTAP5-5	6	0.71323	0.83974	0.99799	18136	1	2.999	0.004285	0.017118	0.983623	375	5	2.999
DLX4	6	0.11376	0.28488	0.99779	6164	3	-0.39077	0.004288	0.017129	0.983623	376	2	-0.39077
LRP10	6	0.99735	0.99738	0.999328	21665	0	3.7417	0.004292	0.017142	0.983623	377	5	3.7417
RSRC1	6	0.78529	0.87676	0.99799	18851	1	3.0262	0.0042988	0.017162	0.983623	378	4	3.0262
GTF2H2	6	0.85551	0.91753	0.99799	19871	1	3.5333	0.0043182	0.017239	0.983623	379	5	3.5333
SPARC	6	0.97408	0.97428	0.99799	21169	1	3.6441	0.0043303	0.017282	0.983623	380	5	3.6441
SF3B5	6	0.19733	0.41226	0.99779	8941	4	-0.50242	0.0043375	0.017306	0.983623	381	2	-0.50242
HSPA4	6	0.54532	0.74228	0.99799	15943	2	3.5796	0.0043474	0.01734	0.983623	382	4	3.5796
CHMP4A	6	0.99705	0.99709	0.999328	21658	0	3.9119	0.0043513	0.017353	0.983623	383	4	3.9119
MMP2	6	0.96254	0.96556	0.99799	20957	1	3.5108	0.0043795	0.017448	0.983879	384	5	3.5108
ICMT	6	0.59252	0.77901	0.99799	16769	2	1.0006	0.004387	0.017475	0.983879	385	1	1.0006
GSTP1	6	0.44998	0.66709	0.99799	14323	3	2.0938	0.0043938	0.017493	0.983879	386	3	2.0938
KRT6C	5	0.97057	0.97137	0.99799	21111	0	3.4948	0.0044409	0.017652	0.985438	387	4	3.4948
WBSCR17	6	0.99294	0.9929	0.998948	21578	0	3.1787	0.0044629	0.017731	0.985438	388	5	3.1787
ZNF154	6	0.5913	0.77805	0.99799	16743	2	3.3189	0.0044836	0.017808	0.985438	389	4	3.3189
HOXC9	6	0.045078	0.14198	0.966559	3130	4	-1.6534	0.0044859	0.017815	0.985438	390	2	-1.6534
HCCS	6	0.28772	0.53224	0.99799	11379	2	2.4485	0.0044944	0.017844	0.985438	392	3	2.4485
hsa-mir-4527	4	0.9955	0.9955	0.999328	21623	0	3.9644	0.0045007	0.017865	0.985438	393	4	3.9644
hsa-mir-154	4	0.99549	0.9955	0.999328	21622	0	3.1652	0.0045064	0.017884	0.985438	394	4	3.1652
PPP4R2	6	0.092012	0.24899	0.99684	5404	2	3.527	0.0045226	0.017947	0.985586	395	4	3.527
RASEF	6	0.84493	0.91097	0.99799	19709	1	2.7769	0.0045318	0.017978	0.985586	396	5	2.7769
ZFAND3	6	0.90252	0.93593	0.99799	20294	1	2.8964	0.0045683	0.018108	0.988872	397	5	2.8964
TMEM209	6	0.95074	0.9582	0.99799	20799	1	2.8636	0.0045748	0.018132	0.988872	398	5	2.8636
ABCC5	6	0.024794	0.086867	0.935454	2016	5	-1.356	0.0045849	0.018175	0.988872	399	1	-1.356
C15orf41	6	0.60993	0.79107	0.99799	17047	1	3.5928	0.0046189	0.018301	0.988872	400	5	3.5928
QTRT1	6	0.068959	0.20016	0.983432	4412	4	-1.481	0.0046343	0.018357	0.988872	401	1	-1.481
SEMA4B	6	0.9171	0.94175	0.99799	20433	1	2.7796	0.0046668	0.01846	0.988872	402	4	2.7796
SPINK1	6	0.99391	0.99386	0.999077	21596	0	2.9764	0.0046677	0.018463	0.988872	403	5	2.9764
hsa-mir-2053	4	0.16134	0.35914	0.99779	7728	1	1.7763	0.0046765	0.018491	0.988872	404	1	1.7763
CETN2	6	0.97441	0.97457	0.99799	21174	1	3.5574	0.0046781	0.018498	0.988872	405	5	3.5574
FAR2	6	0.44649	0.66428	0.99799	14249	3	0.33378	0.0046838	0.018514	0.988872	406	2	0.33378
ACKR2	6	0.039967	0.12863	0.966559	2874	3	0.4819	0.0047333	0.018687	0.988872	407	2	0.4819
DNAJC19	6	0.14549	0.33492	0.99779	7223	2	3.0579	0.0047359	0.018696	0.988872	408	4	3.0579
WDR74	6	0.99001	0.98998	0.99881	21508	0	2.9425	0.0047479	0.018731	0.988872	409	5	2.9425
TRMT61A	6	0.13207	0.31394	0.99779	6818	3	1.0445	0.0047771	0.018828	0.988872	410	3	1.0445
TIMM10B	6	0.93639	0.95063	0.99799	20622	1	2.0233	0.0047827	0.018843	0.988872	411	3	2.0233
COLGALT2	6	0.60274	0.78689	0.99799	16960	3	0.52211	0.0048322	0.019016	0.988872	412	2	0.52211
DPF2	6	0.84709	0.9123	0.99799	19740	2	2.3294	0.0048446	0.019058	0.988872	413	4	2.3294
PAQR7	6	0.99422	0.99417	0.999126	21602	0	3.0458	0.004857	0.019105	0.988872	414	5	3.0458
MUC17	6	0.48462	0.69455	0.99799	14994	2	2.8581	0.0048701	0.019159	0.988872	415	3	2.8581
CCND3	6	0.1823	0.39032	0.99779	8396	3	1.6618	0.0048744	0.019175	0.988872	416	3	1.6618
OPTC	6	0.65247	0.81124	0.99799	17505	2	3.4114	0.0048807	0.019191	0.988872	417	4	3.4114
SERPINA4	6	0.11426	0.28569	0.99779	6178	4	-0.87981	0.0048817	0.019194	0.988872	418	1	-0.87981
RPGRIP1	6	0.32305	0.56413	0.99799	12095	3	1.5467	0.0048989	0.019247	0.988872	419	3	1.5467
ZNF286B	6	0.70271	0.83467	0.99799	18029	2	2.5829	0.0049339	0.019367	0.988872	420	4	2.5829
IGSF11	6	0.60875	0.79054	0.99799	17039	2	2.0826	0.004957	0.019454	0.988872	421	3	2.0826
OSBP	6	0.23841	0.46924	0.99799	10038	1	3.3889	0.0049676	0.019496	0.988872	422	4	3.3889
PADI4	6	0.073471	0.21046	0.983686	4640	3	-0.22658	0.0049806	0.01954	0.988872	423	2	-0.22658
AK9	6	0.36336	0.59711	0.99799	12805	2	3.5191	0.0050262	0.019697	0.988872	424	4	3.5191
MAZ	6	0.42386	0.64599	0.99799	13861	3	1.4672	0.0050332	0.019723	0.988872	425	3	1.4672
TEX33	6	0.63671	0.80379	0.99799	17329	1	2.6478	0.0050607	0.019823	0.988872	427	5	2.6478
ZNF148	6	0.62982	0.80044	0.99799	17261	1	3.0625	0.0050693	0.019852	0.988872	428	5	3.0625
THUMPD1	6	0.17433	0.37846	0.99779	8136	3	1.2236	0.0050708	0.01986	0.988872	429	3	1.2236
PRKG1	6	0.055491	0.16811	0.978563	3719	3	0.38255	0.0050795	0.019887	0.988872	430	3	0.38255
KRBOX1	6	0.74887	0.85754	0.99799	18510	1	3.2355	0.0050817	0.019894	0.988872	431	5	3.2355
SPATA5L1	6	0.98989	0.98985	0.99881	21506	0	3.6613	0.0051179	0.020021	0.988872	432	4	3.6613
KRT81	6	0.1354	0.31914	0.99779	6928	3	1.4552	0.0051289	0.020059	0.988872	433	3	1.4552
NR3C1	6	0.84859	0.9132	0.99799	19758	1	2.879	0.0051597	0.020174	0.988872	434	4	2.879
TP53I11	6	0.97167	0.97226	0.99799	21124	1	3.6767	0.0051696	0.020209	0.988872	435	4	3.6767
HIST2H4A	6	0.98397	0.98387	0.998258	21391	0	2.8941	0.0051751	0.020232	0.988872	436	5	2.8941
MCF2L2	6	0.010605	0.044193	0.901166	1052	3	0.38268	0.0051784	0.020243	0.988872	437	2	0.38268
IGJ	6	0.01488	0.057814	0.908673	1379	1	3.1811	0.0051954	0.020292	0.988872	438	4	3.1811
MX1	6	0.23784	0.46849	0.99799	10022	2	3.2209	0.0051972	0.020297	0.988872	439	4	3.2209
MLST8	6	0.73409	0.84995	0.99799	18358	1	3.5684	0.0052273	0.020403	0.988872	440	4	3.5684
NLRC3	6	0.44833	0.66577	0.99799	14286	3	0.48296	0.0052278	0.020406	0.988872	441	2	0.48296
FERMT2	6	0.042123	0.13431	0.966559	2995	2	2.2606	0.0052282	0.020406	0.988872	442	3	2.2606
GFAP	6	0.97581	0.9758	0.99799	21212	1	3.0694	0.0052328	0.020427	0.988872	443	4	3.0694
ADAMTS16	6	0.99382	0.99377	0.999077	21594	0	3.1113	0.0052339	0.020432	0.988872	444	5	3.1113
SLC31A1	6	0.27964	0.52242	0.99799	11173	1	3.1577	0.0052381	0.020448	0.988872	445	5	3.1577
BIRC5	6	0.99842	0.99843	0.999624	21684	0	3.1343	0.0052549	0.020506	0.988872	447	5	3.1343
POLE4	6	0.76522	0.86601	0.99799	18686	1	3.2265	0.0052618	0.02053	0.988872	448	4	3.2265
ARHGAP28	6	0.69163	0.82931	0.99799	17928	2	1.35	0.0052773	0.020574	0.988872	449	2	1.35
LUC7L	6	0.44939	0.66661	0.99799	14305	2	3.3753	0.0052905	0.020616	0.988872	450	4	3.3753
RTN4R	6	0.98927	0.98923	0.99881	21492	0	2.2602	0.0052957	0.020633	0.988872	451	3	2.2602
PDIK1L	6	0.98963	0.98958	0.99881	21500	0	3.104	0.0053469	0.020806	0.988872	452	5	3.104
RAB3IL1	6	0.99502	0.99499	0.999328	21612	0	2.844	0.0053713	0.020899	0.988872	453	5	2.844
RPS6KA5	6	0.51864	0.72141	0.99799	15484	3	1.1085	0.0053761	0.020917	0.988872	454	3	1.1085
WNK1	6	0.31003	0.55352	0.99799	11856	2	2.082	0.0053891	0.02097	0.988872	455	3	2.082
TPX2	6	0.97672	0.97665	0.99799	21228	1	2.8406	0.0054017	0.021018	0.988872	456	4	2.8406
GAK	6	0.8353	0.90514	0.99799	19563	2	3.8226	0.0054041	0.021025	0.988872	457	4	3.8226
XPNPEP3	6	0.3371	0.57558	0.99799	12362	2	2.964	0.0054121	0.021049	0.988872	458	4	2.964
PARD6A	6	0.12737	0.30656	0.99779	6638	2	1.4822	0.0054256	0.021097	0.988872	459	3	1.4822
SYT5	6	0.96842	0.96977	0.99799	21065	1	3.3046	0.0054549	0.021201	0.988872	460	5	3.3046
MEF2BNB	6	0.68036	0.82408	0.99799	17807	2	2.7359	0.005475	0.021267	0.988872	461	4	2.7359
COMMD4	6	0.84076	0.90848	0.99799	19641	2	3.5361	0.0055213	0.021452	0.988872	462	4	3.5361
PGPEP1	6	0.98425	0.98415	0.998258	21398	0	3.0569	0.0055483	0.021545	0.988872	463	4	3.0569
TWISTNB	6	0.9383	0.95161	0.99799	20646	1	2.5616	0.0055578	0.021578	0.988872	464	3	2.5616
PRPF31	6	0.5208	0.7231	0.99799	15521	3	1.7033	0.0055692	0.021628	0.988872	465	3	1.7033
DDX27	6	0.96608	0.96806	0.99799	21026	1	2.2067	0.0055737	0.021644	0.988872	466	3	2.2067
HHIP	6	0.29858	0.54409	0.99799	11634	2	1.5914	0.0055739	0.021645	0.988872	467	3	1.5914
CCL3	6	0.0098278	0.041185	0.901166	981	2	2.5262	0.0055782	0.021658	0.988872	468	4	2.5262
GTF2A2	6	0.036311	0.11885	0.966559	2657	1	2.904	0.0055919	0.021709	0.988872	469	5	2.904
GIT2	6	0.50734	0.71247	0.99799	15298	1	3.4851	0.0056057	0.021758	0.988872	470	5	3.4851
NOL8	6	0.48599	0.69565	0.99799	15013	2	2.0544	0.0056146	0.02179	0.988872	471	3	2.0544
B3GALNT2	6	0.50893	0.71372	0.99799	15328	3	0.20646	0.0056233	0.021816	0.988872	472	1	0.20646
DDX56	6	0.78606	0.87721	0.99799	18945	2	3.1385	0.0056321	0.021847	0.988872	473	4	3.1385
GGA3	6	0.90168	0.93562	0.99799	20290	1	2.8334	0.0056344	0.021856	0.988872	474	5	2.8334
CACNB1	6	0.16494	0.36441	0.99779	7847	3	1.544	0.0056666	0.021966	0.988872	475	3	1.544
CDK5R2	6	0.52574	0.727	0.99799	15610	3	1.5368	0.0056727	0.021987	0.988872	476	3	1.5368
MAPK15	6	0.99608	0.99609	0.999328	21635	0	3.104	0.0056828	0.022023	0.988872	477	5	3.104
RPF2	5	0.82464	0.8988	0.99799	19416	1	2.7788	0.0056966	0.022076	0.988872	478	3	2.7788
SUV420H2	6	0.18411	0.393	0.99779	8452	3	1.6755	0.0057198	0.02216	0.988872	479	3	1.6755
ZNF416	6	0.60652	0.78951	0.99799	17017	2	1.9053	0.0057222	0.022167	0.988872	480	3	1.9053
CDC7	6	0.08707	0.2407	0.996244	5241	1	2.2094	0.005729	0.02219	0.988872	481	3	2.2094
ITGA11	6	0.024016	0.084683	0.934333	1963	2	3.0208	0.005738	0.022217	0.988872	482	4	3.0208
SUB1	6	0.39857	0.62564	0.99799	13424	2	1.7493	0.0057382	0.022217	0.988872	483	2	1.7493
TROVE2	6	0.22598	0.4526	0.99799	9700	3	1.5052	0.0057428	0.022234	0.988872	484	3	1.5052
URM1	6	0.99563	0.99565	0.999328	21626	0	3.5335	0.0057477	0.022251	0.988872	485	5	3.5335
YIF1B	6	0.93588	0.95037	0.99799	20613	1	3.4098	0.0057704	0.022331	0.988872	486	4	3.4098
MED7	6	0.019823	0.072525	0.923191	1703	2	0.7413	0.0057716	0.022334	0.988872	487	1	0.7413
PIH1D1	6	0.2581	0.49521	0.99799	10568	2	3.5825	0.0058004	0.022439	0.988872	488	4	3.5825
WFDC9	6	0.96515	0.96738	0.99799	21010	1	1.9611	0.005821	0.022513	0.988872	489	4	1.9611
TSG101	6	0.36763	0.60058	0.99799	12873	1	3.3245	0.0058341	0.022555	0.988872	490	5	3.3245
UBE2S	6	0.68014	0.82398	0.99799	17805	2	3.6679	0.0058351	0.02256	0.988872	491	4	3.6679
SPIB	6	0.99764	0.99766	0.99933	21672	0	2.8409	0.0058646	0.022662	0.988872	492	5	2.8409
SNRNP40	6	0.29691	0.5427	0.99799	11607	2	2.4184	0.0058704	0.022683	0.988872	493	4	2.4184
STRADB	6	0.08091	0.22726	0.994081	4962	5	-0.38303	0.0059198	0.022873	0.988872	494	1	-0.38303
FBP2	6	0.99176	0.99171	0.99881	21550	0	2.9376	0.0059232	0.022887	0.988872	495	5	2.9376
ISCA2	6	0.98678	0.98669	0.998553	21449	0	3.4043	0.0059479	0.022971	0.988872	496	5	3.4043
HOXC5	6	0.8297	0.90177	0.99799	19484	1	3.2114	0.0059577	0.023004	0.988872	497	5	3.2114
GPR45	6	0.98349	0.98338	0.99825	21385	0	3.5448	0.0059626	0.023017	0.988872	498	5	3.5448
MBOAT7	6	0.84896	0.91342	0.99799	19766	2	1.9317	0.0060173	0.023196	0.988872	499	3	1.9317
LRP1B	6	0.54673	0.74337	0.99799	15968	3	1.69	0.0060314	0.023241	0.988872	500	3	1.69
ELF4	6	0.93598	0.95042	0.99799	20617	1	2.7104	0.0060446	0.023282	0.988872	501	5	2.7104
TIMM21	6	0.026414	0.091448	0.943348	2100	3	0.7029	0.006055	0.023318	0.988872	502	3	0.7029
EXT2	6	0.086586	0.23989	0.996244	5222	3	0.87254	0.0060597	0.023333	0.988872	503	3	0.87254
SSH2	6	0.78606	0.87721	0.99799	18975	2	1.8137	0.0060681	0.023362	0.988872	504	3	1.8137
FAM149B1	6	0.023009	0.081861	0.934333	1890	3	0.78282	0.0060691	0.023364	0.988872	505	3	0.78282
CRYM	6	0.959	0.96319	0.99799	20928	1	3.089	0.0060811	0.023405	0.988872	506	4	3.089
CCDC113	6	0.52962	0.73009	0.99799	15677	2	1.945	0.0060831	0.023414	0.988872	507	3	1.945
C11orf30	6	0.94987	0.95771	0.99799	20780	1	2.5046	0.006107	0.023503	0.988872	508	3	2.5046
ACSL4	6	0.05707	0.17195	0.978563	3806	1	3.4667	0.0061255	0.023563	0.988872	509	4	3.4667
DNTT	6	0.40058	0.62729	0.99799	13462	1	3.6784	0.0061579	0.023686	0.988872	510	4	3.6784
TPM1	6	0.46069	0.67562	0.99799	14512	2	1.2974	0.0061669	0.023715	0.988872	511	2	1.2974
SFTPA2	6	0.77569	0.87159	0.99799	18794	1	2.3931	0.0061705	0.02373	0.988872	512	5	2.3931
GPR3	6	0.019278	0.0709	0.923191	1662	4	-0.78662	0.0062163	0.023878	0.988872	513	1	-0.78662
ZNF565	6	0.99787	0.99789	0.999453	21676	0	3.5511	0.0062333	0.023945	0.988872	514	5	3.5511
C1orf227	6	0.066943	0.19544	0.983432	4308	3	-0.55511	0.0062451	0.023991	0.988872	515	2	-0.55511
ZNF622	6	0.23738	0.46787	0.99799	10006	2	3.7985	0.0062522	0.024015	0.988872	516	4	3.7985
PHACTR2	6	0.010397	0.043384	0.901166	1039	4	-1.8511	0.0062657	0.024065	0.988872	517	1	-1.8511
FBXW4	6	0.95057	0.9581	0.99799	20794	1	2.8923	0.0063031	0.024202	0.988872	518	5	2.8923
SNRPD2	6	0.80731	0.88883	0.99799	19193	1	2.6464	0.0063151	0.02424	0.988872	519	3	2.6464
hsa-mir-663b	4	0.88109	0.9283	0.99799	20125	1	2.0547	0.006325	0.024272	0.988872	520	2	2.0547
ANKMY1	6	0.39094	0.61949	0.99799	13290	3	0.26542	0.0063645	0.02441	0.988872	521	1	0.26542
BCR	6	0.95129	0.95852	0.99799	20806	1	3.1934	0.0063701	0.024433	0.988872	522	4	3.1934
CTCF	6	0.35928	0.59376	0.99799	12727	2	2.1631	0.0063952	0.024516	0.988872	523	3	2.1631
SLC35F5	6	0.45678	0.67253	0.99799	14441	3	1.744	0.0064088	0.024561	0.988872	525	3	1.744
DGCR2	6	0.98131	0.98117	0.99825	21333	0	1.5253	0.0064139	0.024582	0.988872	526	2	1.5253
KERA	6	0.10935	0.27781	0.99779	6003	3	1.0741	0.0064805	0.024806	0.988872	527	3	1.0741
PEMT	6	0.97088	0.97162	0.99799	21116	1	3.0524	0.0064868	0.024835	0.988872	528	5	3.0524
hsa-mir-4477a	4	0.018656	0.069107	0.923191	1624	3	-1.1609	0.0064897	0.024849	0.988872	529	1	-1.1609
RPS19BP1	6	0.066749	0.195	0.983432	4295	5	-0.61701	0.0065621	0.025093	0.988872	531	1	-0.61701
P2RX6	6	0.72468	0.84532	0.99799	18253	2	2.6414	0.0065855	0.025166	0.988872	532	3	2.6414
NUMA1	6	0.94987	0.95772	0.99799	20781	1	1.8105	0.0066115	0.025254	0.988872	533	4	1.8105
TMEM184B	6	0.47841	0.68962	0.99799	14738	1	2.8608	0.0066217	0.025289	0.988872	534	5	2.8608
TNFSF18	6	0.29264	0.53812	0.99799	11506	3	-0.027362	0.0066609	0.025419	0.988872	535	1	-0.027362
CHCHD2	6	0.79625	0.88271	0.99799	19072	1	3.0665	0.006662	0.025426	0.988872	536	5	3.0665
ST20	6	0.29269	0.53817	0.99799	11509	3	1.4504	0.0066681	0.025448	0.988872	537	3	1.4504
MT1G	6	0.57671	0.76672	0.99799	16494	3	0.68002	0.0067102	0.025587	0.988872	538	2	0.68002
hsa-mir-1283-2	4	0.99329	0.99325	0.99896	21586	0	3.2235	0.0067141	0.025597	0.988872	539	4	3.2235
SEC14L3	6	0.84971	0.91389	0.99799	19777	2	1.1593	0.0067596	0.025773	0.988872	540	2	1.1593
LOC100130348	6	0.096557	0.25667	0.99779	5580	2	2.8413	0.0067821	0.025842	0.988872	541	3	2.8413
ASTL	6	0.31496	0.55755	0.99799	11951	2	2.5662	0.006809	0.02593	0.988872	542	3	2.5662
SLC9A3R1	6	0.72196	0.84401	0.99799	18225	2	3.0845	0.0068223	0.025973	0.988872	543	4	3.0845
SPTY2D1	6	0.48215	0.69257	0.99799	14836	3	1.3954	0.0068584	0.026123	0.988872	544	3	1.3954
SP1	6	0.99228	0.99223	0.99881	21566	0	3.4614	0.0068788	0.026195	0.988872	545	4	3.4614
ADAM29	6	0.1851	0.39448	0.99779	8481	4	-0.84262	0.0068819	0.026207	0.988872	546	2	-0.84262
CLN3	6	0.98686	0.98676	0.998553	21450	0	3.5105	0.0068871	0.026224	0.988872	548	5	3.5105
SLC2A5	6	0.0074014	0.031827	0.901166	739	2	2.9847	0.0069046	0.026282	0.988872	549	4	2.9847
FOXRED1	6	0.95249	0.95918	0.99799	20822	1	1.8137	0.0069078	0.026294	0.988872	550	3	1.8137
MTIF2	6	0.094125	0.25254	0.99684	5493	3	0.98401	0.0069263	0.026354	0.988872	551	3	0.98401
hsa-mir-6817	4	0.99307	0.99305	0.998948	21580	0	3.128	0.006927	0.026355	0.988872	552	4	3.128
DNAJB13	6	0.61955	0.7956	0.99799	17157	2	2.4834	0.0069321	0.026373	0.988872	553	4	2.4834
EHD1	6	0.28267	0.52614	0.99799	11250	4	-0.14345	0.0069571	0.02646	0.988872	554	1	-0.14345
OR13G1	6	0.63485	0.80287	0.99799	17315	2	2.7552	0.0069612	0.026473	0.988872	555	4	2.7552
GSTT1	6	0.90939	0.93864	0.99799	20356	1	3.4603	0.0070006	0.026613	0.988872	556	4	3.4603
GPA33	6	0.58411	0.7725	0.99799	16616	1	2.8923	0.0070024	0.026618	0.988872	557	5	2.8923
KLF13	6	0.9828	0.98269	0.99825	21364	0	1.8341	0.0070027	0.026619	0.988872	558	2	1.8341
GZMM	6	0.88407	0.92931	0.99799	20158	1	3.0311	0.0070081	0.026637	0.988872	559	5	3.0311
USP8	6	0.99841	0.99842	0.999624	21683	0	2.476	0.0070191	0.026682	0.988872	560	5	2.476
LCE2C	6	0.57304	0.76392	0.99799	16425	3	1.6177	0.0070226	0.026692	0.988872	561	3	1.6177
hsa-mir-4529	4	0.99298	0.99294	0.998948	21579	0	3.275	0.0070245	0.0267	0.988872	562	4	3.275
FAM110D	6	0.84187	0.90915	0.99799	19660	1	3.2836	0.0070395	0.026748	0.988872	563	5	3.2836
LRRC16B	6	0.98039	0.98027	0.998064	21322	0	2.9175	0.0070425	0.026757	0.988872	564	5	2.9175
IL1RN	6	0.50603	0.71144	0.99799	15278	3	1.3681	0.0070468	0.026774	0.988872	565	3	1.3681
IL1RAP	6	0.94656	0.95587	0.99799	20739	1	3.0589	0.0070505	0.026788	0.988872	566	5	3.0589
UBE2N	6	0.99743	0.99745	0.999328	21668	0	2.6433	0.007052	0.026794	0.988872	567	5	2.6433
ANKRD46	6	0.035348	0.11628	0.9654	2615	3	-0.58999	0.0070559	0.026807	0.988872	568	2	-0.58999
GUSB	6	0.26021	0.49792	0.99799	10631	2	2.3682	0.0070888	0.026924	0.988872	569	3	2.3682
SLC25A47	6	0.99856	0.99857	0.999645	21686	0	2.8771	0.0070989	0.026961	0.988872	570	5	2.8771
NDUFA5	6	0.034839	0.11491	0.965183	2580	3	0.57643	0.0071052	0.026986	0.988872	571	2	0.57643
HOXB4	6	0.97021	0.97109	0.99799	21104	1	2.1998	0.0071151	0.027017	0.988872	572	5	2.1998
ELL3	6	0.5005	0.70705	0.99799	15193	2	2.8036	0.0071152	0.027017	0.988872	573	4	2.8036
FAM174B	6	0.20283	0.42005	0.99799	9099	1	2.805	0.0071313	0.027074	0.988872	575	5	2.805
TBX19	6	0.4635	0.67784	0.99799	14558	2	3.4227	0.007135	0.027088	0.988872	576	4	3.4227
PALB2	6	0.959	0.96319	0.99799	20898	1	2.9162	0.0071495	0.027144	0.988872	577	5	2.9162
EIF3I	6	0.91358	0.94031	0.99799	20403	1	2.0314	0.0071546	0.027162	0.988872	578	3	2.0314
BACE2	6	0.1516	0.34427	0.99779	7430	1	2.8675	0.0071795	0.027249	0.988872	579	4	2.8675
PEX16	6	0.83803	0.90683	0.99799	19610	2	3.2354	0.0071907	0.027283	0.988872	580	4	3.2354
PRIM2	6	0.81591	0.89377	0.99799	19309	1	3.3645	0.007193	0.027288	0.988872	581	4	3.3645
HINT1	6	0.98306	0.98295	0.99825	21372	0	2.6368	0.0072046	0.02733	0.988872	582	5	2.6368
TMEM52	6	0.959	0.96319	0.99799	20877	1	2.9195	0.0072404	0.027447	0.988872	583	5	2.9195
PDE12	6	0.99826	0.99828	0.999624	21679	0	2.7104	0.0072466	0.027468	0.988872	584	5	2.7104
LDLRAD4	6	0.85562	0.9176	0.99799	19874	1	3.0237	0.0072555	0.027498	0.988872	585	4	3.0237
CCDC85B	6	0.96663	0.96849	0.99799	21030	1	2.5709	0.0072733	0.027557	0.988872	586	5	2.5709
ENHO	6	0.92403	0.94475	0.99799	20498	1	2.9533	0.0072939	0.02762	0.988872	587	5	2.9533
HOXA2	6	0.98373	0.98362	0.998258	21390	0	1.9291	0.0073027	0.02765	0.988872	588	3	1.9291
USH1C	6	0.95472	0.96055	0.99799	20846	1	2.8919	0.0073311	0.027739	0.988872	589	5	2.8919
STAM	6	0.60747	0.78994	0.99799	17027	2	3.5962	0.007334	0.027751	0.988872	590	4	3.5962
CYP4F3	6	0.68008	0.82395	0.99799	17803	1	3.5409	0.0073482	0.027798	0.988872	591	4	3.5409
SETBP1	6	0.9953	0.99529	0.999328	21617	0	2.9984	0.0073487	0.027803	0.988872	592	5	2.9984
CSN3	6	0.042985	0.13655	0.966559	3037	2	1.3225	0.007352	0.027814	0.988872	593	2	1.3225
OXLD1	6	0.1327	0.31494	0.99779	6834	2	1.9822	0.0073546	0.027824	0.988872	594	3	1.9822
ADAM23	6	0.87671	0.92684	0.99799	20088	1	3.0008	0.0073643	0.027855	0.988872	595	5	3.0008
PMVK	6	0.96664	0.96849	0.99799	21031	1	2.7755	0.0073799	0.027906	0.988872	596	5	2.7755
RPL3L	6	0.67344	0.82085	0.99799	17731	1	1.6056	0.0074014	0.027974	0.988872	597	2	1.6056
GSDMD	6	0.91671	0.94157	0.99799	20429	1	2.9675	0.0074112	0.028003	0.988872	598	5	2.9675
NDUFA10	6	0.56275	0.75588	0.99799	16269	1	3.6516	0.007445	0.028132	0.988872	599	5	3.6516
RTL1	6	0.84788	0.91276	0.99799	19752	1	3.528	0.0074453	0.028132	0.988872	600	4	3.528
hsa-mir-7975	4	0.93877	0.95183	0.99799	20652	0	3.7329	0.0074488	0.028144	0.988872	601	3	3.7329
SMARCD2	6	0.4909	0.69944	0.99799	15067	1	2.5261	0.0074508	0.028149	0.988872	602	4	2.5261
LIG3	6	0.095735	0.25522	0.997743	5551	1	3.3964	0.0074823	0.028247	0.988872	603	4	3.3964
hsa-mir-135b	4	0.81057	0.89066	0.99799	19229	1	3.7625	0.007491	0.028269	0.988872	604	3	3.7625
MAP1LC3B2	6	0.78758	0.87805	0.99799	19001	1	2.7977	0.0075025	0.028311	0.988872	605	5	2.7977
ZNF573	6	0.075754	0.21564	0.986655	4738	2	2.6719	0.0075495	0.028487	0.988872	606	3	2.6719
BAZ1B	6	0.33452	0.57347	0.99799	12320	2	2.9701	0.0075575	0.028516	0.988872	607	4	2.9701
RYR1	6	0.32103	0.5625	0.99799	12063	2	1.3916	0.0075582	0.028518	0.988872	608	3	1.3916
ANAPC13	6	0.43222	0.65275	0.99799	14001	1	2.5999	0.0075897	0.028623	0.988872	609	3	2.5999
KIAA1462	6	0.73239	0.8491	0.99799	18340	1	2.6755	0.0075915	0.028627	0.988872	610	5	2.6755
hsa-mir-6741	4	0.58474	0.773	0.99799	16628	2	2.0827	0.0076354	0.028781	0.988872	611	2	2.0827
TTLL4	6	0.44802	0.6655	0.99799	14281	2	3.041	0.0076359	0.028783	0.988872	612	4	3.041
GYG1	6	0.15619	0.35134	0.99779	7565	3	1.6471	0.0076614	0.028868	0.988872	613	3	1.6471
MMP12	6	0.84427	0.91059	0.99799	19697	2	2.7345	0.0076975	0.028992	0.988872	614	4	2.7345
WBP11	6	0.84244	0.90949	0.99799	19670	1	2.7097	0.0077261	0.029093	0.988872	615	5	2.7097
GIMAP5	6	0.7573	0.8619	0.99799	18602	2	2.0826	0.0077334	0.029119	0.988872	616	3	2.0826
PANK4	6	0.058582	0.17566	0.978563	3889	2	2.3954	0.0077404	0.029142	0.988872	617	3	2.3954
SLC1A1	6	0.15971	0.35667	0.99779	7681	2	1.5155	0.0077636	0.029215	0.988872	619	3	1.5155
XKR9	6	0.31427	0.55701	0.99799	11937	3	0.70316	0.0077962	0.029319	0.988872	620	2	0.70316
ELF1	6	0.95441	0.96035	0.99799	20840	1	2.4079	0.0078061	0.029356	0.988872	621	3	2.4079
C17orf97	6	0.28092	0.52402	0.99799	11214	4	-0.080686	0.0078455	0.029476	0.988872	622	1	-0.080686
CIC	6	0.55534	0.75015	0.99799	16148	1	2.8848	0.0078611	0.029531	0.988872	623	5	2.8848
TREM1	6	0.046523	0.1457	0.966559	3203	1	2.1402	0.0078718	0.029566	0.988872	624	3	2.1402
PRAME	6	0.99736	0.99738	0.999328	21666	0	2.7717	0.0078764	0.029581	0.988872	625	5	2.7717
RHOC	6	0.2655	0.50469	0.99799	10773	3	0.83746	0.0078907	0.02963	0.988872	626	3	0.83746
DYRK1A	6	0.48716	0.69655	0.99799	15024	3	0.19361	0.0078948	0.029646	0.988872	627	2	0.19361
PPIAL4E	6	0.29235	0.53777	0.99799	11490	2	2.0466	0.007902	0.029679	0.988872	628	3	2.0466
ADAMTS12	6	0.96568	0.96777	0.99799	21021	1	2.597	0.0079137	0.029722	0.988872	629	5	2.597
GJB2	6	0.23936	0.47051	0.99799	10065	2	2.3206	0.0079931	0.029981	0.988872	630	3	2.3206
NDUFA9	6	0.18944	0.40084	0.99779	8592	2	1.7437	0.0079935	0.029982	0.988872	631	3	1.7437
SLC35E2	6	0.095553	0.2549	0.997114	5550	1	2.8969	0.0080102	0.030043	0.988872	632	4	2.8969
ZNF645	6	0.07042	0.2035	0.983686	4491	4	-0.792	0.0080428	0.030145	0.988872	633	2	-0.792
LGALS14	6	0.8617	0.92146	0.99799	19967	1	3.3566	0.0080452	0.030154	0.988872	634	5	3.3566
TMEM191C	6	0.77571	0.87159	0.99799	18795	1	2.8878	0.0080753	0.030268	0.988872	635	5	2.8878
PIM3	6	0.77342	0.87036	0.99799	18773	2	1.7704	0.0080858	0.030307	0.988872	636	3	1.7704
FAM131C	6	0.58766	0.77522	0.99799	16670	2	2.9516	0.0080882	0.030315	0.988872	637	4	2.9516
RTEL1	6	0.68093	0.82434	0.99799	17818	2	3.1033	0.0081118	0.030393	0.988872	639	4	3.1033
SLC27A1	6	0.76819	0.86757	0.99799	18718	1	2.6426	0.0081279	0.03045	0.988872	640	5	2.6426
PHKG2	6	0.37927	0.60995	0.99799	13089	1	2.7832	0.008141	0.030496	0.988872	641	4	2.7832
STIP1	6	0.10497	0.27068	0.99779	5860	4	-1.1715	0.0081415	0.030498	0.988872	642	2	-1.1715
LSS	6	0.54159	0.73937	0.99799	15875	2	3.2717	0.0081507	0.030529	0.988872	643	4	3.2717
KIF9	6	0.84146	0.9089	0.99799	19654	2	2.9043	0.0082015	0.030685	0.988872	644	4	2.9043
RAD54B	6	0.076433	0.21718	0.986655	4775	3	1.9253	0.0082094	0.030712	0.988872	645	3	1.9253
HTR3B	6	0.16818	0.36926	0.99779	7953	1	2.7908	0.0082157	0.030735	0.988872	646	5	2.7908
HSPA5	6	0.959	0.96319	0.99799	20879	1	3.7884	0.0082353	0.030803	0.988872	647	4	3.7884
TPRG1L	6	0.45745	0.67306	0.99799	14456	3	-0.034231	0.0082401	0.030816	0.988872	648	2	-0.034231
NXT1	6	0.93868	0.95178	0.99799	20650	1	2.1178	0.008245	0.030835	0.988872	649	4	2.1178
ZC3H12B	6	0.97282	0.97319	0.99799	21148	1	3.166	0.0082571	0.030872	0.988872	650	4	3.166
LRRC61	6	0.52571	0.72698	0.99799	15609	1	2.7633	0.0082804	0.030953	0.988872	651	5	2.7633
RPGR	6	0.3148	0.55741	0.99799	11947	2	3.2577	0.0082863	0.030977	0.988872	652	4	3.2577
TRIT1	6	0.18948	0.4009	0.99779	8594	2	2.8535	0.0082895	0.030986	0.988872	653	3	2.8535
C1orf185	6	0.28468	0.52853	0.99799	11303	2	2.1847	0.0082985	0.031015	0.988872	654	4	2.1847
GAPDH	6	0.68202	0.82484	0.99799	17832	2	3.6111	0.0083	0.03102	0.988872	655	4	3.6111
RPL22	6	0.97744	0.97732	0.99799	21242	1	2.7615	0.0083031	0.031029	0.988872	656	4	2.7615
ISL2	6	0.50907	0.71383	0.99799	15332	1	3.4275	0.0083154	0.031073	0.988872	657	4	3.4275
FOLR1	6	0.91062	0.93914	0.99799	20368	1	2.8749	0.0083204	0.031094	0.988872	658	4	2.8749
DIABLO	6	0.45044	0.66748	0.99799	14328	3	-0.043569	0.0083881	0.031334	0.988872	659	1	-0.043569
CD8A	6	0.12768	0.30707	0.99779	6650	1	2.5338	0.0084304	0.031484	0.988872	660	5	2.5338
MED21	6	0.98361	0.98349	0.998258	21388	0	3.5217	0.0084339	0.031495	0.988872	661	4	3.5217
GBP4	6	0.98919	0.98914	0.99881	21490	0	2.8717	0.0084674	0.031611	0.988872	662	5	2.8717
ELANE	6	0.026106	0.090588	0.943348	2080	2	1.1203	0.008478	0.031647	0.988872	663	2	1.1203
NSMCE4A	6	0.90426	0.9366	0.99799	20308	1	1.478	0.0084867	0.031678	0.988872	664	3	1.478
OGFR	6	0.33572	0.57444	0.99799	12341	2	2.1078	0.0084898	0.031691	0.988872	665	3	2.1078
GINS3	6	0.40697	0.6324	0.99799	13578	2	0.74898	0.0085001	0.03173	0.988872	666	2	0.74898
VRTN	6	0.504	0.70983	0.99799	15250	2	3.0525	0.0085072	0.031755	0.988872	667	4	3.0525
CYC1	6	0.95173	0.95876	0.99799	20812	1	3.1894	0.0085161	0.031789	0.988872	668	5	3.1894
hsa-mir-6807	4	0.99148	0.99146	0.99881	21540	0	2.946	0.0085175	0.031794	0.988872	669	4	2.946
RFX7	6	0.74013	0.85302	0.99799	18411	2	3.0194	0.008527	0.031826	0.988872	670	4	3.0194
SMCO4	6	0.047166	0.14737	0.966559	3254	5	-1.4852	0.008536	0.031858	0.988872	671	1	-1.4852
CNPY2	6	0.98509	0.98498	0.99832	21420	0	3.1816	0.0085517	0.031906	0.988872	672	4	3.1816
TMEM123	6	0.098654	0.26024	0.99779	5648	1	3.4603	0.008558	0.031923	0.988872	673	5	3.4603
PPP1R15A	6	0.21403	0.43596	0.99799	9373	1	2.284	0.0085766	0.031987	0.988872	674	3	2.284
RET	6	0.12652	0.30522	0.99779	6610	3	0.73636	0.0085853	0.032019	0.988872	675	2	0.73636
PTN	6	0.31388	0.55668	0.99799	11933	2	3.6478	0.0086018	0.032069	0.988872	676	4	3.6478
DNAJB6	6	0.98696	0.98685	0.998553	21455	0	2.7743	0.008613	0.032097	0.988872	677	5	2.7743
AP1G1	6	0.012747	0.051341	0.901166	1211	2	1.9709	0.0086346	0.03218	0.988872	678	3	1.9709
PPFIA4	6	0.82308	0.89787	0.99799	19391	1	3.291	0.0086564	0.032249	0.988872	679	5	3.291
PAX6	6	0.018375	0.068274	0.921356	1608	3	0.66295	0.0086835	0.032344	0.988872	680	3	0.66295
OR5D14	6	0.44993	0.66705	0.99799	14319	3	0.51923	0.0086839	0.032345	0.988872	681	1	0.51923
hsa-mir-378b	4	0.99129	0.99127	0.99881	21538	0	2.3511	0.0087099	0.032421	0.988872	682	4	2.3511
KLRG2	6	0.31632	0.55864	0.99799	11971	2	2.1772	0.0087332	0.032503	0.988872	683	3	2.1772
OR14J1	6	0.58645	0.77431	0.99799	16653	2	1.9912	0.0087417	0.032532	0.988872	684	3	1.9912
ANXA11	6	0.99239	0.99235	0.99881	21569	0	3.4235	0.0087436	0.032539	0.988872	685	4	3.4235
ZNF574	6	0.82021	0.89625	0.99799	19359	2	1.9864	0.0087492	0.03256	0.988872	686	3	1.9864
UBA2	6	0.068175	0.1983	0.983432	4374	3	0.39872	0.0087507	0.032567	0.988872	687	2	0.39872
RAP2A	6	0.72038	0.84322	0.99799	18201	1	2.472	0.0087618	0.032606	0.988872	688	4	2.472
CHODL	6	0.19229	0.405	0.99779	8665	1	2.8412	0.00877	0.032632	0.988872	689	5	2.8412
ADAM11	6	0.76223	0.86445	0.99799	18643	2	2.0992	0.0087825	0.032685	0.988872	690	3	2.0992
FAM117B	6	0.13197	0.31379	0.99779	6814	3	1.0258	0.008787	0.032701	0.988872	691	3	1.0258
RLN3	6	0.89712	0.93393	0.99799	20249	1	1.3528	0.0088012	0.032746	0.988872	692	2	1.3528
ST3GAL4	6	0.33183	0.57125	0.99799	12263	1	3.0108	0.0088124	0.032786	0.988872	693	4	3.0108
VPS28	6	0.48215	0.69257	0.99799	14925	3	0.89766	0.0088575	0.032942	0.988872	694	2	0.89766
FAM103A1	6	0.28877	0.53348	0.99799	11404	2	2.4022	0.00888	0.033021	0.988872	695	3	2.4022
IL34	6	0.43769	0.65722	0.99799	14104	2	3.1625	0.0089016	0.033092	0.988872	696	4	3.1625
MTRNR2L7	4	0.37207	0.60419	0.99799	12965	2	1.5544	0.0089017	0.033092	0.988872	697	2	1.5544
SFPQ	6	0.93353	0.9492	0.99799	20593	1	2.4932	0.0089026	0.033095	0.988872	698	4	2.4932
ACTC1	6	0.30536	0.54968	0.99799	11765	3	1.2001	0.0089083	0.03312	0.988872	699	3	1.2001
FTH1	6	0.19507	0.40904	0.99779	8787	1	2.7567	0.0089189	0.033152	0.988872	700	3	2.7567
hsa-mir-5092	4	0.88109	0.9283	0.99799	20131	1	2.9234	0.0089255	0.033171	0.988872	701	2	2.9234
RAB42	6	0.83547	0.90524	0.99799	19566	2	3.4453	0.0089275	0.033178	0.988872	702	4	3.4453
RBBP6	6	0.59287	0.7793	0.99799	16775	3	0.55439	0.0089304	0.033186	0.988872	703	2	0.55439
CACNG5	6	0.20779	0.42718	0.99799	9210	2	1.8672	0.0089546	0.03326	0.988872	704	3	1.8672
FBXO15	6	0.029876	0.10119	0.947575	2317	4	-1.8185	0.0089797	0.03334	0.988872	705	2	-1.8185
GAB4	6	0.98324	0.98314	0.99825	21377	0	3.0504	0.008992	0.033382	0.988872	706	5	3.0504
STRA13	6	0.85091	0.91462	0.99799	19792	2	2.9994	0.0089993	0.033411	0.988872	707	4	2.9994
hsa-mir-5008	4	0.51981	0.72232	0.99799	15504	1	2.4274	0.0090071	0.033437	0.988872	708	2	2.4274
YEATS2	6	0.8849	0.9296	0.99799	20163	1	2.8918	0.0090236	0.033498	0.988872	709	5	2.8918
LRP3	6	0.99036	0.99032	0.99881	21523	0	3.3048	0.0090284	0.033515	0.988872	710	5	3.3048
ABP1	6	0.20738	0.42658	0.99799	9199	2	2.2956	0.009029	0.033517	0.988872	711	3	2.2956
SH3TC2	6	0.17866	0.38497	0.99779	8273	4	-0.74933	0.0090783	0.033684	0.988872	712	2	-0.74933
C17orf50	6	0.85549	0.91752	0.99799	19870	2	2.1357	0.0090899	0.033721	0.988872	713	3	2.1357
TXNL1	6	0.70803	0.83723	0.99799	18077	1	3.0008	0.0091102	0.033788	0.988872	714	5	3.0008
NUP85	6	0.57245	0.76346	0.99799	16415	1	2.6318	0.0091249	0.033834	0.988872	715	5	2.6318
ERP44	6	0.45719	0.67285	0.99799	14451	2	3.4654	0.0091291	0.033848	0.988872	716	4	3.4654
CIRBP	6	0.64244	0.80654	0.99799	17387	2	2.2909	0.0091642	0.033972	0.988872	718	4	2.2909
ZNF527	6	0.15079	0.34303	0.99779	7395	2	2.3999	0.0091768	0.034015	0.988872	719	3	2.3999
MAP1A	6	0.56531	0.75789	0.99799	16309	3	1.0507	0.0092101	0.034126	0.988872	720	2	1.0507
hsa-mir-548a-3	4	0.99078	0.99073	0.99881	21529	0	3.6272	0.0092171	0.034148	0.988872	721	4	3.6272
LOC391322	6	0.98501	0.9849	0.998284	21419	0	2.8339	0.0092261	0.03418	0.988872	722	4	2.8339
RBKS	6	0.9757	0.9757	0.99799	21209	1	2.9369	0.0092485	0.034256	0.988872	723	4	2.9369
DDX39B	6	0.99832	0.99834	0.999624	21680	0	2.929	0.0092691	0.034316	0.988872	724	5	2.929
AP1S3	6	0.33491	0.57379	0.99799	12327	3	0.20812	0.0092733	0.034325	0.988872	725	2	0.20812
GDF6	6	0.2527	0.4882	0.99799	10423	4	-0.22877	0.0092754	0.034331	0.988872	726	1	-0.22877
CD200R1L	6	0.39796	0.62512	0.99799	13413	3	1.679	0.0092773	0.034335	0.988872	727	3	1.679
MEI1	6	0.99093	0.9909	0.99881	21530	0	2.9142	0.0092803	0.034345	0.988872	728	5	2.9142
EMID1	6	0.53674	0.73566	0.99799	15800	3	1.0195	0.0092964	0.034399	0.988872	729	3	1.0195
TSSK6	6	0.73665	0.85125	0.99799	18380	2	3.5168	0.0093053	0.034438	0.988872	730	4	3.5168
SUPT6H	6	0.74827	0.85724	0.99799	18499	1	3.1312	0.0093189	0.034488	0.988872	731	5	3.1312
NCOA6	6	0.30222	0.54708	0.99799	11702	3	-0.05863	0.0093247	0.034504	0.988872	732	2	-0.05863
GNLY	6	0.48215	0.69257	0.99799	14850	3	1.6986	0.009327	0.034516	0.988872	733	3	1.6986
TMPRSS13	6	0.99284	0.9928	0.998948	21574	0	3.2633	0.0093368	0.034544	0.988872	734	4	3.2633
C19orf71	6	0.66224	0.81568	0.99799	17618	1	3.0034	0.0093657	0.034639	0.988872	735	4	3.0034
AMBP	6	0.10691	0.27391	0.99779	5920	3	0.059041	0.0093739	0.034662	0.988872	736	2	0.059041
ANP32A	6	0.24363	0.47617	0.99799	10179	2	2.4189	0.0093888	0.034713	0.988872	737	3	2.4189
MS4A15	6	0.71923	0.84266	0.99799	18192	1	3.1209	0.0093926	0.034724	0.988872	738	5	3.1209
ASH2L	6	0.87245	0.9255	0.99799	20051	1	2.9137	0.0093988	0.034747	0.988872	739	5	2.9137
PAQR9	6	0.6031	0.78717	0.99799	16967	2	2.1522	0.0094232	0.034829	0.988872	740	3	2.1522
CREB1	6	0.20673	0.42566	0.99799	9185	2	3.0387	0.0094314	0.034852	0.988872	741	4	3.0387
SPATA33	3	0.96549	0.96763	0.99799	21014	0	2.8054	0.0094923	0.035046	0.988872	742	3	2.8054
KRT10	6	0.8264	0.89984	0.99799	19436	1	2.7751	0.0095046	0.035093	0.988872	743	5	2.7751
RND1	6	0.14351	0.33183	0.99779	7166	3	1.0189	0.0095218	0.035154	0.988872	744	2	1.0189
C10orf137	6	0.58313	0.77172	0.99799	16600	2	2.3653	0.0095341	0.035197	0.988872	745	3	2.3653
PCBP1	6	0.93034	0.94764	0.99799	20558	1	2.4361	0.00954	0.035215	0.988872	746	5	2.4361
ME3	6	0.15794	0.35402	0.99779	7619	2	1.7013	0.0095516	0.03525	0.988872	747	3	1.7013
TBC1D13	6	0.047166	0.14737	0.966559	3273	5	-1.1991	0.009571	0.035319	0.988872	748	1	-1.1991
PHYHIP	6	0.27559	0.51747	0.99799	11067	3	1.4846	0.0096159	0.035483	0.988872	750	3	1.4846
INHBA	6	0.12564	0.30377	0.99779	6565	4	-0.95501	0.0096203	0.035499	0.988872	751	1	-0.95501
DDR2	6	0.21698	0.4401	0.99799	9461	4	-0.20436	0.0096218	0.035504	0.988872	752	2	-0.20436
ATOX1	6	0.48049	0.69126	0.99799	14765	2	3.2987	0.0096254	0.035517	0.988872	753	4	3.2987
EFCAB9	6	0.48215	0.69257	0.99799	14897	3	1.0726	0.0096695	0.035667	0.988872	754	3	1.0726
PGRMC2	6	0.95455	0.96044	0.99799	20844	1	2.88	0.0096847	0.03571	0.988872	755	4	2.88
GRAMD4	6	0.61919	0.79542	0.99799	17151	2	3.3528	0.0097334	0.035867	0.988872	757	4	3.3528
hsa-mir-6862-1	4	0.99026	0.99022	0.99881	21518	0	2.2953	0.009741	0.035896	0.988872	758	4	2.2953
RPL27A	6	0.85076	0.91453	0.99799	19790	2	2.6163	0.0097464	0.035914	0.988872	759	4	2.6163
MBNL1	6	0.72644	0.84616	0.99799	18273	1	3.6838	0.0097472	0.035918	0.988872	760	5	3.6838
DGKQ	6	0.51806	0.72095	0.99799	15474	1	3.3109	0.0097494	0.035926	0.988872	761	4	3.3109
MMP13	6	0.13501	0.31853	0.99779	6912	1	3.4476	0.009758	0.035958	0.988872	762	4	3.4476
TMEM179	6	0.25216	0.4875	0.99799	10409	2	2.5879	0.0097628	0.035975	0.988872	763	3	2.5879
ZSCAN5B	6	0.57769	0.76748	0.99799	16512	3	1.1574	0.0097681	0.035996	0.988872	764	3	1.1574
ZNF808	5	0.84604	0.91164	0.99799	19729	1	2.6592	0.0097753	0.036018	0.988872	765	3	2.6592
ICOSLG	6	0.98955	0.9895	0.99881	21498	0	2.7793	0.0097911	0.036078	0.988872	766	5	2.7793
IMMT	6	0.0059004	0.025821	0.901166	596	5	-2.2685	0.0098173	0.036158	0.988872	767	1	-2.2685
C9orf9	6	0.88306	0.92896	0.99799	20151	1	2.3335	0.0098274	0.036198	0.988872	768	3	2.3335
PSMB11	6	0.94316	0.95406	0.99799	20702	1	2.724	0.0098377	0.036233	0.988872	769	5	2.724
STMN2	6	0.95111	0.9584	0.99799	20804	1	2.0664	0.0098666	0.036339	0.988872	770	3	2.0664
SLC10A6	6	0.15146	0.34406	0.99779	7424	3	1.3447	0.009868	0.036344	0.988872	771	3	1.3447
SPDYE5	4	0.53954	0.73778	0.99799	15838	1	3.5805	0.0098769	0.036376	0.988872	772	3	3.5805
MRPS34	6	0.99502	0.995	0.999328	21613	0	2.971	0.0098788	0.036384	0.988872	773	4	2.971
DIEXF	6	0.031338	0.10523	0.956376	2385	4	-1.6455	0.0099158	0.03651	0.988872	774	2	-1.6455
SYT7	6	0.85535	0.91743	0.99799	19868	1	2.897	0.0099185	0.036521	0.988872	775	5	2.897
OR5M1	6	0.21732	0.44057	0.99799	9469	4	-0.38128	0.0099651	0.036685	0.988872	776	2	-0.38128
SSBP1	6	0.96457	0.96696	0.99799	20996	1	2.9508	0.0099709	0.036704	0.988872	777	5	2.9508
TNFSF10	6	0.41407	0.63811	0.99799	13694	1	2.7836	0.0099774	0.036721	0.988872	778	5	2.7836
SOX21	6	0.99649	0.9965	0.999328	21643	0	3.0226	0.0099877	0.036761	0.988872	779	4	3.0226
hsa-mir-4294	4	0.99001	0.98998	0.99881	21511	0	2.4898	0.0099929	0.036773	0.988872	780	4	2.4898
FBXO44	6	0.067934	0.19772	0.983432	4363	4	-1.5445	0.010014	0.036847	0.988872	781	1	-1.5445
SNCA	6	0.41764	0.64101	0.99799	13756	3	0.88845	0.010018	0.036856	0.988872	782	2	0.88845
KRTAP20-1	6	0.98106	0.98093	0.99825	21331	0	2.9392	0.01004	0.036935	0.988872	783	4	2.9392
PPM1M	6	0.74882	0.85752	0.99799	18507	1	2.3657	0.010064	0.03701	0.988872	784	4	2.3657
RNF122	6	0.78606	0.87721	0.99799	18885	2	1.3685	0.010066	0.037016	0.988872	785	2	1.3685
VPS35	6	0.05497	0.16687	0.978563	3691	2	1.8401	0.010113	0.037169	0.988872	786	2	1.8401
ZNF641	6	0.030712	0.10353	0.952423	2360	2	2.6273	0.010133	0.037239	0.988872	787	3	2.6273
STAT5A	6	0.81946	0.89583	0.99799	19349	2	2.5071	0.010151	0.037292	0.988872	788	3	2.5071
hsa-mir-370	4	0.98984	0.9898	0.99881	21505	0	2.5699	0.010158	0.037315	0.988872	789	4	2.5699
GSK3B	6	0.069657	0.20176	0.983432	4441	4	-1.3182	0.010162	0.037331	0.988872	790	1	-1.3182
CCDC40	6	0.44508	0.66312	0.99799	14225	2	2.1677	0.010166	0.03734	0.988872	791	3	2.1677
CLDN22	6	0.959	0.96319	0.99799	20934	1	2.8038	0.010169	0.037352	0.988872	792	3	2.8038
ABHD14A	6	0.91165	0.93953	0.99799	20384	1	2.9841	0.010188	0.037413	0.988872	793	5	2.9841
SLC25A10	6	0.38087	0.61126	0.99799	13121	3	1.6007	0.010194	0.037429	0.988872	794	3	1.6007
ROPN1L	6	0.74601	0.85604	0.99799	18470	1	2.0609	0.010211	0.037489	0.988872	795	3	2.0609
ANKRD52	6	0.86847	0.92427	0.99799	20033	1	3.4399	0.010224	0.037536	0.988872	796	4	3.4399
FGFR1OP	6	0.63473	0.80282	0.99799	17312	2	2.4703	0.010227	0.037546	0.988872	797	4	2.4703
ROR2	6	0.959	0.96319	0.99799	20937	1	3.0555	0.01023	0.037559	0.988872	798	5	3.0555
ADRBK1	6	0.24743	0.48124	0.99799	10277	2	2.6757	0.010249	0.037625	0.988872	799	3	2.6757
FLI1	6	0.048764	0.15146	0.973147	3379	3	1.5422	0.010258	0.037654	0.988872	800	3	1.5422
ABR	6	0.78606	0.87721	0.99799	18901	2	0.90685	0.010261	0.037662	0.988872	801	2	0.90685
TTC22	6	0.78606	0.87721	0.99799	18925	2	3.4226	0.010271	0.037703	0.988872	802	4	3.4226
HYI	6	0.55131	0.74694	0.99799	16095	2	1.9325	0.01031	0.037829	0.988872	803	4	1.9325
MFN1	6	0.82824	0.90091	0.99799	19469	2	3.4555	0.010323	0.037877	0.988872	804	4	3.4555
hsa-mir-3618	4	0.98966	0.98962	0.99881	21501	0	3.083	0.010343	0.037947	0.988872	805	4	3.083
S100A7	6	0.58913	0.77638	0.99799	16696	2	3.3769	0.010348	0.037962	0.988872	806	4	3.3769
SLAMF6	6	0.75838	0.86247	0.99799	18615	1	2.9369	0.010357	0.037992	0.988872	807	4	2.9369
DLX5	6	0.078196	0.22116	0.98998	4850	1	2.58	0.010379	0.038075	0.988872	808	5	2.58
SUSD1	6	0.22405	0.44994	0.99799	9652	3	1.5931	0.010397	0.038141	0.988872	809	3	1.5931
EVL	6	0.849	0.91345	0.99799	19767	1	2.9522	0.0104	0.038149	0.988872	810	5	2.9522
ATP6V0C	6	0.78606	0.87721	0.99799	18889	2	0.66559	0.010408	0.038175	0.988872	811	2	0.66559
CD58	6	0.069532	0.20147	0.983432	4437	2	3.1426	0.010415	0.038197	0.988872	812	4	3.1426
TTC8	6	0.98333	0.98322	0.99825	21380	0	3.0891	0.010431	0.038258	0.988872	813	4	3.0891
ARC	6	0.4846	0.69453	0.99799	14993	3	1.1329	0.010457	0.038352	0.988872	814	3	1.1329
ELMO3	6	0.12304	0.29964	0.99779	6486	3	-0.15284	0.010459	0.038359	0.988872	815	3	-0.15284
NFAT5	6	0.25114	0.48617	0.99799	10378	1	3.1577	0.010489	0.038458	0.988872	816	5	3.1577
DCXR	6	0.27337	0.51472	0.99799	11009	3	1.4476	0.0105	0.038499	0.988872	817	3	1.4476
FAM115A	6	0.48215	0.69257	0.99799	14878	3	0.71798	0.010507	0.038523	0.988872	818	2	0.71798
CYP27B1	6	0.99117	0.99114	0.99881	21534	0	2.8628	0.010509	0.03853	0.988872	819	4	2.8628
MRTO4	6	0.17204	0.37507	0.99779	8072	2	1.9872	0.010537	0.038617	0.988872	820	3	1.9872
CYP2C18	6	0.044149	0.13955	0.966559	3084	4	-1.2844	0.010549	0.038656	0.988872	821	2	-1.2844
CACNG3	6	0.7581	0.86232	0.99799	18608	2	2.0957	0.010555	0.038678	0.988872	822	3	2.0957
COG8	6	0.78606	0.87721	0.99799	18860	2	0.65886	0.010556	0.03868	0.988872	823	1	0.65886
hsa-mir-592	3	0.31917	0.56101	0.99799	12020	1	4.0635	0.010557	0.038685	0.988872	824	2	4.0635
MNS1	6	0.39176	0.62017	0.99799	13308	3	1.2388	0.010572	0.038725	0.988872	825	3	1.2388
OR4D6	6	0.77064	0.86887	0.99799	18744	1	2.4902	0.010654	0.039009	0.988872	826	4	2.4902
CMTM8	6	0.43599	0.65586	0.99799	14068	1	3.2208	0.010656	0.039015	0.988872	827	5	3.2208
hsa-mir-127	4	0.90134	0.9355	0.99799	20287	1	3.6111	0.01068	0.039092	0.988872	828	3	3.6111
PAGE4	6	0.51435	0.71803	0.99799	15422	1	2.3141	0.010704	0.039175	0.988872	829	3	2.3141
PPAP2A	6	0.50731	0.71245	0.99799	15296	1	3.0699	0.010729	0.03926	0.988872	830	5	3.0699
SH3D19	6	0.81922	0.89568	0.99799	19345	2	3.3941	0.010737	0.03928	0.988872	831	4	3.3941
LAMP2	6	0.099928	0.26232	0.99779	5680	1	3.1947	0.010745	0.039302	0.988872	832	4	3.1947
KCNAB3	6	0.080468	0.22628	0.993533	4944	4	-0.7276	0.010753	0.039325	0.988872	833	1	-0.7276
WNT8B	6	0.34911	0.58553	0.99799	12577	3	1.7475	0.010795	0.039471	0.988872	835	3	1.7475
RNASEH2C	6	0.12947	0.30988	0.99779	6718	4	-0.80607	0.010802	0.039493	0.988872	836	2	-0.80607
SKA2	6	0.98482	0.98472	0.998269	21415	0	1.9672	0.010811	0.039525	0.988872	837	5	1.9672
GAS6	6	0.17302	0.37649	0.99779	8103	3	0.92859	0.010828	0.039574	0.988872	838	3	0.92859
hsa-mir-3622a	4	0.52387	0.72553	0.99799	15584	1	4.0287	0.010829	0.039575	0.988872	839	3	4.0287
hsa-mir-6828	4	0.5232	0.72501	0.99799	15568	1	3.4133	0.010832	0.039584	0.988872	840	3	3.4133
EBAG9	6	0.96793	0.96941	0.99799	21059	1	3.2117	0.010836	0.039593	0.988872	841	4	3.2117
EIF4A1	6	0.99566	0.99568	0.999328	21627	0	2.8602	0.010838	0.039601	0.988872	842	5	2.8602
MFI2	6	0.74325	0.85465	0.99799	18435	2	0.77073	0.010838	0.039603	0.988872	843	2	0.77073
hsa-mir-4480	4	0.98914	0.9891	0.99881	21488	0	2.896	0.010861	0.039674	0.988872	844	4	2.896
NOB1	6	0.53055	0.73081	0.99799	15697	1	2.3885	0.010875	0.039721	0.988872	845	4	2.3885
SH3KBP1	6	0.81411	0.89272	0.99799	19277	2	3.212	0.01088	0.03974	0.988872	846	4	3.212
hsa-mir-520e	4	0.6059	0.78924	0.99799	17011	1	3.9916	0.01088	0.03974	0.988872	847	3	3.9916
KLHL9	6	0.66141	0.81529	0.99799	17609	2	0.51349	0.0109	0.039803	0.988872	848	2	0.51349
LDLRAD3	6	0.26646	0.50592	0.99799	10804	2	0.77654	0.0109	0.039805	0.988872	849	2	0.77654
ZPBP2	6	0.86255	0.92202	0.99799	19985	2	2.6987	0.010913	0.039842	0.988872	850	4	2.6987
SMYD1	6	0.83947	0.90768	0.99799	19626	2	1.4803	0.01095	0.039973	0.988872	851	3	1.4803
ZFP69B	6	0.45281	0.66938	0.99799	14359	1	3.1006	0.010993	0.040117	0.988872	852	5	3.1006
GPR82	6	0.11276	0.28331	0.99779	6138	4	-0.83184	0.010999	0.040133	0.988872	853	1	-0.83184
SEC23A	6	0.48775	0.697	0.99799	15029	1	2.9476	0.011027	0.040241	0.988872	854	4	2.9476
CARD9	6	0.054421	0.16552	0.978563	3653	2	1.4793	0.011048	0.040306	0.988872	855	3	1.4793
C2orf40	6	0.19733	0.41226	0.99779	8878	4	-0.14681	0.011097	0.040473	0.988872	856	2	-0.14681
hsa-mir-3908	4	0.83593	0.90553	0.99799	19571	1	2.8445	0.011111	0.040519	0.988872	857	3	2.8445
BAG3	6	0.062871	0.18596	0.980122	4119	3	0.053557	0.011146	0.040628	0.988872	858	2	0.053557
DAZAP1	6	0.37763	0.60864	0.99799	13067	1	2.3633	0.011196	0.040781	0.988872	859	3	2.3633
CDRT1	6	0.79201	0.88045	0.99799	19035	2	3.3227	0.011201	0.040802	0.988872	860	4	3.3227
RHBDF1	6	0.39531	0.62301	0.99799	13377	1	2.4667	0.011228	0.040885	0.988872	861	5	2.4667
FAM47E	6	0.59109	0.77787	0.99799	16737	2	2.9069	0.011245	0.040946	0.988872	862	4	2.9069
CTSK	6	0.5066	0.71187	0.99799	15289	1	2.3934	0.011257	0.040986	0.988872	863	3	2.3934
ZNF30	6	0.15803	0.35414	0.99779	7623	2	3.3309	0.011277	0.041047	0.988872	864	4	3.3309
C19orf52	6	0.27572	0.51764	0.99799	11072	4	0.016772	0.011294	0.041092	0.988872	865	2	0.016772
AKAP1	6	0.21114	0.43189	0.99799	9301	2	1.2326	0.01132	0.041174	0.988872	866	3	1.2326
hsa-mir-676	4	0.71005	0.83822	0.99799	18101	1	3.5621	0.011322	0.041181	0.988872	867	3	3.5621
TPPP2	6	0.90077	0.93529	0.99799	20279	1	3.431	0.011342	0.041245	0.988872	868	5	3.431
NR2E3	6	0.38505	0.61472	0.99799	13195	2	0.3243	0.011343	0.041251	0.988872	869	1	0.3243
ASCL3	6	0.19218	0.40485	0.99779	8662	3	-0.40411	0.011351	0.041272	0.988872	870	2	-0.40411
BTNL8	6	0.28617	0.53037	0.99799	11352	4	0.024451	0.011357	0.04129	0.988872	871	2	0.024451
KRR1	6	0.46224	0.67683	0.99799	14543	1	2.4114	0.011392	0.041401	0.988872	872	3	2.4114
hsa-mir-526a-2	3	0.42295	0.64525	0.99799	13845	1	2.4604	0.011416	0.041485	0.988872	873	2	2.4604
COX11	6	0.75084	0.85857	0.99799	18524	1	3.2886	0.011416	0.041485	0.988872	874	4	3.2886
C16orf97	6	0.4672	0.6808	0.99799	14615	2	2.195	0.011442	0.041569	0.988872	875	4	2.195
HIST1H4J	6	0.10606	0.27249	0.99779	5893	4	-0.75761	0.011491	0.041729	0.988872	876	1	-0.75761
OCRL	6	0.24476	0.47769	0.99799	10206	3	1.0726	0.011492	0.041735	0.988872	877	3	1.0726
TNKS2	6	0.11515	0.28713	0.99779	6215	1	2.1237	0.011504	0.041775	0.988872	878	3	2.1237
ADAD2	6	0.97989	0.97977	0.99799	21306	0	2.7513	0.011506	0.041782	0.988872	879	5	2.7513
AMOT	6	0.23671	0.46701	0.99799	9984	3	1.1402	0.011513	0.041797	0.988872	880	3	1.1402
hsa-mir-214	4	0.21879	0.44266	0.99799	9513	2	1.2646	0.011522	0.041833	0.988872	881	2	1.2646
OR6C4	6	0.98419	0.98408	0.998258	21396	0	2.3971	0.011522	0.041833	0.988872	882	5	2.3971
SPIN4	6	0.48287	0.69315	0.99799	14976	2	1.3389	0.011522	0.041833	0.988872	883	2	1.3389
SIL1	6	0.22982	0.45775	0.99799	9796	4	-0.6916	0.01154	0.041889	0.988872	884	1	-0.6916
TRIM74	4	0.54675	0.74338	0.99799	15999	2	0.89604	0.011554	0.041929	0.988872	885	1	0.89604
SRPK2	6	0.84524	0.91117	0.99799	19716	1	2.9939	0.011583	0.042029	0.988872	886	4	2.9939
DND1	6	0.99178	0.99174	0.99881	21551	0	2.885	0.011584	0.042035	0.988872	887	5	2.885
IFNA21	5	0.11493	0.28678	0.99779	6204	2	3.057	0.011587	0.04204	0.988872	888	3	3.057
PLA2G2A	6	0.75583	0.86115	0.99799	18585	2	3.1158	0.011632	0.042192	0.988872	889	3	3.1158
SIGLEC6	6	0.5681	0.76004	0.99799	16347	2	0.91655	0.011638	0.04221	0.988872	890	2	0.91655
TMEM121	6	0.99393	0.99388	0.999077	21597	0	2.1412	0.01165	0.042239	0.988872	891	4	2.1412
KLF1	6	0.34325	0.58066	0.99799	12475	2	2.409	0.01168	0.042324	0.988872	892	3	2.409
EREG	6	0.13838	0.3238	0.99779	7027	4	-1.1225	0.011688	0.042349	0.988872	893	2	-1.1225
LRFN3	6	0.45191	0.66866	0.99799	14344	1	2.3187	0.011715	0.042448	0.988872	894	5	2.3187
WIPF1	6	0.39607	0.62359	0.99799	13389	3	0.62529	0.011737	0.042512	0.988872	895	2	0.62529
EEF1B2	6	0.99501	0.99498	0.999328	21611	0	3.366	0.011763	0.0426	0.988872	897	5	3.366
MRPL18	6	0.83047	0.90227	0.99799	19494	2	2.1393	0.011786	0.042671	0.988872	898	3	2.1393
SF3A1	6	0.9265	0.9459	0.99799	20521	1	2.8647	0.011802	0.042728	0.988872	899	5	2.8647
COL9A3	6	0.30032	0.54549	0.99799	11671	1	3.387	0.011825	0.042801	0.988872	900	4	3.387
NEU2	6	0.8195	0.89585	0.99799	19350	2	2.6809	0.011835	0.042841	0.988872	901	4	2.6809
MYH13	6	0.98966	0.98962	0.99881	21502	0	2.7675	0.011849	0.042887	0.988872	902	3	2.7675
PET100	6	0.13518	0.3188	0.99779	6917	1	2.7472	0.011876	0.042971	0.988872	903	4	2.7472
SCAMP4	6	0.36773	0.60067	0.99799	12874	1	2.9442	0.011877	0.042972	0.988872	904	5	2.9442
FARP2	6	0.85206	0.91536	0.99799	19808	2	2.2941	0.011884	0.042992	0.988872	905	3	2.2941
RAB3IP	6	0.74164	0.85382	0.99799	18421	2	2.8542	0.011894	0.043021	0.988872	906	4	2.8542
OR2T11	6	0.98039	0.98027	0.998064	21323	0	2.5001	0.01191	0.043073	0.988872	907	5	2.5001
GOLGA8O	6	0.2662	0.50558	0.99799	10796	1	1.7832	0.011913	0.043088	0.988872	908	3	1.7832
PPIC	6	0.31924	0.56106	0.99799	12022	3	0.84515	0.011983	0.043322	0.988872	909	3	0.84515
WASF3	6	0.22316	0.44868	0.99799	9620	3	1.6507	0.012005	0.04339	0.988872	910	3	1.6507
UBR5	6	0.046666	0.14608	0.966559	3209	2	3.2991	0.01201	0.043407	0.988872	911	4	3.2991
MMAB	6	0.94524	0.95517	0.99799	20718	1	3.058	0.012041	0.043498	0.988872	912	3	3.058
TM9SF2	6	0.060233	0.17971	0.978563	3983	1	2.8703	0.01205	0.043527	0.988872	913	5	2.8703
NEXN	6	0.24888	0.48314	0.99799	10313	2	0.56956	0.012081	0.043628	0.988872	914	1	0.56956
SAMHD1	6	0.80172	0.88572	0.99799	19125	1	2.6378	0.012106	0.043716	0.988872	915	5	2.6378
BAALC	6	0.06883	0.19986	0.983432	4404	2	2.8866	0.012114	0.043737	0.988872	916	4	2.8866
STRN3	6	0.9219	0.9438	0.99799	20477	1	2.9683	0.012116	0.043745	0.988872	917	4	2.9683
CCDC176	6	0.23456	0.46417	0.99799	9933	2	2.9097	0.012128	0.043775	0.988872	918	3	2.9097
ADPRHL1	6	0.0092618	0.038999	0.901166	914	3	-0.88164	0.01213	0.043781	0.988872	919	2	-0.88164
LYPD8	6	0.27422	0.51581	0.99799	11028	2	2.7762	0.012148	0.04383	0.988872	920	4	2.7762
PIGW	6	0.91941	0.94273	0.99799	20458	1	2.8587	0.012152	0.043842	0.988872	921	5	2.8587
RFC5	6	0.56535	0.75792	0.99799	16310	2	2.4244	0.01217	0.043912	0.988872	922	3	2.4244
NXF3	6	0.54116	0.73903	0.99799	15859	1	2.6898	0.012172	0.043914	0.988872	923	5	2.6898
ARHGEF39	6	0.50673	0.71197	0.99799	15293	3	1.1861	0.012179	0.043939	0.988872	924	3	1.1861
RXFP2	6	0.98451	0.98441	0.998258	21408	0	3.5038	0.012198	0.044003	0.988872	925	5	3.5038
SLC25A42	6	0.35399	0.58947	0.99799	12645	2	2.6161	0.012199	0.044008	0.988872	926	4	2.6161
VPREB1	6	0.90661	0.93754	0.99799	20330	1	3.4747	0.012219	0.044067	0.988872	927	4	3.4747
SPHK1	6	0.30284	0.54758	0.99799	11718	2	1.5251	0.012228	0.044095	0.988872	928	2	1.5251
IL1RAPL1	6	0.83739	0.90642	0.99799	19601	1	2.4191	0.012242	0.044144	0.988872	929	5	2.4191
ZDHHC14	6	0.72358	0.84479	0.99799	18237	1	2.6976	0.012252	0.044167	0.988872	930	4	2.6976
TUB	6	0.27388	0.51537	0.99799	11021	2	2.8923	0.012271	0.044235	0.988872	931	4	2.8923
PSORS1C1	6	0.7309	0.84839	0.99799	18319	2	1.3023	0.012298	0.04432	0.988872	932	4	1.3023
PROKR1	6	0.959	0.96319	0.99799	20910	1	2.4938	0.012324	0.044417	0.988872	933	4	2.4938
FRAT1	6	0.81802	0.89499	0.99799	19330	1	2.447	0.012325	0.04442	0.988872	934	3	2.447
FCER2	6	0.85552	0.91754	0.99799	19872	2	3.4169	0.012337	0.044454	0.988872	935	4	3.4169
HAMP	6	0.82351	0.89813	0.99799	19399	1	2.8104	0.012342	0.044467	0.988872	936	5	2.8104
MDFI	6	0.15742	0.35322	0.99779	7602	2	2.3852	0.012376	0.044563	0.988872	937	3	2.3852
C8orf33	6	0.70732	0.83689	0.99799	18069	2	2.325	0.012403	0.044645	0.988872	938	3	2.325
KIAA1614	6	0.076432	0.21718	0.986655	4773	1	3.3738	0.012425	0.044731	0.988872	939	4	3.3738
C5orf52	6	0.13391	0.31683	0.99779	6872	2	1.8581	0.012425	0.044731	0.988872	940	3	1.8581
UNC50	6	0.99152	0.99149	0.99881	21542	0	3.2731	0.012426	0.044733	0.988872	941	5	3.2731
hsa-mir-140	4	0.21152	0.43241	0.99799	9309	3	-0.42874	0.012472	0.04488	0.988872	943	1	-0.42874
CERCAM	6	0.98559	0.98549	0.998342	21430	0	2.4037	0.012474	0.044886	0.988872	944	5	2.4037
SEC61A2	6	0.83967	0.90781	0.99799	19628	1	3.1129	0.01248	0.0449	0.988872	945	4	3.1129
hsa-mir-708	4	0.67148	0.81994	0.99799	17708	1	3.1615	0.012481	0.044901	0.988872	946	3	3.1615
CYP4F2	6	0.65983	0.81458	0.99799	17594	2	1.7723	0.012488	0.044923	0.988872	947	3	1.7723
CEACAM3	6	0.76381	0.86526	0.99799	18666	1	2.7397	0.012502	0.044969	0.988872	948	4	2.7397
MYLK2	6	0.59019	0.77717	0.99799	16716	3	2.0742	0.012503	0.044971	0.988872	949	3	2.0742
MAPK11	6	0.94185	0.95337	0.99799	20688	1	3.0517	0.012519	0.045022	0.988872	950	5	3.0517
SLC15A4	6	0.030277	0.10233	0.949179	2339	3	0.18218	0.012523	0.04504	0.988872	951	1	0.18218
LOC440335	6	0.86086	0.92093	0.99799	19957	1	3.4353	0.012528	0.04505	0.988872	953	4	3.4353
SATB1	6	0.21155	0.43245	0.99799	9311	2	1.9578	0.012528	0.045051	0.988872	954	3	1.9578
FAM124B	6	0.79333	0.88114	0.99799	19044	1	2.1617	0.012535	0.045069	0.988872	955	3	2.1617
RASSF7	6	0.39233	0.62065	0.99799	13316	1	2.297	0.012535	0.04507	0.988872	956	4	2.297
ZNF260	6	0.43779	0.65731	0.99799	14106	2	2.1834	0.012555	0.045141	0.988872	957	3	2.1834
HOXB9	6	0.86067	0.9208	0.99799	19952	1	2.6147	0.012572	0.045193	0.988872	958	3	2.6147
EZH1	6	0.73849	0.85218	0.99799	18395	2	3.3049	0.012581	0.045219	0.988872	959	4	3.3049
TRIM5	6	0.071307	0.20552	0.983686	4528	1	3.388	0.01259	0.045242	0.988872	960	4	3.388
NR1H3	6	0.88425	0.92938	0.99799	20159	1	2.7409	0.012602	0.045274	0.988872	961	5	2.7409
HPSE2	6	0.86792	0.92411	0.99799	20028	1	2.9212	0.012602	0.045276	0.988872	962	5	2.9212
TRIM39	6	0.10262	0.2668	0.99779	5772	2	2.5056	0.012622	0.045337	0.988872	963	4	2.5056
NRIP1	6	0.88023	0.92801	0.99799	20110	1	2.7933	0.012624	0.045344	0.988872	964	5	2.7933
GABRR2	6	0.59473	0.78074	0.99799	16814	2	2.863	0.012633	0.045373	0.988872	965	4	2.863
MEIG1	6	0.89413	0.93285	0.99799	20229	1	2.6782	0.012653	0.045431	0.988872	966	5	2.6782
NAA30	6	0.40032	0.62708	0.99799	13453	1	2.9983	0.012654	0.045439	0.988872	967	4	2.9983
BOLA1	6	0.959	0.96319	0.99799	20900	1	1.0403	0.012667	0.045489	0.988872	968	2	1.0403
ECM2	6	0.30436	0.54885	0.99799	11748	1	2.3035	0.012671	0.045497	0.988872	969	3	2.3035
UBE2I	6	0.088542	0.2432	0.996382	5299	1	2.8107	0.01269	0.045562	0.988872	970	5	2.8107
MAP4K3	6	0.39171	0.62013	0.99799	13307	1	3.1505	0.012695	0.045579	0.988872	971	5	3.1505
ARL16	6	0.29061	0.53572	0.99799	11453	3	-0.12637	0.01272	0.045659	0.988872	972	2	-0.12637
HDC	6	0.045233	0.14238	0.966559	3138	1	2.1721	0.01272	0.045661	0.988872	973	5	2.1721
ZNF688	6	0.4582	0.67368	0.99799	14474	2	0.79245	0.01272	0.045661	0.988872	974	2	0.79245
PNOC	6	0.95024	0.95792	0.99799	20788	1	3.3006	0.012725	0.04568	0.988872	975	5	3.3006
METTL3	6	0.64527	0.80793	0.99799	17423	1	2.5753	0.01273	0.045694	0.988872	976	5	2.5753
AGXT	6	0.10998	0.27885	0.99779	6023	3	-0.27347	0.012769	0.045807	0.988872	977	2	-0.27347
NDUFA2	6	0.98406	0.98396	0.998258	21394	0	2.4499	0.012773	0.045823	0.988872	978	5	2.4499
DNAJB9	6	0.27325	0.51455	0.99799	11006	3	-0.33737	0.01278	0.045851	0.988872	979	2	-0.33737
RPL10L	6	0.87677	0.92687	0.99799	20089	1	2.8271	0.012807	0.045934	0.988872	980	4	2.8271
CALU	6	0.34146	0.57918	0.99799	12442	3	0.36993	0.012818	0.045968	0.988872	981	2	0.36993
POC1B	6	0.46906	0.68229	0.99799	14641	3	1.8288	0.012819	0.04597	0.988872	982	3	1.8288
GGH	6	0.61808	0.7949	0.99799	17139	1	3.2483	0.012839	0.046041	0.988872	983	5	3.2483
TSPAN1	6	0.85897	0.91976	0.99799	19924	1	2.2153	0.012881	0.046171	0.988872	984	5	2.2153
PLEKHG7	6	0.43694	0.65662	0.99799	14088	2	2.3269	0.012916	0.046285	0.988872	985	3	2.3269
ST20-MTHFS	2	0.009158	0.03862	0.901166	908	1	1.2245	0.012961	0.046427	0.988872	986	1	1.2245
GUCY2C	6	0.21003	0.43033	0.99799	9254	3	0.42016	0.012965	0.046441	0.988872	987	3	0.42016
CEP57L1	6	0.68755	0.82741	0.99799	17889	2	2.876	0.012975	0.046474	0.988872	988	4	2.876
ECD	6	0.9667	0.96853	0.99799	21034	1	2.2429	0.012995	0.046537	0.988872	989	4	2.2429
FBXO4	6	0.80681	0.88855	0.99799	19187	1	3.1742	0.012997	0.046545	0.988872	990	4	3.1742
SLC25A27	6	0.07172	0.20647	0.983686	4549	3	-0.59932	0.013015	0.046599	0.988872	991	2	-0.59932
AADACL3	6	0.9548	0.96059	0.99799	20848	1	3.1003	0.013022	0.046622	0.988872	992	4	3.1003
RBX1	6	0.1857	0.39534	0.99779	8498	1	3.0728	0.013025	0.046634	0.988872	993	5	3.0728
FTH1P18	6	0.31996	0.56164	0.99799	12035	1	3.1105	0.013028	0.046644	0.988872	994	5	3.1105
PVR	6	0.959	0.96319	0.99799	20891	1	2.9253	0.013049	0.046712	0.988872	995	5	2.9253
CCDC108	6	0.70369	0.83513	0.99799	18038	2	1.4106	0.013064	0.046752	0.988872	996	2	1.4106
CHID1	6	0.12918	0.30942	0.99779	6705	4	-0.48331	0.013069	0.046774	0.988872	997	2	-0.48331
FOXC2	6	0.093404	0.25134	0.99684	5466	3	0.13166	0.013089	0.046835	0.988872	998	2	0.13166
LHX3	6	0.10116	0.26439	0.99779	5720	3	-0.38418	0.013103	0.046881	0.988872	999	2	-0.38418
MTOR	6	0.62781	0.79945	0.99799	17237	2	3.2103	0.013107	0.046896	0.988872	1000	4	3.2103
PRAP1	6	0.86092	0.92096	0.99799	19959	2	2.2105	0.013113	0.046911	0.988872	1001	3	2.2105
SMAP2	6	0.13444	0.31763	0.99779	6886	3	1.408	0.013116	0.046921	0.988872	1002	3	1.408
PPRC1	6	0.49308	0.7012	0.99799	15087	2	2.7548	0.01312	0.046932	0.988872	1003	4	2.7548
GATSL1	6	0.61701	0.79437	0.99799	17128	2	3.4979	0.013144	0.047011	0.988872	1004	4	3.4979
DUOX1	6	0.4316	0.65222	0.99799	13989	2	2.6378	0.01315	0.047034	0.988872	1005	4	2.6378
hsa-mir-4781	4	0.58682	0.77459	0.99799	16655	2	1.7298	0.013151	0.047037	0.988872	1006	2	1.7298
VAV3	6	0.02732	0.094019	0.943348	2151	3	-0.39318	0.013162	0.047071	0.988872	1007	2	-0.39318
GP1BB	6	0.82386	0.89833	0.99799	19401	1	3.1918	0.01317	0.047092	0.988872	1008	5	3.1918
hsa-mir-6516	4	0.97039	0.97123	0.99799	21107	0	2.2566	0.013192	0.047173	0.988872	1009	3	2.2566
HERC5	6	0.083229	0.23239	0.995311	5064	2	3.3628	0.013204	0.047218	0.988872	1010	4	3.3628
ITGA3	6	0.7548	0.86065	0.99799	18572	2	1.8968	0.013211	0.047236	0.988872	1011	3	1.8968
TCL1B	6	0.65074	0.81046	0.99799	17494	2	1.7333	0.013214	0.047245	0.988872	1012	3	1.7333
FOXP2	6	0.51195	0.71613	0.99799	15381	1	3.0305	0.013218	0.047254	0.988872	1013	5	3.0305
CACNA2D1	6	0.61533	0.79359	0.99799	17105	1	2.5456	0.013231	0.04729	0.988872	1014	4	2.5456
PRSS22	6	0.93862	0.95175	0.99799	20649	1	1.3601	0.013251	0.047359	0.988872	1015	3	1.3601
CLEC2B	6	0.082827	0.23148	0.995311	5043	2	2.6269	0.013281	0.047463	0.988872	1016	4	2.6269
FBXW8	6	0.99673	0.99674	0.999328	21651	0	2.5082	0.013288	0.047485	0.988872	1017	5	2.5082
CCDC136	6	0.35604	0.59113	0.99799	12669	2	2.5164	0.013299	0.047516	0.988872	1018	3	2.5164
TRAPPC2L	6	0.072434	0.20809	0.983686	4589	3	1.185	0.013309	0.047558	0.988872	1019	3	1.185
CDC20	6	0.96341	0.96617	0.99799	20971	1	2.5646	0.013315	0.047577	0.988872	1020	5	2.5646
UGT8	6	0.013457	0.053498	0.901166	1274	1	2.4513	0.01333	0.047629	0.988872	1021	5	2.4513
TNFSF13	6	0.92867	0.94687	0.99799	20539	1	2.4915	0.01334	0.047657	0.988872	1022	5	2.4915
GSK3A	6	0.92988	0.94742	0.99799	20554	1	2.5957	0.013353	0.047697	0.988872	1023	3	2.5957
SLCO3A1	6	0.9873	0.9872	0.998622	21461	0	2.6589	0.013355	0.047707	0.988872	1024	5	2.6589
KRTAP15-1	6	0.21102	0.43171	0.99799	9298	1	2.7949	0.013361	0.047722	0.988872	1025	3	2.7949
WDR81	6	0.53128	0.73137	0.99799	15709	3	0.99906	0.013407	0.04788	0.988872	1027	2	0.99906
SH2D2A	6	0.31465	0.55729	0.99799	11942	3	-0.089626	0.013408	0.047882	0.988872	1028	2	-0.089626
ZBTB46	6	0.99621	0.99623	0.999328	21637	0	2.7718	0.013432	0.047964	0.988872	1029	5	2.7718
P2RY11	6	0.54302	0.74047	0.99799	15903	2	3.5312	0.013436	0.047979	0.988872	1030	4	3.5312
DOLK	6	0.69732	0.83205	0.99799	17984	2	1.4275	0.013457	0.048039	0.988872	1031	2	1.4275
hsa-mir-200a	4	0.44412	0.66237	0.99799	14210	2	-0.035607	0.013489	0.048136	0.988872	1032	1	-0.035607
LYPD5	6	0.82319	0.89793	0.99799	19393	2	2.4957	0.013503	0.048182	0.988872	1033	3	2.4957
RPA3	6	0.77561	0.87154	0.99799	18792	1	2.7585	0.013531	0.048262	0.988872	1034	3	2.7585
TENC1	6	0.99594	0.99595	0.999328	21633	0	2.2059	0.013553	0.048329	0.988872	1035	5	2.2059
CRTAP	6	0.44914	0.66641	0.99799	14301	3	0.025083	0.013555	0.048334	0.988872	1036	2	0.025083
DCHS2	6	0.80987	0.89023	0.99799	19222	1	2.9407	0.013604	0.048477	0.988872	1037	4	2.9407
MFSD12	6	0.74156	0.85377	0.99799	18420	2	1.9915	0.013613	0.048507	0.988872	1038	3	1.9915
C6orf1	6	0.61888	0.79527	0.99799	17148	1	2.9422	0.013654	0.048631	0.988872	1039	5	2.9422
HP	6	0.45326	0.66973	0.99799	14371	3	1.5202	0.013663	0.048657	0.988872	1040	3	1.5202
ALKBH7	6	0.50663	0.7119	0.99799	15290	2	1.4735	0.013702	0.048796	0.988872	1041	3	1.4735
NAV1	6	0.99751	0.99753	0.999328	21671	0	2.6168	0.013714	0.048842	0.988872	1042	5	2.6168
HRCT1	6	0.75592	0.86121	0.99799	18587	2	2.3788	0.013729	0.048883	0.988872	1043	3	2.3788
C14orf132	6	0.5105	0.71494	0.99799	15364	3	0.37955	0.013751	0.048954	0.988872	1044	2	0.37955
ZNF518A	6	0.1362	0.32041	0.99779	6961	2	2.9887	0.013761	0.048991	0.988872	1045	4	2.9887
CHRD	6	0.97999	0.97987	0.99799	21311	0	3.258	0.01377	0.04902	0.988872	1046	4	3.258
hsa-mir-4698	4	0.80942	0.88999	0.99799	19216	1	2.8438	0.013783	0.049061	0.988872	1047	3	2.8438
PARPBP	6	0.959	0.96319	0.99799	20932	1	2.652	0.013792	0.049082	0.988872	1048	5	2.652
TIAL1	6	0.25988	0.49748	0.99799	10619	2	1.5152	0.0138	0.049113	0.988872	1049	2	1.5152
IDH1	6	0.20787	0.42729	0.99799	9214	1	2.0671	0.013806	0.049129	0.988872	1050	3	2.0671
NME3	6	0.71431	0.84028	0.99799	18148	1	2.7023	0.013834	0.049222	0.988872	1051	5	2.7023
PAQR6	6	0.0093739	0.039433	0.901166	927	2	1.1913	0.013849	0.049275	0.988872	1052	2	1.1913
TUFM	6	0.959	0.96319	0.99799	20903	1	2.8322	0.013856	0.049296	0.988872	1053	4	2.8322
hsa-mir-517b	2	0.98614	0.98604	0.998534	21438	0	3.9697	0.013857	0.049307	0.988872	1054	2	3.9697
PDSS1	6	0.32484	0.56559	0.99799	12138	1	3.0802	0.013862	0.049321	0.988872	1055	5	3.0802
MRPL15	6	0.99236	0.99231	0.99881	21568	0	3.3125	0.013882	0.049382	0.988872	1056	4	3.3125
TOMM40L	6	0.30941	0.55299	0.99799	11842	3	0.45695	0.013898	0.049436	0.988872	1057	1	0.45695
NPR3	6	0.14028	0.3268	0.99779	7075	1	2.7501	0.013924	0.049521	0.988872	1058	3	2.7501
PKLR	6	0.99308	0.99306	0.998948	21581	0	2.2834	0.013935	0.049559	0.988872	1059	5	2.2834
SIRPB2	6	0.10651	0.27324	0.99779	5909	2	2.4969	0.013947	0.049591	0.988872	1060	4	2.4969
C10orf67	6	0.034698	0.11452	0.965183	2573	4	-1.0851	0.013997	0.049747	0.988872	1062	1	-1.0851
ZNF383	6	0.94099	0.95295	0.99799	20680	1	3.3212	0.014015	0.049819	0.988872	1063	4	3.3212
PRAMEF10	6	0.11132	0.28102	0.99779	6069	4	-1.1463	0.014028	0.04986	0.988872	1064	2	-1.1463
FEZF2	6	0.040998	0.13136	0.966559	2928	4	-1.3909	0.014046	0.049918	0.988872	1065	1	-1.3909
CXCR2	6	0.98608	0.98598	0.998534	21435	0	3.0697	0.014054	0.04995	0.988872	1066	5	3.0697
KCNB1	6	0.90532	0.93703	0.99799	20320	1	1.8162	0.014063	0.049977	0.988872	1067	2	1.8162
MINOS1	6	0.33707	0.57554	0.99799	12361	2	1.5346	0.014084	0.050047	0.988872	1068	3	1.5346
ZNF569	6	0.89919	0.93471	0.99799	20268	1	2.6284	0.014086	0.050054	0.988872	1069	5	2.6284
THOC3	6	0.096192	0.25601	0.99779	5568	4	-0.33127	0.014091	0.050066	0.988872	1070	2	-0.33127
MIER2	6	0.038183	0.12389	0.966559	2764	4	-1.0129	0.014095	0.050078	0.988872	1071	1	-1.0129
ATP5B	6	0.72841	0.84714	0.99799	18294	2	3.1073	0.014105	0.050109	0.988872	1072	4	3.1073
hsa-mir-138-1	4	0.31664	0.55891	0.99799	11975	1	3.3903	0.014107	0.050115	0.988872	1073	3	3.3903
EDN3	6	0.84282	0.90972	0.99799	19675	1	3.5069	0.014114	0.050136	0.988872	1074	4	3.5069
NOL3	6	0.70513	0.83583	0.99799	18048	2	2.1157	0.014143	0.05023	0.988872	1075	4	2.1157
COASY	6	0.053478	0.16321	0.978563	3606	2	2.1499	0.014144	0.050236	0.988872	1076	3	2.1499
IGSF5	6	0.99149	0.99146	0.99881	21541	0	2.4199	0.01417	0.050313	0.988872	1077	5	2.4199
KRIT1	6	0.56325	0.75625	0.99799	16279	1	3.3612	0.014174	0.050326	0.988872	1078	4	3.3612
CNTNAP1	6	0.19395	0.40741	0.99779	8697	3	0.42674	0.014193	0.050376	0.988872	1079	3	0.42674
ZNF280C	6	0.19654	0.41114	0.99779	8811	3	0.73605	0.014219	0.050466	0.988872	1081	3	0.73605
ST3GAL2	6	0.38528	0.61491	0.99799	13199	2	2.6333	0.014238	0.050529	0.988872	1082	4	2.6333
RLTPR	6	0.78606	0.87721	0.99799	18907	2	1.7171	0.014242	0.050546	0.988872	1083	3	1.7171
SLC24A1	6	0.74884	0.85753	0.99799	18509	2	3.175	0.014258	0.050596	0.988872	1084	4	3.175
DCLRE1A	6	0.96268	0.96566	0.99799	20960	1	2.3882	0.014284	0.050682	0.988872	1085	5	2.3882
PXMP4	6	0.067542	0.19683	0.983432	4340	4	-1.3619	0.014291	0.0507	0.988872	1086	2	-1.3619
MCMBP	6	0.9969	0.99692	0.999328	21653	0	3.2091	0.014307	0.050759	0.988872	1087	4	3.2091
ZFYVE27	6	0.51171	0.71594	0.99799	15380	2	2.0996	0.014311	0.050773	0.988872	1088	3	2.0996
BTN1A1	6	0.32458	0.56536	0.99799	12131	2	2.4396	0.014338	0.050853	0.988872	1089	3	2.4396
COL13A1	6	0.48215	0.69257	0.99799	14852	3	1.2232	0.01434	0.050861	0.988872	1090	3	1.2232
ORM2	4	0.47868	0.68982	0.99799	14741	1	3.6912	0.014346	0.05088	0.988872	1091	3	3.6912
MYOZ2	6	0.45518	0.67128	0.99799	14410	2	2.8946	0.014365	0.050934	0.988872	1092	4	2.8946
CYB5RL	6	0.17531	0.37991	0.99779	8167	1	2.4695	0.014384	0.050991	0.988872	1093	5	2.4695
EDDM3B	6	0.26365	0.5023	0.99799	10722	4	-0.38561	0.014389	0.051008	0.988872	1094	2	-0.38561
BRF1	6	0.19733	0.41226	0.99779	8877	4	-0.24829	0.01442	0.051103	0.988872	1095	2	-0.24829
GABRA4	6	0.96964	0.97067	0.99799	21092	1	2.6525	0.014422	0.05111	0.988872	1096	5	2.6525
DOK1	6	0.25157	0.48675	0.99799	10388	2	2.0643	0.014477	0.05127	0.988872	1097	3	2.0643
MFSD5	6	0.17856	0.38481	0.99779	8267	2	1.7684	0.014481	0.051286	0.988872	1098	3	1.7684
PIK3R2	6	0.27308	0.51434	0.99799	10999	1	2.5259	0.014485	0.051299	0.988872	1099	5	2.5259
ZNF177	6	0.0078455	0.033536	0.901166	786	3	-0.16553	0.014487	0.051304	0.988872	1100	2	-0.16553
DDX24	6	0.43226	0.6528	0.99799	14002	2	3.1075	0.014491	0.051319	0.988872	1101	4	3.1075
AGAP3	6	0.96964	0.97067	0.99799	21094	1	3.1366	0.014496	0.051334	0.988872	1102	4	3.1366
TARDBP	6	0.80387	0.8869	0.99799	19150	1	3.1178	0.0145	0.051349	0.988872	1103	4	3.1178
UCP3	6	0.98715	0.98705	0.998622	21458	0	2.3653	0.014501	0.051351	0.988872	1104	5	2.3653
ZXDA	6	0.77964	0.8737	0.99799	18822	2	3.1152	0.014516	0.051398	0.988872	1105	4	3.1152
IGSF9	6	0.40954	0.63445	0.99799	13620	1	2.7204	0.014522	0.051411	0.988872	1106	5	2.7204
PPP5D1	6	0.079866	0.22495	0.99236	4918	1	2.3621	0.014525	0.051424	0.988872	1107	5	2.3621
MARS2	6	0.4691	0.68232	0.99799	14643	2	2.5386	0.014533	0.051442	0.988872	1108	3	2.5386
RPS10	6	0.61761	0.79467	0.99799	17131	2	2.2577	0.014536	0.051451	0.988872	1109	3	2.2577
CXXC4	6	0.4508	0.66776	0.99799	14331	2	2.783	0.01454	0.051465	0.988872	1110	3	2.783
PPP1R3E	6	0.99698	0.99701	0.999328	21655	0	2.6983	0.014553	0.051502	0.988872	1111	5	2.6983
PIRT	6	0.59382	0.78001	0.99799	16797	2	3.0333	0.014567	0.051541	0.988872	1112	4	3.0333
PLIN2	6	0.41111	0.63574	0.99799	13642	3	0.25893	0.014585	0.0516	0.988872	1113	2	0.25893
OR4D10	6	0.056455	0.17049	0.978563	3774	1	2.6709	0.014608	0.051666	0.988872	1114	4	2.6709
MRPS33	6	0.418	0.64127	0.99799	13763	2	2.9308	0.014609	0.051667	0.988872	1115	4	2.9308
PFDN5	6	0.86247	0.92195	0.99799	19983	1	2.9504	0.014611	0.051673	0.988872	1116	5	2.9504
SERPINH1	6	0.2694	0.50973	0.99799	10892	3	-0.39212	0.014634	0.051747	0.988872	1117	1	-0.39212
CCDC107	6	0.61906	0.79536	0.99799	17149	2	2.8498	0.014642	0.051769	0.988872	1118	4	2.8498
EXOC3L4	6	0.9766	0.97654	0.99799	21220	1	3.0852	0.014651	0.051797	0.988872	1119	4	3.0852
hsa-mir-933	4	0.83734	0.90639	0.99799	19599	1	1.8665	0.014668	0.05185	0.988872	1120	2	1.8665
TBCA	6	0.2842	0.52797	0.99799	11294	2	0.68043	0.014675	0.051872	0.988872	1121	2	0.68043
PATL1	6	0.10619	0.27271	0.99779	5897	2	1.2149	0.014684	0.051896	0.988872	1122	2	1.2149
NKG7	6	0.35253	0.58831	0.99799	12623	2	3.1744	0.014704	0.051963	0.988872	1123	4	3.1744
RAB24	6	0.908	0.9381	0.99799	20339	1	3.0876	0.014732	0.052047	0.988872	1124	4	3.0876
BCL2L2	6	0.96964	0.97067	0.99799	21093	1	3.2347	0.014734	0.052055	0.988872	1125	4	3.2347
ZNF268	6	0.16042	0.35776	0.99779	7701	3	1.5914	0.014739	0.052067	0.988872	1126	3	1.5914
WNT2B	6	0.959	0.96319	0.99799	20902	1	1.8605	0.014747	0.052091	0.988872	1127	3	1.8605
TTLL1	6	0.43404	0.65428	0.99799	14039	2	3.3176	0.014764	0.052148	0.988872	1128	4	3.3176
LRRN2	6	0.17306	0.37657	0.99779	8105	1	1.9562	0.014782	0.052204	0.988872	1129	3	1.9562
SEC24B	6	0.99836	0.99837	0.999624	21681	0	2.4912	0.014791	0.052237	0.988872	1130	5	2.4912
TLK2	6	0.64719	0.80888	0.99799	17445	2	2.9214	0.014816	0.052308	0.988872	1131	4	2.9214
DHRS7	6	0.99636	0.99637	0.999328	21641	0	2.6574	0.014818	0.052312	0.988872	1132	5	2.6574
KRTAP11-1	6	0.8532	0.91609	0.99799	19827	2	2.6144	0.014825	0.052338	0.988872	1133	4	2.6144
TLDC1	6	0.84061	0.90838	0.99799	19639	1	1.9955	0.014831	0.052352	0.988872	1134	4	1.9955
CYP2C8	6	0.047721	0.14876	0.968404	3334	3	0.50889	0.014844	0.052403	0.988872	1135	3	0.50889
SLC22A18	6	0.4902	0.69891	0.99799	15056	2	3	0.01488	0.052512	0.988872	1136	4	3
PTP4A2	6	0.96482	0.96714	0.99799	21003	1	1.9019	0.014893	0.052553	0.988872	1137	5	1.9019
TG	6	0.088082	0.24242	0.996244	5281	3	0.23982	0.014903	0.052589	0.988872	1138	2	0.23982
TPM3	6	0.68844	0.82781	0.99799	17899	1	2.8719	0.01491	0.05261	0.988872	1139	4	2.8719
PRSS8	6	0.26915	0.50938	0.99799	10884	2	2.182	0.014925	0.052658	0.988872	1140	3	2.182
AVPR1A	6	0.85949	0.92008	0.99799	19936	2	1.6626	0.014929	0.052671	0.988872	1141	3	1.6626
hsa-mir-5692b	4	0.94894	0.95717	0.99799	20765	0	3.2195	0.01493	0.052674	0.988872	1142	3	3.2195
hsa-mir-539	4	0.95418	0.96021	0.99799	20837	0	3.7956	0.014942	0.052714	0.988872	1143	3	3.7956
MCM2	6	0.0024556	0.011319	0.862411	284	4	-2.6455	0.014978	0.052816	0.988872	1144	1	-2.6455
MRPL4	6	0.19733	0.41226	0.99779	8841	4	-0.1167	0.014982	0.052828	0.988872	1145	2	-0.1167
ZDHHC16	6	0.48215	0.69257	0.99799	14793	3	1.7341	0.015008	0.052907	0.988872	1146	3	1.7341
IFI44L	6	0.22293	0.44838	0.99799	9615	2	2.3679	0.01502	0.052946	0.988872	1147	4	2.3679
DBP	6	0.44023	0.65924	0.99799	14149	2	1.8238	0.015027	0.052974	0.988872	1148	2	1.8238
ZNF208	6	0.38362	0.61351	0.99799	13178	2	3.3907	0.01504	0.05301	0.988872	1149	4	3.3907
hsa-mir-4451	4	0.41495	0.63884	0.99799	13710	2	1.1335	0.015061	0.053079	0.988872	1150	2	1.1335
NDUFAF3	6	0.959	0.96319	0.99799	20884	1	2.2653	0.015066	0.053092	0.988872	1151	5	2.2653
TPP2	6	0.47894	0.69002	0.99799	14744	2	1.0543	0.015076	0.053111	0.988872	1152	3	1.0543
B3GNT5	6	0.61051	0.79136	0.99799	17057	1	1.0012	0.015119	0.053244	0.988872	1153	2	1.0012
RGL3	6	0.64848	0.80944	0.99799	17460	1	2.9738	0.015155	0.053358	0.988872	1155	5	2.9738
C2CD2L	6	0.20378	0.42145	0.99799	9125	3	0.062407	0.015174	0.053415	0.988872	1156	2	0.062407
UMODL1	6	0.95255	0.95922	0.99799	20824	1	2.8402	0.015198	0.053488	0.988872	1157	4	2.8402
SCIN	6	0.10497	0.27068	0.99779	5859	1	3.2693	0.015198	0.053488	0.988872	1158	4	3.2693
STRAP	6	0.14421	0.33292	0.99779	7190	1	2.6963	0.015207	0.053517	0.988872	1159	5	2.6963
NPY4R	6	0.063294	0.18691	0.981011	4136	1	2.3751	0.015218	0.053545	0.988872	1160	5	2.3751
ADCY8	6	0.59922	0.78421	0.99799	16899	1	2.9855	0.015221	0.053555	0.988872	1161	5	2.9855
LSM11	6	0.17058	0.37283	0.99779	8025	3	0.78876	0.015223	0.053559	0.988872	1162	2	0.78876
RNF168	6	0.77296	0.87012	0.99799	18769	1	3.2699	0.015227	0.053568	0.988872	1163	4	3.2699
ABCF2	6	0.8585	0.91946	0.99799	19915	1	2.992	0.015227	0.053568	0.988872	1164	4	2.992
ZNF623	6	0.8242	0.89854	0.99799	19406	1	2.5158	0.015234	0.053586	0.988872	1165	4	2.5158
KRT25	6	0.99397	0.99393	0.99908	21598	0	2.7366	0.015241	0.05361	0.988872	1166	5	2.7366
TRMT5	6	0.38123	0.61156	0.99799	13126	2	2.6945	0.015244	0.053622	0.988872	1167	4	2.6945
CLUH	6	0.92429	0.94487	0.99799	20501	1	2.559	0.015286	0.053762	0.988872	1168	4	2.559
ZYX	6	0.16431	0.3635	0.99779	7828	4	-0.63019	0.015306	0.053831	0.988872	1169	2	-0.63019
MTAP	6	0.12699	0.30597	0.99779	6627	4	-0.83949	0.015321	0.053875	0.988872	1170	2	-0.83949
DCHS1	6	0.28742	0.53187	0.99799	11371	3	1.4344	0.015361	0.054005	0.988872	1172	3	1.4344
hsa-mir-660	4	0.97745	0.97733	0.99799	21243	0	3.446	0.015369	0.054031	0.988872	1173	3	3.446
TUBGCP3	6	0.43829	0.6577	0.99799	14118	2	0.61928	0.01537	0.054031	0.988872	1174	2	0.61928
HMCN1	6	0.00032275	0.0016097	0.583251	59	3	0.055118	0.015419	0.054182	0.988872	1175	2	0.055118
HIST4H4	6	0.10921	0.2776	0.99779	5999	3	1.8129	0.015436	0.05424	0.988872	1176	3	1.8129
NDUFS3	6	0.23694	0.4673	0.99799	9993	2	2.273	0.015451	0.054282	0.988872	1177	4	2.273
hsa-mir-4747	4	0.14147	0.32864	0.99779	7108	3	-0.68788	0.015454	0.054285	0.988872	1178	1	-0.68788
GPER	6	0.45728	0.67292	0.99799	14453	3	1.2832	0.015459	0.054304	0.988872	1179	3	1.2832
PMS2	6	0.34124	0.579	0.99799	12438	2	1.8939	0.015468	0.054331	0.988872	1180	3	1.8939
STEAP3	6	0.030143	0.10194	0.948639	2331	5	-0.99861	0.015468	0.054332	0.988872	1181	1	-0.99861
GJA10	6	0.26343	0.50202	0.99799	10715	1	2.7101	0.015506	0.054464	0.988872	1182	5	2.7101
HIST1H2BG	6	0.22604	0.45268	0.99799	9701	4	-0.45758	0.015539	0.054574	0.988872	1183	2	-0.45758
ANO7	6	0.97483	0.97493	0.99799	21184	1	3.2148	0.015543	0.054585	0.988872	1184	4	3.2148
ARGFX	6	0.30128	0.54627	0.99799	11685	2	3.2357	0.015547	0.054605	0.988872	1185	4	3.2357
KCNF1	6	0.46658	0.68032	0.99799	14608	2	1.6488	0.015566	0.054668	0.988872	1186	3	1.6488
C12orf49	6	0.14391	0.33247	0.99779	7182	2	2.4728	0.015597	0.054766	0.988872	1187	3	2.4728
KAT7	6	0.061035	0.18167	0.979205	4017	2	2.203	0.015615	0.054826	0.988872	1188	3	2.203
TADA3	6	0.66081	0.81502	0.99799	17604	1	3.168	0.015617	0.054834	0.988872	1189	4	3.168
UBAP2	6	0.99631	0.99633	0.999328	21638	0	2.4393	0.015657	0.054956	0.988872	1191	3	2.4393
KAT2B	6	0.14281	0.3307	0.99779	7147	3	0.84418	0.015668	0.054986	0.988872	1192	3	0.84418
ZNF696	6	0.39417	0.62212	0.99799	13350	1	2.3188	0.015713	0.055112	0.988872	1193	4	2.3188
GGA1	6	0.97231	0.97278	0.99799	21138	1	3.3195	0.015728	0.055162	0.988872	1194	4	3.3195
ANAPC1	6	0.16219	0.36036	0.99779	7757	1	2.7915	0.015733	0.055184	0.988872	1195	5	2.7915
ANGEL1	6	0.26092	0.49884	0.99799	10650	3	1.2136	0.015736	0.055192	0.988872	1196	3	1.2136
CERS5	6	0.026107	0.090588	0.943348	2081	5	-1.4338	0.015762	0.055278	0.988872	1197	1	-1.4338
OXCT1	6	0.96922	0.97036	0.99799	21083	1	3.0568	0.015773	0.055314	0.988872	1198	5	3.0568
SP2	6	0.97879	0.97866	0.99799	21276	0	2.7817	0.015806	0.055405	0.988872	1199	5	2.7817
TACR1	6	0.80203	0.88589	0.99799	19128	2	1.6127	0.015811	0.05542	0.988872	1200	3	1.6127
RBM47	6	0.54837	0.74464	0.99799	16050	2	1.1146	0.015839	0.0555	0.988872	1201	2	1.1146
PRAMEF12	6	0.069136	0.20057	0.983432	4418	4	-1.0347	0.01586	0.055566	0.988872	1202	2	-1.0347
AGTR1	6	0.45696	0.67268	0.99799	14444	2	2.9393	0.015892	0.055667	0.988872	1203	4	2.9393
PRKDC	6	0.74221	0.85413	0.99799	18426	1	3.016	0.0159	0.055693	0.988872	1204	5	3.016
UBXN2B	6	0.91818	0.94222	0.99799	20442	1	2.6597	0.015905	0.055711	0.988872	1205	4	2.6597
LYPLA2	6	0.97828	0.97817	0.99799	21268	1	2.5751	0.015912	0.055731	0.988872	1206	4	2.5751
PRF1	6	0.98362	0.98351	0.998258	21389	0	2.7594	0.015933	0.05579	0.988872	1207	5	2.7594
GATM	6	0.17543	0.38009	0.99779	8170	2	2.5468	0.015948	0.055835	0.988872	1208	4	2.5468
TARBP1	6	0.36808	0.60095	0.99799	12878	3	0.041988	0.015958	0.055864	0.988872	1209	2	0.041988
SNX5	6	0.7969	0.88306	0.99799	19077	2	3.2204	0.015958	0.055864	0.988872	1210	4	3.2204
TM6SF2	6	0.55145	0.74705	0.99799	16098	2	2.478	0.016007	0.056019	0.988872	1211	3	2.478
SLURP1	6	0.77892	0.87333	0.99799	18818	1	2.6507	0.016023	0.056067	0.988872	1212	4	2.6507
AGBL2	6	0.86326	0.92249	0.99799	19994	1	2.9976	0.016029	0.056084	0.988872	1213	4	2.9976
ZNF783	6	0.83314	0.90385	0.99799	19522	1	2.3735	0.016061	0.056174	0.988872	1214	5	2.3735
CARD16	6	0.92247	0.94407	0.99799	20484	1	2.5495	0.016084	0.056242	0.988872	1215	5	2.5495
CPSF6	6	0.16745	0.36817	0.99779	7925	3	1.5151	0.016105	0.056305	0.988872	1216	3	1.5151
UQCRH	6	0.48691	0.69635	0.99799	15020	2	1.8082	0.016105	0.056306	0.988872	1217	3	1.8082
ESYT1	6	0.9888	0.98874	0.99881	21483	0	3.0147	0.01613	0.056376	0.988872	1218	4	3.0147
LRRC70	6	0.31682	0.55907	0.99799	11980	2	2.3816	0.01614	0.056404	0.988872	1219	3	2.3816
DENND4C	6	0.66168	0.81542	0.99799	17612	2	3.4183	0.016147	0.056425	0.988872	1220	4	3.4183
FTL	6	0.7095	0.83795	0.99799	18094	2	1.8171	0.016154	0.056448	0.988872	1221	3	1.8171
PTK6	6	0.8341	0.90441	0.99799	19547	1	3.442	0.016186	0.056539	0.988872	1222	5	3.442
HIST1H3D	6	0.12488	0.30257	0.99779	6540	1	1.7598	0.016203	0.056594	0.988872	1223	3	1.7598
KCNJ13	6	0.98401	0.98391	0.998258	21392	0	3.1963	0.016218	0.056653	0.988872	1224	5	3.1963
MROH1	6	0.99342	0.99337	0.99903	21587	0	2.7536	0.01624	0.056729	0.988872	1225	5	2.7536
ARHGAP44	6	0.72062	0.84336	0.99799	18206	2	1.7949	0.016252	0.056767	0.988872	1226	3	1.7949
KIAA0232	6	0.38608	0.61556	0.99799	13208	2	2.7608	0.016287	0.056884	0.988872	1227	4	2.7608
GOSR2	6	0.78606	0.87721	0.99799	18969	2	1.8465	0.016301	0.056921	0.988872	1228	3	1.8465
ZNF593	6	0.97746	0.97734	0.99799	21245	1	2.971	0.016327	0.056995	0.988872	1229	4	2.971
CPA3	6	0.11828	0.29214	0.99779	6322	2	1.4704	0.016328	0.056996	0.988872	1230	3	1.4704
ACTL6A	6	0.5064	0.71171	0.99799	15285	3	0.73426	0.01635	0.057064	0.988872	1231	1	0.73426
CSF2RB	6	0.11436	0.28585	0.99779	6184	2	2.7134	0.016359	0.057091	0.988872	1232	4	2.7134
RAD50	6	0.81369	0.89247	0.99799	19270	2	2.0875	0.016386	0.057182	0.988872	1233	3	2.0875
RPL10A	6	0.27273	0.51389	0.99799	10992	2	1.5753	0.016395	0.057214	0.988872	1234	3	1.5753
PPCDC	6	0.20332	0.42076	0.99799	9112	2	3.2444	0.016399	0.057224	0.988872	1235	4	3.2444
ZWINT	6	0.1086	0.27666	0.99779	5976	4	-1.0867	0.016399	0.057224	0.988872	1236	2	-1.0867
CD5	6	0.77696	0.87228	0.99799	18807	1	3.0463	0.016404	0.057234	0.988872	1237	5	3.0463
BCAS3	6	0.31302	0.55598	0.99799	11917	2	3.1199	0.016424	0.057296	0.988872	1238	4	3.1199
MAP3K9	6	0.049145	0.15242	0.976956	3387	3	0.57411	0.016462	0.05741	0.988872	1239	2	0.57411
hsa-mir-5090	4	0.34365	0.58098	0.99799	12483	1	2.4681	0.016481	0.057471	0.988872	1240	3	2.4681
SLC5A7	6	0.3028	0.54755	0.99799	11716	3	0.10142	0.016497	0.05752	0.988872	1242	2	0.10142
FN1	6	0.93591	0.95039	0.99799	20616	1	2.7385	0.016501	0.057529	0.988872	1243	4	2.7385
NUP153	6	0.91316	0.94014	0.99799	20398	1	2.9142	0.016519	0.057584	0.988872	1244	5	2.9142
NDUFC1	6	0.38223	0.61235	0.99799	13150	1	2.5152	0.016527	0.057606	0.988872	1245	5	2.5152
RNF181	6	0.304	0.54856	0.99799	11739	2	2.5565	0.016528	0.057609	0.988872	1246	4	2.5565
EXOC2	6	0.59702	0.7825	0.99799	16856	3	1.7899	0.016542	0.057655	0.988872	1247	3	1.7899
GRINA	6	0.602	0.78632	0.99799	16951	3	1.3573	0.016546	0.057664	0.988872	1248	3	1.3573
POLR2B	6	0.44986	0.667	0.99799	14318	2	2.848	0.01656	0.0577	0.988872	1249	4	2.848
PTER	6	0.99741	0.99743	0.999328	21667	0	2.341	0.016565	0.057715	0.988872	1250	5	2.341
CYP4F11	6	0.12599	0.30434	0.99779	6587	2	1.6445	0.016586	0.057784	0.988872	1251	3	1.6445
AGFG1	6	0.44056	0.65951	0.99799	14157	1	2.9452	0.016594	0.057815	0.988872	1252	5	2.9452
YBX1	6	0.99667	0.99668	0.999328	21648	0	2.5628	0.01661	0.057861	0.988872	1253	5	2.5628
CCDC53	6	0.96941	0.9705	0.99799	21088	1	3.0519	0.016624	0.057903	0.988872	1254	5	3.0519
PLEKHM1	6	0.063168	0.18663	0.980776	4130	4	-1.3993	0.016644	0.057963	0.988872	1255	1	-1.3993
DVL3	6	0.3816	0.61186	0.99799	13136	1	2.3314	0.016647	0.057973	0.988872	1256	5	2.3314
SNX30	6	0.77403	0.8707	0.99799	18775	2	1.9869	0.016665	0.058028	0.988872	1257	3	1.9869
RNASE2	6	0.5665	0.7588	0.99799	16328	2	2.7034	0.016689	0.05809	0.988872	1258	4	2.7034
RAB41	6	0.0012161	0.0058295	0.760391	161	2	2.1593	0.016693	0.058103	0.988872	1259	3	2.1593
TNFAIP2	6	0.94806	0.9567	0.99799	20756	1	2.4804	0.016719	0.058191	0.988872	1261	5	2.4804
PEPD	6	0.9651	0.96734	0.99799	21009	1	2.6127	0.016721	0.058197	0.988872	1262	5	2.6127
KLK15	6	0.64888	0.80961	0.99799	17465	1	2.9019	0.016734	0.058241	0.988872	1263	4	2.9019
SLC27A5	6	0.8899	0.93136	0.99799	20198	1	2.5361	0.01674	0.05826	0.988872	1264	3	2.5361
ZIC1	6	0.37783	0.6088	0.99799	13069	3	1.3494	0.016742	0.058265	0.988872	1265	3	1.3494
EPHX2	6	0.9952	0.99518	0.999328	21616	0	2.8304	0.016765	0.058342	0.988872	1266	5	2.8304
ZKSCAN1	6	0.64917	0.80973	0.99799	17471	2	3.3687	0.016787	0.058408	0.988872	1267	4	3.3687
NAT14	6	0.44157	0.66032	0.99799	14168	1	2.2118	0.0168	0.058443	0.988872	1268	3	2.2118
TNFRSF8	6	0.59575	0.78152	0.99799	16836	3	0.87741	0.01684	0.058572	0.988872	1269	2	0.87741
COL17A1	6	0.96311	0.96597	0.99799	20967	1	2.7046	0.016843	0.058579	0.988872	1270	4	2.7046
CPQ	6	0.56069	0.75424	0.99799	16230	2	2.9646	0.016867	0.058639	0.988872	1271	3	2.9646
SEMA6B	6	0.97819	0.97807	0.99799	21264	1	2.0976	0.016882	0.05868	0.988872	1272	3	2.0976
LMX1B	6	0.28899	0.53376	0.99799	11410	3	1.542	0.016967	0.058887	0.988872	1273	3	1.542
WDR1	6	0.27767	0.52005	0.99799	11115	1	1.6546	0.016975	0.058907	0.988872	1274	3	1.6546
NT5C1A	6	0.12879	0.3088	0.99779	6691	2	2.6566	0.016987	0.058935	0.988872	1275	4	2.6566
BAP1	6	0.7912	0.88001	0.99799	19030	2	1.3621	0.017005	0.05898	0.988872	1276	3	1.3621
ATF2	6	0.99574	0.99576	0.999328	21628	0	2.6144	0.017036	0.059052	0.988872	1277	4	2.6144
DOT1L	6	0.36389	0.59753	0.99799	12815	1	1.7442	0.01705	0.059086	0.988872	1278	3	1.7442
hsa-mir-513c	4	0.63022	0.80064	0.99799	17263	1	2.9821	0.017052	0.059088	0.988872	1279	3	2.9821
MRC2	6	0.66285	0.81596	0.99799	17627	2	1.9694	0.017058	0.059106	0.988872	1280	3	1.9694
RAPGEF3	6	0.014684	0.057225	0.908673	1364	1	3.2742	0.017069	0.059132	0.988872	1281	4	3.2742
ANKRD44	6	0.54864	0.74485	0.99799	16053	3	0.92805	0.017081	0.059156	0.988872	1282	2	0.92805
SMIM10	6	0.60946	0.79087	0.99799	17044	2	2.28	0.017085	0.059166	0.988872	1283	4	2.28
ORAOV1	6	0.36508	0.5985	0.99799	12840	3	0.032729	0.017134	0.05929	0.988872	1284	2	0.032729
CRYBA4	6	0.98934	0.9893	0.99881	21494	0	2.2932	0.017149	0.059332	0.988872	1285	4	2.2932
TRRAP	4	0.6819	0.82477	0.99799	17831	1	1.9667	0.017157	0.059351	0.988872	1286	2	1.9667
KIF12	6	0.9491	0.95727	0.99799	20767	1	3.0018	0.017176	0.059387	0.988872	1287	4	3.0018
PSMA5	6	0.84461	0.91079	0.99799	19702	1	2.1468	0.01723	0.059514	0.988872	1288	3	2.1468
MAGEB4	6	0.0885	0.24312	0.996382	5297	3	-0.67153	0.017232	0.059519	0.988872	1289	2	-0.67153
CYP4F22	6	0.39165	0.62007	0.99799	13305	2	2.1447	0.017234	0.059522	0.988872	1291	3	2.1447
SLC5A10	6	0.50011	0.70674	0.99799	15186	2	2.503	0.017246	0.059557	0.988872	1292	4	2.503
ARMCX5	6	0.85068	0.91448	0.99799	19787	1	3.1017	0.017257	0.059586	0.988872	1293	3	3.1017
SH3BP5L	6	0.78606	0.87721	0.99799	18879	2	0.87136	0.017329	0.059777	0.988872	1294	2	0.87136
SQSTM1	6	0.38003	0.61057	0.99799	13105	2	3.2979	0.01734	0.059804	0.988872	1295	4	3.2979
ATP8B3	6	0.82399	0.89841	0.99799	19404	2	3.0193	0.017341	0.059806	0.988872	1296	4	3.0193
PPARGC1B	6	0.087346	0.24119	0.996244	5250	2	2.0327	0.017367	0.059867	0.988872	1297	3	2.0327
CENPN	6	0.959	0.96319	0.99799	20897	1	3.0269	0.017378	0.059891	0.988872	1298	3	3.0269
ASB9	6	0.42079	0.64349	0.99799	13803	3	1.1967	0.017402	0.059952	0.988872	1299	3	1.1967
DOLPP1	6	0.063088	0.18645	0.980776	4127	2	2.9667	0.017409	0.059974	0.988872	1300	4	2.9667
OR2B6	6	0.24378	0.47636	0.99799	10183	3	0.19786	0.017427	0.060024	0.988872	1301	2	0.19786
PATE1	6	0.84962	0.91383	0.99799	19776	1	2.9258	0.017432	0.060027	0.988872	1302	4	2.9258
UBALD2	6	0.14621	0.33601	0.99779	7245	1	1.9444	0.017432	0.06003	0.988872	1303	2	1.9444
SSTR5	6	0.58342	0.77195	0.99799	16607	1	2.6461	0.017456	0.060081	0.988872	1304	3	2.6461
GPR18	6	0.61786	0.7948	0.99799	17136	2	1.3994	0.017476	0.060129	0.988872	1305	2	1.3994
LOC100131094	6	0.81511	0.89329	0.99799	19296	2	2.5741	0.017481	0.06014	0.988872	1306	4	2.5741
DDX19A	6	0.13558	0.31944	0.99779	6935	1	2.7245	0.017525	0.060246	0.988872	1307	4	2.7245
FLT1	6	0.010222	0.042712	0.901166	1021	3	0.1948	0.017532	0.060262	0.988872	1308	2	0.1948
PDE6D	6	0.68339	0.82547	0.99799	17845	1	3.2136	0.017543	0.060292	0.988872	1309	4	3.2136
MOCS1	6	0.81217	0.89159	0.99799	19253	1	2.1717	0.017586	0.060393	0.988872	1310	3	2.1717
TEX264	6	0.39373	0.62176	0.99799	13341	3	1.7701	0.017602	0.060435	0.988872	1311	3	1.7701
NUCKS1	6	0.08096	0.22737	0.994081	4965	3	-0.13291	0.017602	0.060436	0.988872	1312	2	-0.13291
PREP	6	0.24345	0.47593	0.99799	10174	2	2.4915	0.017609	0.060455	0.988872	1313	3	2.4915
ACTR6	6	0.12732	0.30648	0.99779	6636	1	1.1021	0.017623	0.060487	0.988872	1314	1	1.1021
BAHCC1	6	0.6127	0.79238	0.99799	17081	2	3.2048	0.017629	0.060502	0.988872	1315	4	3.2048
JOSD1	6	0.49123	0.69971	0.99799	15073	3	1.7329	0.017632	0.060508	0.988872	1316	3	1.7329
FAM92A1	6	0.18562	0.39524	0.99779	8495	4	-0.050073	0.017672	0.06061	0.988872	1318	1	-0.050073
SLC37A1	6	0.12744	0.30667	0.99779	6641	2	2.2904	0.01769	0.060657	0.988872	1319	3	2.2904
SMAD4	6	0.67949	0.82368	0.99799	17797	2	3.2099	0.017694	0.060668	0.988872	1320	4	3.2099
CRKL	6	0.97391	0.97413	0.99799	21167	1	2.2034	0.017714	0.06071	0.988872	1321	4	2.2034
TTC33	6	0.22151	0.44646	0.99799	9582	3	0.26529	0.017721	0.060728	0.988872	1322	2	0.26529
NDUFAB1	6	0.27293	0.51414	0.99799	10996	2	2.5604	0.017756	0.060815	0.988872	1323	4	2.5604
NRBP2	6	0.87597	0.92662	0.99799	20076	1	1.6353	0.01777	0.060851	0.988872	1324	2	1.6353
TTC9B	6	0.82448	0.8987	0.99799	19413	1	3.1401	0.017794	0.060913	0.988872	1325	4	3.1401
FLOT2	6	0.55967	0.75348	0.99799	16213	3	1.957	0.017795	0.060917	0.988872	1326	3	1.957
hsa-mir-3975	4	0.35127	0.58728	0.99799	12603	1	2.899	0.017808	0.060949	0.988872	1327	3	2.899
MLLT3	6	0.89885	0.93458	0.99799	20264	1	2.496	0.017811	0.060955	0.988872	1328	3	2.496
CPB2	6	0.082603	0.23101	0.995311	5033	4	-1.1328	0.017819	0.060973	0.988872	1329	1	-1.1328
GGT7	6	0.97251	0.97295	0.99799	21143	1	1.8704	0.017861	0.061077	0.988872	1330	3	1.8704
hsa-mir-3649	4	0.90012	0.93505	0.99799	20274	1	3.5056	0.017864	0.061079	0.988872	1331	3	3.5056
CSMD3	6	0.20763	0.42693	0.99799	9204	3	1.3522	0.017868	0.061088	0.988872	1332	3	1.3522
PAQR5	6	0.23032	0.45842	0.99799	9809	3	1.4559	0.017896	0.061157	0.988872	1333	3	1.4559
EIF1AD	6	0.13975	0.32596	0.99779	7059	3	-0.10305	0.017911	0.061197	0.988872	1334	2	-0.10305
KCNA6	6	0.20726	0.42642	0.99799	9197	1	2.2469	0.01795	0.061287	0.988872	1335	3	2.2469
ANKH	6	0.5385	0.73701	0.99799	15822	1	3.3706	0.017963	0.061324	0.988872	1336	4	3.3706
AGXT2L1	6	0.2589	0.49623	0.99799	10589	3	0.48313	0.017965	0.061329	0.988872	1337	3	0.48313
STAP2	6	0.48215	0.69257	0.99799	14846	3	0.49315	0.017974	0.061354	0.988872	1338	2	0.49315
ADSSL1	6	0.38102	0.61139	0.99799	13123	2	3.5042	0.01799	0.061395	0.988872	1339	4	3.5042
SAYSD1	6	0.56687	0.75908	0.99799	16334	2	2.5754	0.018003	0.061433	0.988872	1340	4	2.5754
KCTD14	6	0.10525	0.27115	0.99779	5869	4	-0.91271	0.018014	0.061454	0.988872	1341	1	-0.91271
GPR87	6	0.61515	0.79351	0.99799	17101	1	2.3089	0.018041	0.061504	0.988872	1342	3	2.3089
MED8	6	0.89166	0.93198	0.99799	20214	1	2.9435	0.018044	0.061516	0.988872	1343	4	2.9435
SLA2	6	0.98329	0.98319	0.99825	21379	0	2.3998	0.01806	0.061558	0.988872	1344	4	2.3998
PRMT1	6	0.73896	0.85242	0.99799	18400	2	1.3593	0.018063	0.061565	0.988872	1345	2	1.3593
hsa-mir-593	4	0.96138	0.96477	0.99799	20948	0	3.1038	0.018112	0.06169	0.988872	1346	3	3.1038
HMGCS2	6	0.27697	0.51919	0.99799	11099	4	-0.057928	0.018112	0.061691	0.988872	1347	2	-0.057928
APOPT1	6	0.38127	0.61159	0.99799	13129	2	3.1712	0.018117	0.061702	0.988872	1348	4	3.1712
NAT6	6	0.66853	0.81858	0.99799	17683	2	2.8221	0.018143	0.061755	0.988872	1349	4	2.8221
UPK1A	6	0.014782	0.057514	0.908673	1371	2	3.1921	0.018166	0.061808	0.988872	1350	4	3.1921
FOXRED2	6	0.34236	0.57994	0.99799	12458	3	1.1833	0.018186	0.061856	0.988872	1351	3	1.1833
DPP3	6	0.12849	0.30835	0.99779	6677	4	-0.8873	0.01821	0.061909	0.988872	1353	1	-0.8873
SRGAP2D	6	0.044457	0.14036	0.966559	3096	4	-1.4424	0.018259	0.062021	0.988872	1354	1	-1.4424
SREBF2	6	0.71437	0.84031	0.99799	18150	2	2.4221	0.018265	0.062034	0.988872	1355	4	2.4221
ZNF800	6	0.27937	0.5221	0.99799	11165	2	3.1157	0.018304	0.062129	0.988872	1356	4	3.1157
SERHL2	6	0.11108	0.28064	0.99779	6059	4	-0.99856	0.018308	0.062137	0.988872	1357	1	-0.99856
hsa-mir-4662b	1	0.98167	0.98155	0.99825	21340	0	4.5018	0.018329	0.062187	0.988872	1358	1	4.5018
KLF17	6	0.99192	0.99186	0.99881	21557	0	2.4034	0.018357	0.06226	0.988872	1359	4	2.4034
MXRA5	6	0.46673	0.68043	0.99799	14609	2	3.2579	0.018374	0.0623	0.988872	1360	4	3.2579
SPESP1	5	0.58108	0.77013	0.99799	16568	1	2.7324	0.018403	0.062372	0.988872	1361	4	2.7324
HEXIM1	6	0.78606	0.87721	0.99799	18922	2	1.1956	0.018406	0.062378	0.988872	1362	3	1.1956
SDC2	6	0.067659	0.19709	0.983432	4346	2	2.7077	0.018458	0.062511	0.988872	1363	4	2.7077
UBALD1	6	0.82054	0.89642	0.99799	19361	2	2.1965	0.018466	0.062532	0.988872	1364	3	2.1965
SIM1	6	0.0034465	0.015547	0.901166	368	2	3.1943	0.018486	0.062582	0.988872	1365	4	3.1943
TNFRSF13C	6	0.83947	0.90768	0.99799	19623	2	1.3021	0.018503	0.06262	0.988872	1366	2	1.3021
SRP72	6	0.50571	0.71118	0.99799	15272	2	2.7265	0.018514	0.062641	0.988872	1367	3	2.7265
RNF19A	6	0.78606	0.87721	0.99799	18891	2	2.3192	0.018552	0.062737	0.988872	1368	4	2.3192
IFITM1	6	0.043509	0.13787	0.966559	3061	3	0.54217	0.018566	0.062769	0.988872	1369	3	0.54217
CD2	6	0.59625	0.78189	0.99799	16840	2	2.8892	0.018577	0.062803	0.988872	1370	4	2.8892
TESPA1	6	0.2956	0.54158	0.99799	11574	4	-0.00046564	0.018585	0.062819	0.988872	1371	2	-0.00046564
SPATC1	6	0.1536	0.34739	0.99779	7482	3	-0.22528	0.018601	0.062859	0.988872	1372	2	-0.22528
GPR97	6	0.97257	0.97298	0.99799	21145	1	2.7417	0.018609	0.062879	0.988872	1373	3	2.7417
DIP2A	6	0.38766	0.61683	0.99799	13237	2	3.1174	0.018619	0.062904	0.988872	1374	4	3.1174
EPS15	6	0.45024	0.66732	0.99799	14326	2	2.2575	0.018629	0.062931	0.988872	1375	4	2.2575
UBE2QL1	6	0.50801	0.71302	0.99799	15311	3	1.3269	0.018645	0.062968	0.988872	1376	3	1.3269
CXCR1	6	0.39887	0.62588	0.99799	13431	3	0.06875	0.018664	0.063018	0.988872	1377	2	0.06875
COQ4	6	0.85806	0.91918	0.99799	19907	2	2.329	0.018677	0.063049	0.988872	1378	3	2.329
C6orf62	6	0.64997	0.8101	0.99799	17480	2	2.6015	0.018699	0.063101	0.988872	1379	4	2.6015
EXO5	6	0.5482	0.74451	0.99799	16047	2	2.9446	0.018712	0.063138	0.988872	1380	4	2.9446
HGD	6	0.48693	0.69637	0.99799	15021	2	3.0764	0.018736	0.063203	0.988872	1381	4	3.0764
ARHGAP27	6	0.68854	0.82785	0.99799	17902	2	3.0812	0.018744	0.063226	0.988872	1382	4	3.0812
LHX9	6	0.22127	0.44612	0.99799	9579	3	1.1609	0.018748	0.063234	0.988872	1383	3	1.1609
C9orf41	6	0.13761	0.32259	0.99779	7006	3	-0.19546	0.018797	0.063347	0.988872	1384	1	-0.19546
MEPCE	6	0.57717	0.76708	0.99799	16503	2	1.3954	0.018846	0.063463	0.988872	1385	2	1.3954
UCN2	6	0.60411	0.78795	0.99799	16984	2	2.2918	0.018894	0.063586	0.988872	1386	3	2.2918
CDC16	6	0.54583	0.74267	0.99799	15955	1	3.1702	0.018911	0.063625	0.988872	1387	4	3.1702
POP7	6	0.5652	0.75781	0.99799	16305	3	0.92065	0.018942	0.063703	0.988872	1388	2	0.92065
RNLS	6	0.50501	0.71062	0.99799	15265	3	0.7004	0.018943	0.063706	0.988872	1389	2	0.7004
KAT2A	6	0.19483	0.4087	0.99779	8780	2	3.125	0.018988	0.063804	0.988872	1390	4	3.125
PDE4C	6	0.64103	0.80585	0.99799	17377	2	2.164	0.019002	0.063832	0.988872	1391	4	2.164
C20orf85	6	0.41613	0.63976	0.99799	13734	1	3.3253	0.01903	0.063894	0.988872	1392	4	3.3253
HOXD10	6	0.21824	0.44189	0.99799	9497	2	3.1262	0.019037	0.063915	0.988872	1393	4	3.1262
CCAR1	6	0.54574	0.7426	0.99799	15952	3	0.84482	0.019041	0.063925	0.988872	1394	2	0.84482
OR10AG1	6	0.14316	0.33126	0.99779	7157	2	2.1091	0.019046	0.063936	0.988872	1395	3	2.1091
PKIA	6	0.97434	0.97452	0.99799	21173	1	2.5077	0.019078	0.064019	0.988872	1396	4	2.5077
MDM2	6	0.37816	0.60906	0.99799	13073	1	2.1516	0.019139	0.064153	0.988872	1397	4	2.1516
OR11H6	6	0.032432	0.10827	0.95926	2449	4	-2.1641	0.019188	0.06429	0.988872	1398	2	-2.1641
CD1C	6	0.22425	0.45023	0.99799	9657	2	3.1661	0.0192	0.064322	0.988872	1399	4	3.1661
ZNF442	6	0.35947	0.59392	0.99799	12731	3	1.0262	0.019201	0.064323	0.988872	1400	3	1.0262
FLJ25363	6	0.26015	0.49783	0.99799	10628	2	1.5529	0.019214	0.064355	0.988872	1401	2	1.5529
AAMP	6	0.74715	0.85663	0.99799	18486	2	2.2916	0.019214	0.064355	0.988872	1402	4	2.2916
HCAR3	6	0.75943	0.863	0.99799	18623	2	2.452	0.019242	0.064415	0.988872	1403	3	2.452
CENPM	6	0.959	0.96319	0.99799	20890	1	2.4421	0.019278	0.064491	0.988872	1404	3	2.4421
TMEM202	6	0.57633	0.76642	0.99799	16485	2	1.7558	0.019285	0.064509	0.988872	1405	3	1.7558
BNC1	6	0.01805	0.067332	0.918813	1587	4	-1.8111	0.019294	0.064533	0.988872	1406	2	-1.8111
CCDC132	6	0.74391	0.85497	0.99799	18440	1	3.4415	0.019308	0.064569	0.988872	1407	4	3.4415
ANXA1	6	0.099109	0.261	0.99779	5656	3	1.6767	0.019334	0.064639	0.988872	1408	3	1.6767
CCS	6	0.85097	0.91465	0.99799	19793	1	2.6551	0.01935	0.064685	0.988872	1409	4	2.6551
KIAA1244	6	0.72572	0.84582	0.99799	18265	2	2.9932	0.019356	0.064695	0.988872	1410	3	2.9932
EBNA1BP2	6	0.72601	0.84596	0.99799	18267	2	2.4161	0.019364	0.064715	0.988872	1411	3	2.4161
SNRPD3	6	0.57216	0.76324	0.99799	16407	3	1.3962	0.019368	0.064726	0.988872	1412	3	1.3962
MRPL37	6	0.93147	0.9482	0.99799	20568	1	2.54	0.019375	0.064747	0.988872	1413	4	2.54
RAB1B	6	0.60387	0.78777	0.99799	16980	2	2.9477	0.019383	0.064765	0.988872	1414	4	2.9477
ASGR1	6	0.82707	0.90022	0.99799	19448	2	0.27361	0.019399	0.064805	0.988872	1415	2	0.27361
EXD1	6	0.34511	0.58219	0.99799	12511	3	0.73821	0.019423	0.064859	0.988872	1416	2	0.73821
TNFRSF18	6	0.97711	0.97701	0.99799	21234	1	2.2992	0.019429	0.064873	0.988872	1417	3	2.2992
CHAD	6	0.029828	0.10106	0.947575	2315	5	-1.1722	0.01953	0.065129	0.988872	1418	1	-1.1722
RPL18	6	0.83337	0.904	0.99799	19530	2	2.588	0.01956	0.065196	0.988872	1419	4	2.588
NOSTRIN	5	0.54728	0.7438	0.99799	16029	2	2.691	0.019564	0.065206	0.988872	1420	3	2.691
ZFP28	6	0.86186	0.92155	0.99799	19970	1	1.0336	0.019568	0.065216	0.988872	1421	2	1.0336
CEP135	6	0.5763	0.7664	0.99799	16484	2	2.9904	0.019573	0.065225	0.988872	1422	4	2.9904
CYP20A1	6	0.66715	0.81796	0.99799	17669	2	1.6381	0.019579	0.06524	0.988872	1423	2	1.6381
WDR33	6	0.26189	0.50006	0.99799	10675	1	2.9787	0.019582	0.065246	0.988872	1424	4	2.9787
ZNF804B	6	0.31218	0.55528	0.99799	11901	3	0.7279	0.019592	0.065273	0.988872	1425	3	0.7279
AKAP12	6	0.55324	0.74849	0.99799	16121	2	2.7524	0.019594	0.065275	0.988872	1426	3	2.7524
FBXW11	6	0.17666	0.38194	0.99779	8219	3	0.92297	0.019633	0.06536	0.988872	1427	3	0.92297
ITPKC	6	0.31699	0.55921	0.99799	11983	3	1.1273	0.01968	0.065473	0.988872	1428	3	1.1273
CDCA2	6	0.25899	0.49635	0.99799	10595	2	3.3093	0.019683	0.065485	0.988872	1429	4	3.3093
C1orf186	6	0.78606	0.87721	0.99799	18955	2	2.7361	0.019701	0.065528	0.988872	1430	4	2.7361
LPAR5	6	0.37793	0.60888	0.99799	13070	1	2.7392	0.019703	0.065536	0.988872	1431	4	2.7392
LIPM	6	0.26802	0.50792	0.99799	10852	2	3.1033	0.019705	0.065539	0.988872	1432	4	3.1033
LTF	6	0.78606	0.87721	0.99799	18919	2	0.82153	0.019714	0.065562	0.988872	1433	2	0.82153
MLL	6	0.31556	0.55805	0.99799	11960	1	1.9839	0.019725	0.065593	0.988872	1434	3	1.9839
ZMAT1	6	0.0020598	0.0096116	0.818307	255	3	0.5835	0.01973	0.065604	0.988872	1435	3	0.5835
MRPL43	6	0.76636	0.86662	0.99799	18696	2	1.4971	0.019763	0.065694	0.988872	1436	3	1.4971
PIK3R1	6	0.33055	0.57021	0.99799	12241	1	3.1402	0.019765	0.065702	0.988872	1437	4	3.1402
GFRA1	6	0.65627	0.81295	0.99799	17560	2	2.9852	0.019774	0.065726	0.988872	1438	4	2.9852
ZNF735	5	0.59758	0.78293	0.99799	16862	2	3.6831	0.019786	0.065751	0.988872	1439	3	3.6831
POLR3K	6	0.97178	0.97235	0.99799	21129	1	2.4355	0.019852	0.065918	0.988872	1441	3	2.4355
RUSC2	6	0.014585	0.056938	0.908673	1357	3	1.1194	0.019858	0.065933	0.988872	1443	3	1.1194
LRIT1	6	0.19025	0.40204	0.99779	8622	3	-0.22297	0.019872	0.065967	0.988872	1444	2	-0.22297
C11orf68	6	0.25259	0.48807	0.99799	10419	2	1.914	0.019887	0.066002	0.988872	1445	3	1.914
LZTR1	6	0.46752	0.68107	0.99799	14619	2	1.6404	0.019912	0.066071	0.988872	1447	3	1.6404
TOMM7	6	0.70494	0.83573	0.99799	18046	2	3.1869	0.019917	0.066081	0.988872	1448	4	3.1869
NELFB	6	0.83619	0.90569	0.99799	19576	2	1.4876	0.019942	0.066145	0.988872	1449	3	1.4876
FBXO38	6	0.066082	0.19347	0.983432	4263	3	0.49329	0.01995	0.066165	0.988872	1450	2	0.49329
ITPKB	6	0.6535	0.81171	0.99799	17517	1	2.7421	0.019962	0.0662	0.988872	1451	3	2.7421
TMEM167A	6	0.030764	0.10368	0.953395	2361	3	0.013067	0.020018	0.06633	0.988872	1452	2	0.013067
TUBGCP4	6	0.94952	0.95751	0.99799	20774	1	2.9104	0.020046	0.066391	0.988872	1453	4	2.9104
KCNIP1	6	0.76214	0.86441	0.99799	18641	1	2.7519	0.020066	0.066441	0.988872	1454	4	2.7519
CABP7	6	0.37238	0.60446	0.99799	12969	2	0.77066	0.020067	0.066444	0.988872	1455	1	0.77066
FAM222B	6	0.98233	0.9822	0.99825	21351	0	2.9602	0.020082	0.066486	0.988872	1456	4	2.9602
PTPN22	6	0.032018	0.10712	0.956606	2431	1	2.9455	0.020098	0.066516	0.988872	1457	4	2.9455
RAD54L	6	0.28393	0.52763	0.99799	11287	2	1.014	0.020116	0.066558	0.988872	1458	2	1.014
hsa-mir-520f	4	0.14876	0.33988	0.99779	7326	2	1.0323	0.020124	0.066578	0.988872	1459	2	1.0323
HMGCS1	6	0.36793	0.60083	0.99799	12876	3	1.366	0.020153	0.066652	0.988872	1460	3	1.366
APC2	6	0.65991	0.81462	0.99799	17596	2	0.44357	0.020213	0.066797	0.988872	1461	2	0.44357
P4HA2	6	0.48215	0.69257	0.99799	14940	3	0.048283	0.020262	0.066911	0.988872	1463	1	0.048283
STOX2	6	0.93223	0.94856	0.99799	20577	1	3.1672	0.020293	0.066991	0.988872	1464	4	3.1672
ABCB4	6	0.091515	0.24817	0.99684	5386	4	-1.3669	0.020311	0.067034	0.988872	1465	1	-1.3669
ARAP3	6	0.56821	0.76012	0.99799	16349	2	3.1175	0.020344	0.067108	0.988872	1466	4	3.1175
DPYSL5	6	0.6713	0.81986	0.99799	17707	2	2.4932	0.020372	0.067173	0.988872	1467	3	2.4932
CHD4	6	0.82971	0.90178	0.99799	19485	1	3.1591	0.02038	0.067188	0.988872	1468	4	3.1591
C6orf120	6	0.19733	0.41226	0.99779	8954	4	-0.43824	0.020409	0.067264	0.988872	1469	2	-0.43824
ELL2	6	0.98488	0.98478	0.998269	21416	0	2.4454	0.020409	0.067264	0.988872	1470	3	2.4454
IGLL1	6	0.60372	0.78766	0.99799	16977	2	2.8152	0.020414	0.067282	0.988872	1471	4	2.8152
RAD17	6	0.69161	0.8293	0.99799	17927	2	2.0128	0.020418	0.067291	0.988872	1472	3	2.0128
GPR83	6	0.3566	0.5916	0.99799	12677	2	2.8965	0.020428	0.067316	0.988872	1473	4	2.8965
RFX2	6	0.35397	0.58945	0.99799	12644	3	0.81975	0.020443	0.067355	0.988872	1474	3	0.81975
IGFL1	6	0.39815	0.62528	0.99799	13418	3	1.1559	0.020458	0.067392	0.988872	1475	3	1.1559
LRRIQ3	6	0.58442	0.77277	0.99799	16623	2	2.6769	0.020473	0.067425	0.988872	1476	3	2.6769
BMS1	6	0.28119	0.52435	0.99799	11217	3	1.1559	0.020491	0.067464	0.988872	1477	3	1.1559
ATP13A5	6	0.5937	0.77992	0.99799	16795	2	2.8662	0.020532	0.067559	0.988872	1478	4	2.8662
NAA10	6	0.76847	0.86771	0.99799	18720	2	1.4272	0.020555	0.06762	0.988872	1479	2	1.4272
STK33	6	0.097606	0.25844	0.99779	5613	2	2.3769	0.020565	0.067643	0.988872	1480	3	2.3769
CCDC7	6	0.2779	0.52034	0.99799	11124	2	2.084	0.020582	0.067676	0.988872	1481	3	2.084
hsa-mir-551a	4	0.661	0.8151	0.99799	17605	1	1.6696	0.020614	0.067757	0.988872	1482	2	1.6696
VLDLR	6	0.23397	0.46337	0.99799	9915	3	0.85239	0.020653	0.067849	0.988872	1483	2	0.85239
PCMT1	6	0.22048	0.44502	0.99799	9561	2	3.1612	0.020704	0.067965	0.988872	1484	4	3.1612
TMPRSS2	6	0.93244	0.94865	0.99799	20580	1	2.7007	0.020713	0.067983	0.988872	1485	4	2.7007
ZNF672	6	0.12949	0.30992	0.99779	6720	2	2.4794	0.020716	0.067988	0.988872	1486	4	2.4794
FAM13B	6	0.007204	0.031074	0.901166	717	4	-0.88739	0.020723	0.068007	0.988872	1487	2	-0.88739
ATG12	6	0.19457	0.40832	0.99779	8773	3	-0.023327	0.02075	0.068076	0.988872	1488	2	-0.023327
BCL10	6	0.14185	0.32923	0.99779	7122	3	1.9994	0.020761	0.068102	0.988872	1489	3	1.9994
DCLK2	6	0.0090783	0.038297	0.901166	899	2	1.3632	0.020781	0.068152	0.988872	1490	3	1.3632
PER3	6	0.033327	0.11081	0.964382	2494	3	-0.45433	0.020789	0.068172	0.988872	1491	2	-0.45433
CCT8	6	0.022652	0.08084	0.934333	1866	2	3.1124	0.020794	0.068185	0.988872	1492	4	3.1124
DYNLRB1	6	0.081579	0.22879	0.994405	4992	2	2.1226	0.020795	0.068188	0.988872	1493	3	2.1226
LRCH1	6	0.17648	0.38168	0.99779	8214	4	-0.51692	0.020799	0.0682	0.988872	1494	1	-0.51692
PCBP4	6	0.39668	0.62412	0.99799	13396	2	2.9253	0.020814	0.068235	0.988872	1495	4	2.9253
IMP3	6	0.91455	0.94068	0.99799	20413	1	2.8731	0.020848	0.068319	0.988872	1496	4	2.8731
ROPN1	6	0.46016	0.67523	0.99799	14502	2	2.9135	0.020874	0.06838	0.988872	1497	4	2.9135
COX10	6	0.80351	0.8867	0.99799	19143	2	1.9734	0.02088	0.068395	0.988872	1498	3	1.9734
FAM69B	6	0.67038	0.81945	0.99799	17695	2	1.0341	0.02088	0.068395	0.988872	1499	2	1.0341
CNTN5	6	0.54209	0.73976	0.99799	15882	3	1.2183	0.020897	0.068434	0.988872	1500	3	1.2183
KIF20A	6	0.28678	0.53111	0.99799	11362	3	1.1529	0.020946	0.068554	0.988872	1501	3	1.1529
RAB3GAP2	6	0.52299	0.72484	0.99799	15566	3	1.4501	0.020955	0.068575	0.988872	1502	3	1.4501
TCEAL4	6	0.96422	0.96672	0.99799	20990	1	3.0046	0.020968	0.068602	0.988872	1503	4	3.0046
SLC41A2	6	0.56491	0.75759	0.99799	16301	1	3.1151	0.020994	0.06867	0.988872	1505	4	3.1151
ZYG11B	6	0.22107	0.44585	0.99799	9571	2	2.1048	0.020994	0.06867	0.988872	1506	4	2.1048
ABCC12	6	0.59031	0.77726	0.99799	16720	2	1.8812	0.021017	0.068717	0.988872	1507	3	1.8812
ARHGAP26	6	0.30436	0.54884	0.99799	11747	3	0.62325	0.021043	0.068779	0.988872	1508	2	0.62325
FBL	6	0.40369	0.62979	0.99799	13522	2	3.3487	0.021053	0.068808	0.988872	1509	4	3.3487
SLC18A3	6	0.77592	0.87171	0.99799	18798	1	3.2688	0.021068	0.06884	0.988872	1510	4	3.2688
SLC28A1	6	0.77482	0.87111	0.99799	18781	1	1.8095	0.021092	0.068892	0.988872	1511	3	1.8095
UROS	6	0.3023	0.54715	0.99799	11704	3	0.17287	0.021097	0.068904	0.988872	1512	2	0.17287
AAK1	6	0.286	0.53016	0.99799	11347	2	1.5001	0.021103	0.068916	0.988872	1513	3	1.5001
PRTFDC1	6	0.82668	0.90001	0.99799	19441	2	2.4422	0.021189	0.069107	0.990311	1514	4	2.4422
TNF	6	0.3482	0.58477	0.99799	12563	2	1.515	0.02119	0.069107	0.990311	1515	3	1.515
IPO8	6	0.10575	0.27196	0.99779	5875	3	1.2634	0.021211	0.069161	0.990422	1516	3	1.2634
ANXA2R	6	0.29107	0.53628	0.99799	11462	2	1.3089	0.021256	0.069276	0.990434	1517	3	1.3089
IL9	6	0.19491	0.40881	0.99779	8782	3	1.4993	0.02128	0.069333	0.990434	1518	3	1.4993
DDX26B	6	0.076943	0.21835	0.987684	4796	2	0.73187	0.021287	0.069351	0.990434	1519	1	0.73187
MIIP	6	0.56203	0.75531	0.99799	16256	3	0.96786	0.021332	0.069447	0.990434	1520	2	0.96786
BEGAIN	6	0.40932	0.63428	0.99799	13616	2	2.0612	0.021336	0.06946	0.990434	1521	3	2.0612
FIGN	6	0.28815	0.53275	0.99799	11391	3	1.1562	0.02134	0.069468	0.990434	1522	3	1.1562
CD38	6	0.023934	0.084451	0.934333	1958	2	2.7504	0.021345	0.069481	0.990434	1523	3	2.7504
TOMM20	6	0.64765	0.80907	0.99799	17452	2	1.4787	0.021384	0.069572	0.990485	1524	3	1.4787
PXMP2	6	0.063641	0.18775	0.981377	4152	4	-1.044	0.021385	0.069576	0.990485	1525	1	-1.044
TBX1	6	0.081023	0.22753	0.994081	4969	3	0.63662	0.021424	0.069667	0.990848	1526	3	0.63662
TULP3	6	0.91366	0.94034	0.99799	20404	1	1.8382	0.021433	0.069693	0.990848	1527	3	1.8382
PGAP1	6	0.20623	0.42496	0.99799	9174	2	2.1453	0.021482	0.06981	0.990977	1528	3	2.1453
SCGB1D4	6	0.29647	0.54234	0.99799	11596	2	3.0243	0.021505	0.069869	0.990977	1529	4	3.0243
GATA3	6	0.26046	0.49824	0.99799	10638	1	2.268	0.021508	0.069878	0.990977	1530	3	2.268
CNPPD1	6	0.99506	0.99505	0.999328	21614	0	2.6834	0.021525	0.069925	0.990977	1531	4	2.6834
SIT1	6	0.61946	0.79556	0.99799	17154	1	2.6796	0.021531	0.069945	0.990977	1532	4	2.6796
CLTA	6	0.17425	0.37833	0.99779	8132	2	1.669	0.021559	0.070015	0.990977	1533	3	1.669
MTHFD2L	6	0.038092	0.12365	0.966559	2760	3	-0.31784	0.02158	0.070058	0.990977	1534	2	-0.31784
KCNAB1	6	0.63321	0.80208	0.99799	17294	1	2.0466	0.021627	0.070179	0.990977	1535	3	2.0466
PTPRQ	6	0.30004	0.54527	0.99799	11663	2	0.92374	0.021629	0.070184	0.990977	1536	2	0.92374
SSR3	6	0.47141	0.68414	0.99799	14665	2	3.1548	0.021649	0.070238	0.990977	1537	4	3.1548
ZSCAN31	6	0.66498	0.81698	0.99799	17642	1	2.7265	0.021652	0.070248	0.990977	1538	4	2.7265
DCTN5	6	0.68554	0.82649	0.99799	17869	2	2.3477	0.021662	0.070276	0.990977	1539	3	2.3477
COL4A6	6	0.16121	0.35894	0.99779	7721	2	2.8717	0.02167	0.070295	0.990977	1540	4	2.8717
ACSL1	6	0.20044	0.41661	0.99799	9034	3	-0.33288	0.021726	0.070438	0.991582	1541	2	-0.33288
VHL	6	0.19449	0.4082	0.99779	8770	2	0.96574	0.021745	0.070487	0.991582	1542	2	0.96574
CTXN1	6	0.81219	0.8916	0.99799	19255	2	2.2271	0.021754	0.070512	0.991582	1543	4	2.2271
RASL11B	6	0.12986	0.31049	0.99779	6738	3	0.66302	0.021775	0.07058	0.991582	1544	3	0.66302
HADH	6	0.93812	0.95151	0.99799	20643	1	2.8865	0.021781	0.070596	0.991582	1545	4	2.8865
USP17L15	6	0.35852	0.59314	0.99799	12711	1	3.1575	0.021787	0.070612	0.991582	1546	4	3.1575
TEX26	6	0.036022	0.11807	0.966559	2648	2	1.0346	0.021813	0.070677	0.991624	1547	2	1.0346
SLC35E4	6	0.30315	0.54785	0.99799	11723	2	2.9719	0.021845	0.070744	0.991624	1548	4	2.9719
hsa-mir-1269b	4	0.80214	0.88595	0.99799	19130	1	2.7716	0.021851	0.07076	0.991624	1549	3	2.7716
FAM157A	6	0.90492	0.93688	0.99799	20316	1	2.8004	0.021881	0.070828	0.991624	1550	4	2.8004
OR10H3	6	0.5833	0.77186	0.99799	16603	2	2.5389	0.02192	0.070921	0.991624	1551	3	2.5389
ECH1	6	0.96681	0.96861	0.99799	21036	1	2.3245	0.021923	0.070929	0.991624	1552	3	2.3245
NDUFB10	6	0.602	0.78632	0.99799	16945	3	1.3504	0.021942	0.070974	0.991624	1553	3	1.3504
CHAF1B	6	0.29406	0.5398	0.99799	11542	2	2.96	0.021954	0.071007	0.991624	1554	4	2.96
LRIT2	6	0.58908	0.77635	0.99799	16693	1	2.829	0.021963	0.071026	0.991624	1555	4	2.829
CPNE3	6	0.31524	0.55778	0.99799	11955	2	0.71679	0.022019	0.071159	0.991995	1556	2	0.71679
HUNK	6	0.017036	0.064312	0.918813	1512	4	-0.21994	0.022067	0.071257	0.991995	1558	1	-0.21994
SLC45A4	6	0.43401	0.65425	0.99799	14038	1	2.4285	0.022103	0.071323	0.991995	1559	4	2.4285
BRAP	6	0.23162	0.4602	0.99799	9842	3	0.54809	0.022116	0.071355	0.991995	1560	3	0.54809
ELK4	6	0.35856	0.59316	0.99799	12712	1	3.2356	0.022118	0.07136	0.991995	1561	4	3.2356
AQP2	6	0.59453	0.78057	0.99799	16811	2	2.6446	0.022153	0.071433	0.991995	1562	4	2.6446
SLC22A8	6	0.35857	0.59317	0.99799	12713	2	2.5082	0.022163	0.071458	0.991995	1563	3	2.5082
OLIG3	6	0.99169	0.99164	0.99881	21548	0	3.1136	0.022165	0.071464	0.991995	1564	4	3.1136
RTKN2	6	0.20951	0.42958	0.99799	9239	3	-0.081988	0.022204	0.071565	0.992195	1565	2	-0.081988
SHC3	6	0.49578	0.70333	0.99799	15127	1	2.9076	0.022207	0.07157	0.992195	1566	4	2.9076
COIL	6	0.49385	0.7018	0.99799	15099	2	2.1463	0.022247	0.071676	0.992323	1567	3	2.1463
ARHGDIG	6	0.25658	0.49327	0.99799	10531	3	-0.12701	0.022262	0.071708	0.992323	1568	2	-0.12701
ANKRD53	6	0.76797	0.86746	0.99799	18713	1	1.5552	0.02229	0.071768	0.992323	1569	2	1.5552
ITIH6	6	0.085642	0.23781	0.996196	5182	2	3.1129	0.022348	0.0719	0.992323	1570	4	3.1129
ZBTB8B	6	0.47028	0.68321	0.99799	14654	1	1.5943	0.02236	0.071926	0.992323	1571	3	1.5943
BRDT	6	0.011786	0.048334	0.901166	1140	3	0.55829	0.022376	0.071956	0.992323	1572	3	0.55829
SF3B1	6	0.52621	0.72736	0.99799	15617	2	2.157	0.022376	0.071957	0.992323	1573	3	2.157
BRIX1	6	0.19733	0.41226	0.99779	8846	4	-0.26115	0.022408	0.07204	0.992323	1574	1	-0.26115
IVNS1ABP	6	0.69891	0.83287	0.99799	17999	2	2.933	0.022425	0.072078	0.992323	1575	4	2.933
C15orf39	6	0.78606	0.87721	0.99799	18983	2	2.7819	0.022437	0.072113	0.992323	1576	4	2.7819
KLF7	6	0.31451	0.55718	0.99799	11940	2	0.91967	0.022555	0.072377	0.992323	1578	3	0.91967
OAS1	6	0.99591	0.99593	0.999328	21632	0	2.9857	0.022582	0.072439	0.992323	1579	4	2.9857
ALG12	6	0.1336	0.31634	0.99779	6852	3	-0.031524	0.022599	0.072474	0.992323	1580	2	-0.031524
MXD4	6	0.69283	0.82988	0.99799	17947	2	3.0956	0.022604	0.072484	0.992323	1581	4	3.0956
LOC100132247	6	0.058117	0.17451	0.978563	3866	4	-0.67769	0.022652	0.072596	0.992323	1582	2	-0.67769
SUMO4	6	0.48244	0.6928	0.99799	14969	1	3.0356	0.022675	0.072652	0.992323	1583	4	3.0356
hsa-mir-645	4	0.96154	0.96488	0.99799	20950	0	3.2209	0.022702	0.072711	0.992323	1584	3	3.2209
PSMC3IP	6	0.4127	0.63699	0.99799	13665	3	1.7296	0.022734	0.072796	0.992323	1585	3	1.7296
CD40	6	0.01684	0.063727	0.918813	1502	5	-1.1054	0.02275	0.072837	0.992323	1586	1	-1.1054
INTS3	6	0.053713	0.16377	0.978563	3619	3	-0.27488	0.022772	0.072892	0.992323	1587	2	-0.27488
PLEKHH1	6	0.8275	0.90047	0.99799	19457	2	1.6203	0.022815	0.072998	0.992323	1588	2	1.6203
hsa-mir-487a	4	0.40072	0.6274	0.99799	13466	1	1.3842	0.022828	0.073036	0.992323	1589	2	1.3842
GALM	6	0.40307	0.6293	0.99799	13514	3	0.79482	0.022847	0.073082	0.992323	1590	2	0.79482
TCTEX1D2	6	0.64323	0.80694	0.99799	17399	2	2.784	0.022878	0.073163	0.992323	1591	4	2.784
DKC1	6	0.054608	0.16595	0.978563	3666	4	-0.53914	0.022896	0.073197	0.992323	1592	2	-0.53914
ACYP1	5	0.39366	0.62171	0.99799	13339	3	0.10238	0.0229	0.073208	0.992323	1593	1	0.10238
CYP2C9	4	0.59055	0.77745	0.99799	16727	1	2.0826	0.022904	0.073216	0.992323	1594	2	2.0826
PRRG1	6	0.91966	0.94283	0.99799	20461	1	1.3329	0.022993	0.073423	0.992323	1595	2	1.3329
ANKRD42	6	0.15833	0.3546	0.99779	7628	1	3.2517	0.023	0.073435	0.992323	1596	4	3.2517
LRP2BP	6	0.74519	0.85562	0.99799	18458	2	2.4833	0.023	0.073435	0.992323	1597	4	2.4833
GPRC5D	6	0.52385	0.72552	0.99799	15583	2	3.0345	0.023062	0.073578	0.992323	1598	4	3.0345
LDLR	6	0.15305	0.34653	0.99779	7466	2	2.4185	0.023125	0.073726	0.992323	1600	4	2.4185
ZNRF2	6	0.6811	0.82441	0.99799	17820	1	2.3352	0.023136	0.073754	0.992323	1601	3	2.3352
TARS2	6	0.088036	0.24233	0.996244	5278	3	1.0871	0.023149	0.073784	0.992323	1602	3	1.0871
OR52K2	6	0.4371	0.65674	0.99799	14091	1	3.1659	0.023179	0.073847	0.992323	1603	4	3.1659
FAM198A	6	0.242	0.47402	0.99799	10137	2	0.69621	0.023188	0.073873	0.992323	1604	2	0.69621
GFM2	6	0.18683	0.39701	0.99779	8528	3	1.1618	0.023195	0.073883	0.992323	1605	3	1.1618
MCMDC2	6	0.11165	0.28154	0.99779	6082	3	-0.48629	0.023206	0.073911	0.992323	1606	2	-0.48629
PPP1R12B	6	0.959	0.96319	0.99799	20908	1	1.7661	0.023249	0.074014	0.992323	1607	3	1.7661
POR	6	0.72593	0.84592	0.99799	18266	1	2.4796	0.023258	0.074035	0.992323	1608	4	2.4796
PIGB	6	0.0027035	0.012374	0.870297	308	3	0.36549	0.023267	0.074052	0.992323	1609	2	0.36549
NF1	6	0.15523	0.34989	0.99779	7526	2	3.1127	0.023267	0.074052	0.992323	1610	4	3.1127
FAM166B	6	0.50066	0.70719	0.99799	15194	3	0.37655	0.023285	0.074098	0.992323	1611	2	0.37655
GALNT14	6	0.93239	0.94863	0.99799	20579	1	2.981	0.023302	0.074139	0.992323	1612	4	2.981
MSR1	6	0.12219	0.29831	0.99779	6447	3	1.0683	0.023304	0.074145	0.992323	1613	3	1.0683
HMGB2	6	0.16372	0.36262	0.99779	7812	4	-0.87899	0.02331	0.074156	0.992323	1614	2	-0.87899
KDELC2	6	0.18672	0.39686	0.99779	8525	3	0.67975	0.023328	0.074202	0.992323	1615	3	0.67975
DCAF7	6	0.19241	0.40517	0.99779	8667	3	0.14737	0.023334	0.074212	0.992323	1616	2	0.14737
TRIM43	6	0.91653	0.94149	0.99799	20428	1	2.7033	0.02338	0.074319	0.992323	1618	4	2.7033
SCG3	6	0.28519	0.52916	0.99799	11314	3	-0.40147	0.023383	0.074327	0.992323	1619	2	-0.40147
SARDH	6	0.99172	0.99168	0.99881	21549	0	2.4854	0.02339	0.074342	0.992323	1620	4	2.4854
SPECC1	6	0.56521	0.75783	0.99799	16306	3	1.3157	0.023431	0.074436	0.992323	1621	3	1.3157
LRCH2	6	0.45799	0.67349	0.99799	14468	2	0.99563	0.023433	0.074438	0.992323	1622	2	0.99563
hsa-mir-3174	4	0.77537	0.87141	0.99799	18790	1	2.9666	0.023434	0.074442	0.992323	1623	3	2.9666
GTF3A	6	0.98229	0.98216	0.99825	21350	0	2.3416	0.023487	0.074573	0.992323	1624	3	2.3416
SOX9	6	0.40288	0.62914	0.99799	13510	1	2.5303	0.023491	0.074587	0.992323	1625	3	2.5303
hsa-mir-559	4	0.53584	0.73494	0.99799	15784	1	3.6533	0.023548	0.07472	0.992323	1626	3	3.6533
OS9	6	0.77665	0.8721	0.99799	18803	1	2.5293	0.023564	0.074757	0.992323	1627	3	2.5293
FBXL13	6	0.58805	0.77554	0.99799	16676	3	0.23626	0.023573	0.074774	0.992323	1628	2	0.23626
AHCYL1	6	0.18502	0.39434	0.99779	8476	4	-0.34698	0.023577	0.074784	0.992323	1629	1	-0.34698
KRTAP4-11	6	0.28766	0.53216	0.99799	11378	2	2.8144	0.023617	0.074877	0.992323	1630	4	2.8144
NCLN	6	0.23817	0.46893	0.99799	10025	3	1.2133	0.02362	0.074886	0.992323	1631	3	1.2133
CRYBB2	6	0.12577	0.30398	0.99779	6570	3	0.65474	0.023626	0.074905	0.992323	1632	2	0.65474
EVPL	6	0.48875	0.69775	0.99799	15038	2	3.0223	0.023635	0.074921	0.992323	1633	4	3.0223
ATP5J2-PTCD1	6	0.3324	0.57173	0.99799	12273	2	1.9015	0.023643	0.074938	0.992323	1634	3	1.9015
IQSEC2	6	0.56646	0.75877	0.99799	16326	3	1.9656	0.023647	0.074946	0.992323	1635	3	1.9656
ERCC8	6	0.024699	0.086612	0.934333	2011	2	1.6382	0.023657	0.074963	0.992323	1636	3	1.6382
MRPL50	6	0.20155	0.41819	0.99799	9064	4	-0.25525	0.023669	0.074996	0.992323	1637	2	-0.25525
PTPMT1	6	0.79561	0.88236	0.99799	19063	1	1.673	0.023675	0.07501	0.992323	1638	3	1.673
hsa-mir-4696	4	0.97176	0.97234	0.99799	21128	0	3.4022	0.023677	0.075017	0.992323	1639	3	3.4022
PITPNM2	6	0.86582	0.92348	0.99799	20020	1	3.1861	0.023722	0.075127	0.992323	1640	4	3.1861
FANCG	6	0.37128	0.60356	0.99799	12943	3	0.2563	0.023724	0.075133	0.992323	1641	2	0.2563
METRN	6	0.26971	0.51011	0.99799	10902	3	-0.018636	0.023772	0.075243	0.992323	1643	1	-0.018636
WDFY3	6	0.0092019	0.038773	0.901166	910	5	-2.1045	0.023821	0.075365	0.992323	1644	1	-2.1045
MRPL51	6	0.092831	0.25037	0.99684	5445	2	2.2312	0.023837	0.075401	0.992323	1645	4	2.2312
TM9SF1	6	0.38647	0.61589	0.99799	13217	1	2.225	0.023863	0.075468	0.992323	1646	3	2.225
CKAP5	6	0.20695	0.426	0.99799	9192	2	2.1992	0.02387	0.075488	0.992323	1647	3	2.1992
hsa-mir-4455	4	0.76189	0.86427	0.99799	18638	1	2.8203	0.023878	0.075503	0.992323	1648	3	2.8203
MAPK8IP2	6	0.31877	0.56067	0.99799	12011	1	1.7648	0.023918	0.075597	0.992323	1649	2	1.7648
GOLT1A	6	0.27839	0.52092	0.99799	11142	2	3.0043	0.02396	0.075702	0.992323	1650	4	3.0043
PPP1R10	6	0.497	0.70429	0.99799	15143	3	0.29408	0.023967	0.075716	0.992323	1651	2	0.29408
RABL2B	5	0.98036	0.98025	0.998064	21321	0	2.874	0.024006	0.075801	0.992323	1652	3	2.874
NXPE2	6	0.50571	0.71118	0.99799	15271	1	3.1267	0.024017	0.07583	0.992323	1653	4	3.1267
DNAH12	6	0.48215	0.69257	0.99799	14909	3	1.3504	0.024031	0.075863	0.992323	1654	3	1.3504
CRYBB3	6	0.39391	0.6219	0.99799	13347	2	2.2807	0.024043	0.075887	0.992323	1655	4	2.2807
SLN	5	0.61463	0.79326	0.99799	17095	2	0.21141	0.024078	0.075971	0.992323	1656	2	0.21141
FLJ27352	5	0.62793	0.79951	0.99799	17238	1	1.0311	0.024087	0.075989	0.992323	1657	2	1.0311
ACAT2	6	0.072392	0.208	0.983686	4585	2	2.9798	0.024101	0.076025	0.992323	1658	4	2.9798
FAM109B	6	0.31447	0.55716	0.99799	11938	3	1.1121	0.024128	0.07609	0.992323	1659	2	1.1121
OVOL1	6	0.77066	0.86888	0.99799	18745	2	2.9767	0.024162	0.076163	0.992323	1660	4	2.9767
SLC20A2	6	0.53764	0.73635	0.99799	15809	2	1.3118	0.024259	0.076387	0.992323	1663	2	1.3118
hsa-mir-4290	4	0.17919	0.38573	0.99779	8291	1	2.8007	0.02428	0.076435	0.992323	1664	3	2.8007
CRYGA	6	0.87522	0.92637	0.99799	20069	1	1.4542	0.024288	0.076455	0.992323	1665	2	1.4542
SND1	6	0.10238	0.26641	0.99779	5762	4	-1.0776	0.024307	0.076501	0.992323	1666	1	-1.0776
hsa-mir-5582	2	0.97564	0.97565	0.99799	21207	0	3.5877	0.024356	0.076622	0.992323	1667	2	3.5877
IFI6	6	0.44732	0.66493	0.99799	14267	3	-0.033474	0.024405	0.076734	0.992323	1668	2	-0.033474
GTPBP8	6	0.78606	0.87721	0.99799	18989	2	3.1882	0.024446	0.076841	0.992323	1669	4	3.1882
FOXC1	6	0.97339	0.97367	0.99799	21157	1	1.8988	0.024448	0.076845	0.992323	1670	3	1.8988
GPRC5B	6	0.39647	0.62392	0.99799	13394	2	2.952	0.024466	0.07689	0.992323	1671	4	2.952
AIFM1	6	0.27432	0.51592	0.99799	11031	4	-0.2437	0.024466	0.076891	0.992323	1672	2	-0.2437
hsa-mir-4435-1	4	0.31168	0.55487	0.99799	11891	2	0.88461	0.024476	0.076921	0.992323	1673	2	0.88461
LRRC58	6	0.69272	0.82982	0.99799	17946	2	1.6273	0.024502	0.07698	0.992323	1674	3	1.6273
SLC22A24	6	0.23768	0.46828	0.99799	10018	2	2.0992	0.024507	0.076997	0.992323	1675	3	2.0992
hsa-mir-28	4	0.86071	0.92084	0.99799	19955	1	1.6383	0.024552	0.077104	0.992323	1676	1	1.6383
ARHGEF19	6	0.15929	0.35605	0.99779	7664	3	0.23067	0.024556	0.07711	0.992323	1677	2	0.23067
NEK10	6	0.30529	0.54962	0.99799	11764	2	2.9358	0.02458	0.077178	0.992323	1678	4	2.9358
GTF3C3	6	0.32129	0.56273	0.99799	12065	2	2.5355	0.024582	0.077183	0.992323	1679	4	2.5355
TRMT112	6	0.48215	0.69257	0.99799	14911	3	1.6689	0.024599	0.077227	0.992323	1680	3	1.6689
ATAD3A	6	0.59339	0.77971	0.99799	16788	1	2.7873	0.0246	0.077229	0.992323	1681	4	2.7873
HHAT	6	0.57778	0.76754	0.99799	16515	2	2.2797	0.024642	0.077335	0.992323	1682	4	2.2797
AP2B1	6	0.45596	0.67191	0.99799	14424	2	2.0729	0.024644	0.077338	0.992323	1683	3	2.0729
hsa-mir-6872	4	0.62199	0.79673	0.99799	17183	2	1.8919	0.024656	0.077361	0.992323	1684	2	1.8919
PIGO	6	0.959	0.96319	0.99799	20872	1	3.211	0.024682	0.077429	0.992323	1685	4	3.211
EFHD2	6	0.13326	0.31582	0.99779	6845	2	1.9015	0.024714	0.077508	0.992323	1686	3	1.9015
TLX1	6	0.41005	0.63486	0.99799	13630	2	2.3993	0.024743	0.077572	0.992323	1687	3	2.3993
TEAD4	6	0.24476	0.47768	0.99799	10205	2	3.006	0.024758	0.077607	0.992323	1688	4	3.006
EGFL8	6	0.041596	0.13295	0.966559	2963	3	-1.1398	0.024794	0.077692	0.992323	1689	2	-1.1398
GPANK1	6	0.77506	0.87124	0.99799	18783	1	1.916	0.024842	0.077801	0.992323	1691	3	1.916
TMEM2	6	0.034335	0.11355	0.964668	2551	4	-1.2855	0.024843	0.077802	0.992323	1692	2	-1.2855
ITGB6	6	0.68628	0.82685	0.99799	17878	2	2.6498	0.024891	0.077917	0.992323	1693	4	2.6498
CCT4	6	0.48215	0.69257	0.99799	14805	3	0.78959	0.024914	0.077974	0.992323	1694	3	0.78959
CXorf27	6	0.04453	0.14056	0.966559	3104	3	1.4254	0.024923	0.077995	0.992323	1695	3	1.4254
USP42	6	0.40084	0.62751	0.99799	13469	2	3.0062	0.024966	0.07809	0.992323	1696	4	3.0062
PROS1	6	0.41193	0.6364	0.99799	13656	2	1.5512	0.024975	0.078104	0.992323	1697	3	1.5512
LYZL1	6	0.17162	0.37444	0.99779	8053	2	3.3429	0.02498	0.078117	0.992323	1698	4	3.3429
NPTN	6	0.61936	0.79551	0.99799	17153	2	2.5983	0.025037	0.078256	0.992323	1699	3	2.5983
PHEX	6	0.50198	0.70823	0.99799	15217	2	3.3426	0.025039	0.078261	0.992323	1700	4	3.3426
C1orf204	6	0.39972	0.62658	0.99799	13444	2	3.0306	0.025059	0.078307	0.992323	1701	4	3.0306
RBM23	6	0.027326	0.094039	0.943348	2152	3	-0.89669	0.025067	0.078331	0.992323	1702	2	-0.89669
HSDL2	6	0.093907	0.25219	0.99684	5482	1	1.6618	0.025086	0.078379	0.992323	1703	3	1.6618
NEUROD6	6	0.45752	0.67311	0.99799	14460	2	2.4803	0.025094	0.078399	0.992323	1704	3	2.4803
HIRIP3	6	0.74677	0.85642	0.99799	18483	1	2.3889	0.025122	0.078463	0.992323	1705	4	2.3889
GAS2L2	6	0.1937	0.40704	0.99779	8690	1	1.8888	0.025134	0.078489	0.992323	1706	3	1.8888
ARL5A	6	0.41902	0.6421	0.99799	13779	3	0.63612	0.025183	0.078606	0.992323	1707	2	0.63612
HES7	6	0.8619	0.92158	0.99799	19974	2	2.102	0.025188	0.078623	0.992323	1708	4	2.102
FAM220A	6	0.4604	0.67541	0.99799	14506	3	0.27098	0.025232	0.078721	0.992323	1709	2	0.27098
hsa-mir-1269a	4	0.26559	0.5048	0.99799	10777	2	0.5466	0.025234	0.07873	0.992323	1710	1	0.5466
AGRP	6	0.77614	0.87182	0.99799	18800	2	3.1112	0.025259	0.07879	0.992323	1711	4	3.1112
RBM26	6	0.31547	0.55797	0.99799	11959	2	2.3405	0.025329	0.078967	0.992323	1712	3	2.3405
SPATA31D1	6	0.084954	0.23628	0.99611	5149	4	-1.1492	0.025377	0.079085	0.992323	1713	2	-1.1492
UBE2V2	6	0.80355	0.88672	0.99799	19145	1	2.9552	0.025399	0.079125	0.992323	1714	4	2.9552
F2RL1	6	0.36335	0.5971	0.99799	12804	2	2.3389	0.025443	0.079229	0.992323	1715	3	2.3389
PDP2	6	0.53947	0.73774	0.99799	15836	1	2.3282	0.025447	0.079239	0.992323	1716	3	2.3282
KIAA1755	6	0.73094	0.84841	0.99799	18321	1	2.8257	0.025457	0.079264	0.992323	1717	3	2.8257
NAA35	6	0.49084	0.6994	0.99799	15066	2	1.14	0.025475	0.079299	0.992323	1718	1	1.14
NYX	6	0.23448	0.46407	0.99799	9932	2	2.2482	0.025486	0.079327	0.992323	1719	3	2.2482
RPL13A	6	0.16172	0.35969	0.99779	7739	2	2.6921	0.025523	0.079412	0.992323	1720	3	2.6921
SMURF1	6	0.067583	0.19692	0.983432	4343	4	-1.286	0.025572	0.079527	0.992323	1721	2	-1.286
SCAMP2	6	0.70132	0.83401	0.99799	18017	2	1.457	0.025574	0.079533	0.992323	1722	2	1.457
TMEM132B	6	0.80502	0.88755	0.99799	19163	2	3.0799	0.025604	0.079591	0.992323	1723	4	3.0799
KCNC3	6	0.9126	0.93991	0.99799	20394	1	1.5554	0.025619	0.079639	0.992323	1724	2	1.5554
GNB5	6	0.53228	0.73216	0.99799	15724	3	0.59509	0.025628	0.079663	0.992323	1725	2	0.59509
FAM134B	6	0.46643	0.6802	0.99799	14602	2	2.1027	0.025718	0.079865	0.992323	1726	3	2.1027
LEF1	6	0.17489	0.37929	0.99779	8157	3	0.22781	0.025738	0.079915	0.992323	1727	3	0.22781
MYOD1	6	0.24232	0.47445	0.99799	10145	2	2.4924	0.025749	0.079946	0.992323	1728	4	2.4924
MARS	6	0.99497	0.99494	0.999328	21609	0	2.7181	0.025753	0.079954	0.992323	1729	4	2.7181
hsa-mir-24-2	4	0.8924	0.93223	0.99799	20218	1	3.6466	0.025755	0.079958	0.992323	1730	3	3.6466
NME1-NME2	5	0.91286	0.94001	0.99799	20396	1	2.1471	0.025762	0.079976	0.992323	1731	4	2.1471
GTF2H3	6	0.35966	0.59407	0.99799	12734	3	1.3369	0.0258	0.080064	0.992323	1732	3	1.3369
VAPA	6	0.41704	0.64051	0.99799	13747	3	1.3878	0.025802	0.08007	0.992323	1733	3	1.3878
C10orf111	6	0.41642	0.64	0.99799	13737	2	1.7814	0.025811	0.080089	0.992323	1734	3	1.7814
MID2	6	0.18933	0.40068	0.99779	8590	2	2.6815	0.025814	0.080096	0.992323	1735	3	2.6815
WDR34	6	0.4539	0.67024	0.99799	14384	2	2.2289	0.025815	0.080097	0.992323	1736	3	2.2289
NEMF	6	0.36328	0.59704	0.99799	12801	2	1.9444	0.025824	0.08012	0.992323	1737	3	1.9444
EIF5AL1	6	0.047227	0.14751	0.966939	3311	3	1.6167	0.025829	0.080128	0.992323	1738	3	1.6167
BTBD17	6	0.81962	0.89592	0.99799	19352	2	1.3761	0.025863	0.080201	0.992323	1739	2	1.3761
hsa-mir-206	4	0.091978	0.24894	0.99684	5401	1	3.3617	0.025866	0.080205	0.992323	1740	3	3.3617
ACTN4	6	0.36304	0.59686	0.99799	12793	2	1.8302	0.025884	0.080251	0.992323	1741	3	1.8302
AXL	6	0.338	0.57632	0.99799	12377	2	1.5207	0.025912	0.08032	0.992323	1742	3	1.5207
FAM188A	6	0.23138	0.45988	0.99799	9837	2	0.95571	0.02592	0.080341	0.992323	1743	2	0.95571
RFWD2	6	0.12841	0.30822	0.99779	6674	4	-0.75752	0.02593	0.080362	0.992323	1744	2	-0.75752
ZNF716	6	0.91275	0.93997	0.99799	20395	1	3.0722	0.025943	0.080398	0.992323	1745	4	3.0722
OR5H2	6	0.012848	0.051657	0.901166	1223	4	-1.9966	0.025966	0.08045	0.992323	1746	2	-1.9966
PTGDR2	6	0.92819	0.94666	0.99799	20535	1	3.012	0.02597	0.08046	0.992323	1747	4	3.012
SIGLEC5	6	0.65191	0.81099	0.99799	17500	2	2.2184	0.026003	0.080539	0.992323	1748	3	2.2184
SRPK3	6	0.13723	0.322	0.99779	6992	3	0.11233	0.026009	0.080552	0.992323	1749	2	0.11233
CSRP3	6	0.41159	0.63614	0.99799	13651	3	1.3353	0.026037	0.080611	0.992323	1750	3	1.3353
GLYATL3	6	0.017134	0.064599	0.918813	1518	2	2.1439	0.026058	0.080663	0.992323	1751	3	2.1439
GYG2	6	0.61697	0.79436	0.99799	17127	2	1.8984	0.026058	0.080663	0.992323	1752	2	1.8984
PLEKHN1	6	0.9446	0.95482	0.99799	20713	1	3.0773	0.026076	0.080702	0.992323	1753	4	3.0773
TRA2B	6	0.96636	0.96827	0.99799	21027	1	2.2176	0.026106	0.080769	0.992323	1755	3	2.2176
KCNS2	6	0.59543	0.78128	0.99799	16832	1	2.5517	0.026122	0.080805	0.992323	1756	3	2.5517
SOWAHC	6	0.60171	0.78612	0.99799	16938	2	0.66557	0.026131	0.080829	0.992323	1758	2	0.66557
DDX20	6	0.45506	0.67118	0.99799	14407	3	0.38359	0.026155	0.080886	0.992323	1759	1	0.38359
TIRAP	6	0.17141	0.37412	0.99779	8050	3	1.3415	0.026177	0.080944	0.992323	1760	3	1.3415
ICA1L	6	0.47962	0.69056	0.99799	14754	1	3.0218	0.026199	0.080999	0.992323	1761	4	3.0218
RETSAT	6	0.87578	0.92657	0.99799	20075	1	2.7609	0.026203	0.081012	0.992323	1762	4	2.7609
HYAL4	6	0.021198	0.076583	0.929589	1788	2	2.9728	0.026206	0.081015	0.992323	1763	4	2.9728
TCTA	6	0.66159	0.81538	0.99799	17611	1	2.92	0.026243	0.0811	0.992323	1764	4	2.92
HM13	6	0.78606	0.87721	0.99799	18914	2	2.7586	0.026269	0.081161	0.992323	1765	4	2.7586
INPPL1	6	0.16743	0.36814	0.99779	7923	4	-0.4177	0.026301	0.081244	0.992323	1766	2	-0.4177
PPP1R15B	6	0.18323	0.39171	0.99779	8425	2	1.89	0.026306	0.081254	0.992323	1767	3	1.89
SLC5A5	6	0.05759	0.17323	0.978563	3831	4	-1.1633	0.026349	0.081337	0.992323	1768	2	-1.1633
C8orf4	6	0.88087	0.92822	0.99799	20113	1	1.5154	0.026398	0.081454	0.992323	1769	2	1.5154
RASSF5	6	0.68026	0.82404	0.99799	17806	1	1.9156	0.026416	0.081499	0.992323	1770	3	1.9156
HIST1H3G	6	0.89407	0.93283	0.99799	20227	1	2.5916	0.026429	0.081529	0.992323	1771	4	2.5916
ZNF75D	6	0.035873	0.11767	0.966312	2642	4	-2.2806	0.026446	0.081566	0.992323	1772	1	-2.2806
SMIM19	6	0.22018	0.44462	0.99799	9555	2	1.0039	0.026495	0.081692	0.992323	1773	1	1.0039
hsa-mir-4474	4	0.90457	0.93673	0.99799	20312	1	3.1134	0.026505	0.081716	0.992323	1774	3	3.1134
TRIM31	6	0.64853	0.80946	0.99799	17461	2	2.0519	0.026527	0.081772	0.992323	1775	3	2.0519
hsa-mir-3613	4	0.54046	0.73852	0.99799	15854	1	3.7527	0.026543	0.081805	0.992323	1777	3	3.7527
GPR115	6	0.17298	0.37644	0.99779	8102	1	2.3118	0.026543	0.081806	0.992323	1778	4	2.3118
LIF	6	0.66123	0.81521	0.99799	17607	1	2.8566	0.026556	0.08184	0.992323	1779	4	2.8566
FAM120A	6	0.8293	0.90154	0.99799	19481	1	2.6099	0.026588	0.081907	0.992323	1781	4	2.6099
NRARP	6	0.55846	0.75255	0.99799	16193	2	1.1669	0.026641	0.082025	0.992323	1782	2	1.1669
SAMSN1	6	0.91117	0.93933	0.99799	20376	1	2.9997	0.026664	0.082075	0.992323	1783	4	2.9997
SNAPC5	6	0.48761	0.69689	0.99799	15026	1	2.7291	0.026689	0.082132	0.992323	1784	3	2.7291
NIPAL1	6	0.75531	0.8609	0.99799	18580	2	2.0039	0.026704	0.082167	0.992323	1785	3	2.0039
COLCA2	6	0.034249	0.11332	0.964668	2542	3	0.28942	0.026712	0.082187	0.992323	1786	3	0.28942
ZNF256	6	0.98689	0.98679	0.998553	21453	0	1.1883	0.026738	0.082243	0.992323	1787	2	1.1883
CTNS	6	0.80361	0.88675	0.99799	19147	2	2.7691	0.026786	0.082357	0.992323	1789	4	2.7691
AKAP5	6	0.59526	0.78116	0.99799	16827	2	3.1178	0.026828	0.082459	0.992323	1790	4	3.1178
LRRC4B	6	0.9145	0.94066	0.99799	20412	1	2.8856	0.02683	0.082463	0.992323	1791	4	2.8856
ACOX1	6	0.75825	0.8624	0.99799	18611	1	2.8935	0.026883	0.082585	0.992323	1792	4	2.8935
ITFG1	6	0.42705	0.64856	0.99799	13917	2	2.7412	0.026904	0.082638	0.992323	1793	4	2.7412
ANKRD35	6	0.1893	0.40065	0.99779	8588	3	1.3001	0.026922	0.082678	0.992323	1794	3	1.3001
ATP1B3	6	0.32624	0.56672	0.99799	12172	2	2.2713	0.026932	0.082704	0.992323	1795	3	2.2713
BARD1	6	0.57338	0.76419	0.99799	16435	1	2.46	0.026945	0.082734	0.992323	1796	4	2.46
PTBP1	6	0.83423	0.9045	0.99799	19548	2	3.0713	0.026956	0.08276	0.992323	1797	4	3.0713
SYNDIG1	6	0.81085	0.89083	0.99799	19239	1	2.935	0.026959	0.082767	0.992323	1798	4	2.935
NLRP7	6	0.99154	0.99152	0.99881	21544	0	2.8782	0.026963	0.082776	0.992323	1799	4	2.8782
ADRBK2	6	0.11766	0.29116	0.99779	6303	2	2.3386	0.026966	0.082785	0.992323	1800	4	2.3386
RBP4	6	0.27212	0.51314	0.99799	10975	3	1.0988	0.02698	0.082821	0.992323	1801	3	1.0988
SLC15A2	6	0.67252	0.82041	0.99799	17716	2	2.1962	0.027007	0.082884	0.992323	1802	3	2.1962
RANBP10	6	0.85785	0.91904	0.99799	19905	2	2.7952	0.027017	0.082906	0.992323	1803	4	2.7952
ITGA9	6	0.32475	0.56551	0.99799	12136	2	2.9056	0.027019	0.082909	0.992323	1804	4	2.9056
CRP	6	0.66869	0.81865	0.99799	17684	2	2.4022	0.027021	0.082913	0.992323	1805	3	2.4022
MKL2	6	0.38786	0.61698	0.99799	13246	1	2.3401	0.027061	0.083007	0.992323	1806	3	2.3401
HIST2H2BF	6	0.74503	0.85554	0.99799	18454	2	2.6722	0.027077	0.083044	0.992323	1807	3	2.6722
SGCD	6	0.57443	0.765	0.99799	16459	2	2.6329	0.027113	0.083131	0.992323	1808	4	2.6329
PHF13	6	0.86361	0.92271	0.99799	20000	2	3.0655	0.02712	0.083149	0.992323	1809	4	3.0655
TM4SF20	6	0.22842	0.45583	0.99799	9761	3	1.6318	0.027126	0.083164	0.992323	1810	3	1.6318
MARCO	6	0.28536	0.52937	0.99799	11320	2	2.5237	0.027208	0.083357	0.992323	1812	4	2.5237
SLAMF1	6	0.54354	0.74088	0.99799	15912	2	2.122	0.027214	0.083375	0.992323	1813	3	2.122
PEX6	6	0.48215	0.69257	0.99799	14870	3	1.2435	0.027223	0.083398	0.992323	1814	3	1.2435
DENND2D	6	0.66176	0.81545	0.99799	17614	2	3.0642	0.027229	0.083413	0.992323	1815	4	3.0642
hsa-mir-4288	4	0.88867	0.93092	0.99799	20186	1	3.3587	0.02724	0.083444	0.992323	1816	3	3.3587
LOC100507462	6	0.086195	0.23903	0.996244	5201	3	1.6144	0.027261	0.083491	0.992323	1817	3	1.6144
RNF151	6	0.090654	0.2467	0.99684	5359	2	2.4667	0.027266	0.083503	0.992323	1818	3	2.4667
NME6	6	0.94843	0.95688	0.99799	20758	1	1.5629	0.02732	0.083635	0.992323	1819	3	1.5629
RNF114	6	0.29947	0.54483	0.99799	11652	1	2.6865	0.027328	0.083655	0.992323	1820	4	2.6865
CWH43	6	0.82617	0.89971	0.99799	19435	1	2.9607	0.027359	0.083724	0.992323	1821	4	2.9607
C16orf87	6	0.016778	0.06354	0.918813	1495	4	-1.6217	0.027369	0.083749	0.992323	1822	2	-1.6217
SPRYD7	6	0.25274	0.48827	0.99799	10428	3	0.25184	0.027383	0.083777	0.992323	1823	2	0.25184
YIPF5	6	0.20661	0.4255	0.99799	9182	3	0.74734	0.027439	0.083895	0.992323	1824	3	0.74734
ADRA1A	6	0.97444	0.97459	0.99799	21175	1	3.0801	0.027491	0.084026	0.992323	1825	4	3.0801
ETHE1	6	0.34987	0.58615	0.99799	12588	1	2.188	0.027496	0.084034	0.992323	1826	4	2.188
OR51L1	6	0.24578	0.47905	0.99799	10235	2	2.5281	0.027512	0.084076	0.992323	1827	3	2.5281
ZNF768	6	0.46146	0.67622	0.99799	14522	3	0.5295	0.027514	0.084082	0.992323	1828	3	0.5295
SLC25A24	6	0.20447	0.42243	0.99799	9139	2	1.8592	0.027557	0.08418	0.992323	1829	4	1.8592
NRTN	6	0.20628	0.42502	0.99799	9176	2	2.2593	0.027561	0.08419	0.992323	1830	4	2.2593
AIG1	6	0.67425	0.82123	0.99799	17739	2	2.7741	0.027563	0.084198	0.992323	1831	3	2.7741
PLXDC2	6	0.22702	0.45396	0.99799	9721	2	1.7565	0.027608	0.084303	0.992323	1832	2	1.7565
SCARF2	6	0.41276	0.63704	0.99799	13667	2	2.3579	0.027611	0.08431	0.992323	1833	3	2.3579
GGTLC1	6	0.98194	0.98182	0.99825	21344	0	2.8135	0.027632	0.084355	0.992323	1834	4	2.8135
PLD6	6	0.45234	0.66899	0.99799	14351	2	2.5702	0.027632	0.084357	0.992323	1835	3	2.5702
ADPRH	6	0.16163	0.35957	0.99779	7737	3	0.021145	0.027645	0.084381	0.992323	1836	3	0.021145
CASP10	6	0.3452	0.58226	0.99799	12512	2	1.6909	0.027655	0.084405	0.992323	1837	3	1.6909
COQ7	6	0.90079	0.9353	0.99799	20281	1	3.0125	0.02766	0.084416	0.992323	1838	4	3.0125
hsa-mir-135a-2	4	0.7288	0.84735	0.99799	18301	1	2.865	0.027694	0.084494	0.992323	1839	3	2.865
ZNF474	6	0.57963	0.76897	0.99799	16542	3	0.41622	0.027708	0.084531	0.992323	1840	2	0.41622
MED26	6	0.26954	0.5099	0.99799	10895	3	-0.14157	0.027711	0.084539	0.992323	1841	2	-0.14157
KLC4	6	0.18209	0.39002	0.99779	8385	2	2.4583	0.027717	0.084558	0.992323	1842	4	2.4583
CORO1A	6	0.959	0.96319	0.99799	20929	1	3.0191	0.027742	0.084614	0.992323	1843	4	3.0191
SH3BGRL	6	0.97736	0.97724	0.99799	21238	1	2.1721	0.027757	0.084653	0.992323	1844	3	2.1721
AFAP1L1	6	0.59144	0.77817	0.99799	16750	1	2.5386	0.027769	0.084678	0.992323	1845	3	2.5386
CALHM3	6	0.5136	0.71742	0.99799	15406	2	3.0392	0.027774	0.084692	0.992323	1846	4	3.0392
CTDSP1	6	0.98542	0.98532	0.998342	21424	0	2.8223	0.027781	0.084709	0.992323	1847	4	2.8223
TAF8	6	0.5104	0.71487	0.99799	15362	3	1.5594	0.027787	0.084719	0.992323	1848	3	1.5594
NPPB	6	0.35922	0.59372	0.99799	12726	3	1.1763	0.027796	0.08474	0.992323	1849	3	1.1763
ZBTB12	6	0.68749	0.82738	0.99799	17888	2	2.4488	0.027805	0.08476	0.992323	1850	4	2.4488
ZNF451	6	0.24011	0.47148	0.99799	10084	2	2.0558	0.027854	0.084871	0.992323	1851	3	2.0558
CDC45	6	0.78606	0.87721	0.99799	18984	2	1.8695	0.027881	0.084934	0.992323	1852	4	1.8695
BLOC1S3	6	0.45535	0.67142	0.99799	14413	3	0.83841	0.027902	0.084986	0.992323	1853	2	0.83841
TAS2R60	6	0.050225	0.15515	0.978563	3438	5	-1.3396	0.027951	0.085091	0.992323	1854	1	-1.3396
hsa-mir-4776-1	4	0.13406	0.31705	0.99779	6874	1	2.2941	0.027959	0.085115	0.992323	1855	3	2.2941
NOS3	6	0.23827	0.46906	0.99799	10034	4	-0.094096	0.027985	0.085177	0.992323	1856	2	-0.094096
MARVELD3	6	0.86361	0.92272	0.99799	20001	2	2.8928	0.027992	0.085194	0.992323	1857	4	2.8928
RPS16	6	0.36145	0.59553	0.99799	12764	3	1.0976	0.027999	0.085212	0.992323	1858	3	1.0976
CAMK4	6	0.51998	0.72244	0.99799	15506	3	0.30398	0.028048	0.085328	0.992323	1859	2	0.30398
CASZ1	6	0.93919	0.95205	0.99799	20659	1	1.9253	0.02806	0.085357	0.992323	1860	3	1.9253
RASA3	6	0.82422	0.89855	0.99799	19407	2	2.9164	0.028085	0.085424	0.992323	1861	4	2.9164
MAPK1	6	0.44841	0.66583	0.99799	14288	3	0.74779	0.028096	0.085452	0.992323	1862	2	0.74779
hsa-mir-3660	3	0.3504	0.5866	0.99799	12593	2	-0.1167	0.028101	0.085461	0.992323	1863	1	-0.1167
HMGXB4	6	0.029308	0.099622	0.944466	2289	1	1.8287	0.028145	0.08556	0.992323	1864	3	1.8287
CD99L2	6	0.92285	0.94421	0.99799	20490	1	3.0752	0.028175	0.085638	0.992323	1865	4	3.0752
IFNL2	6	0.52287	0.72474	0.99799	15562	3	0.60684	0.028193	0.085682	0.992323	1866	2	0.60684
TRIM36	6	0.73081	0.84835	0.99799	18317	1	1.7529	0.028193	0.085682	0.992323	1867	3	1.7529
TRADD	6	0.31789	0.55994	0.99799	11999	3	-0.085008	0.028203	0.085702	0.992323	1868	2	-0.085008
PHB	6	0.96758	0.96916	0.99799	21051	1	2.9493	0.028218	0.085742	0.992323	1869	4	2.9493
MDGA2	6	0.13111	0.31245	0.99779	6780	2	1.9815	0.028231	0.085765	0.992323	1870	3	1.9815
ERLIN2	6	0.041864	0.13364	0.966559	2986	3	-0.16175	0.028242	0.08579	0.992323	1871	1	-0.16175
IL2RB	6	0.63345	0.80219	0.99799	17299	2	2.5729	0.028265	0.085837	0.992323	1873	4	2.5729
MIEF1	6	0.033419	0.11105	0.964382	2500	3	0.27055	0.028278	0.085872	0.992323	1874	2	0.27055
hsa-mir-3664	4	0.94992	0.95775	0.99799	20783	0	3.1384	0.028283	0.085883	0.992323	1875	3	3.1384
KIAA1324L	6	0.35701	0.59192	0.99799	12685	3	1.6548	0.028288	0.085896	0.992323	1876	3	1.6548
NR2F1	6	0.44844	0.66585	0.99799	14289	3	1.207	0.02829	0.0859	0.992323	1877	3	1.207
PIM1	6	0.59215	0.77873	0.99799	16766	2	2.5574	0.028323	0.085977	0.992323	1878	4	2.5574
SS18L2	6	0.93957	0.95222	0.99799	20663	1	0.96431	0.028339	0.08602	0.992323	1879	2	0.96431
hsa-mir-548aq	2	0.60488	0.78853	0.99799	16996	1	1.9399	0.028343	0.086032	0.992323	1880	1	1.9399
hsa-mir-4502	4	0.42784	0.6492	0.99799	13926	1	2.7887	0.028355	0.086055	0.992323	1881	3	2.7887
CASC10	3	0.89913	0.93468	0.99799	20267	0	2.7041	0.028388	0.086124	0.992323	1882	2	2.7041
HYAL1	6	0.88654	0.93016	0.99799	20169	1	2.7537	0.02842	0.086192	0.992323	1883	3	2.7537
TMEM45A	6	0.72566	0.84579	0.99799	18263	1	2.8243	0.028435	0.086224	0.992323	1884	4	2.8243
H6PD	6	0.053433	0.16311	0.978563	3601	4	-1.6576	0.028436	0.086225	0.992323	1885	1	-1.6576
WNT1	6	0.959	0.96319	0.99799	20888	1	3.118	0.028467	0.086301	0.992323	1887	4	3.118
hsa-mir-19b-1	4	0.38196	0.61216	0.99799	13141	1	3.1125	0.028479	0.086327	0.992323	1888	3	3.1125
CNR1	6	0.76366	0.86518	0.99799	18665	2	2.9446	0.028516	0.086423	0.992323	1889	3	2.9446
ARL8B	6	0.37195	0.6041	0.99799	12963	3	0.58705	0.028533	0.086464	0.992323	1890	3	0.58705
KRTAP5-1	6	0.9055	0.9371	0.99799	20322	1	2.7354	0.028553	0.086505	0.992323	1891	4	2.7354
PTX3	6	0.93907	0.95199	0.99799	20656	1	2.2665	0.028554	0.086507	0.992323	1892	3	2.2665
MTMR10	6	0.88324	0.92903	0.99799	20154	1	3.3344	0.028569	0.086542	0.992323	1893	4	3.3344
DST	6	0.024405	0.085782	0.934333	1991	4	-0.63977	0.028581	0.086571	0.992323	1894	2	-0.63977
hsa-mir-4748	4	0.69528	0.83108	0.99799	17967	1	2.8927	0.028603	0.086626	0.992432	1895	3	2.8927
MAP3K19	6	0.93534	0.95011	0.99799	20608	1	2.5473	0.02863	0.086675	0.992467	1896	4	2.5473
TYK2	6	0.84692	0.91219	0.99799	19739	2	3.2925	0.028692	0.086822	0.993237	1897	4	3.2925
GPBAR1	6	0.027029	0.0932	0.943348	2133	1	2.5786	0.028698	0.086834	0.993237	1898	4	2.5786
RAD51	6	0.51906	0.72173	0.99799	15490	2	2.2671	0.028727	0.086914	0.993626	1899	3	2.2671
LILRA5	6	0.71131	0.83883	0.99799	18111	2	2.9852	0.028758	0.086985	0.993768	1900	4	2.9852
ATP5L	6	0.038284	0.12415	0.966559	2772	3	-0.19245	0.028775	0.087018	0.993768	1901	1	-0.19245
ARFGEF1	6	0.49611	0.70359	0.99799	15131	2	3.2025	0.028835	0.08718	0.993794	1902	4	3.2025
ADH4	6	0.35746	0.59229	0.99799	12688	1	2.8729	0.028838	0.08719	0.993794	1903	4	2.8729
C9orf139	6	0.98945	0.9894	0.99881	21496	0	2.26	0.028852	0.087223	0.993794	1904	4	2.26
OR6C6	6	0.90903	0.93849	0.99799	20353	1	2.8774	0.028897	0.087336	0.993794	1905	4	2.8774
TSTD1	6	0.49392	0.70185	0.99799	15100	3	0.53869	0.028899	0.08734	0.993794	1906	2	0.53869
BRCA1	6	0.17039	0.37256	0.99779	8020	3	1.2949	0.028918	0.08739	0.993794	1907	3	1.2949
ADRB3	6	0.25146	0.48659	0.99799	10385	2	1.3689	0.02892	0.087398	0.993794	1908	3	1.3689
TRIM33	6	0.73382	0.84982	0.99799	18354	1	2.7164	0.028969	0.087526	0.993794	1910	4	2.7164
MAN2B1	6	0.051618	0.15864	0.978563	3499	4	-0.82581	0.028985	0.087558	0.993794	1911	2	-0.82581
LGI2	6	0.45411	0.6704	0.99799	14389	2	1.9135	0.029017	0.087638	0.993794	1913	3	1.9135
PGF	6	0.39018	0.61887	0.99799	13284	2	2.4125	0.029052	0.087712	0.993794	1914	3	2.4125
PHF8	6	0.1216	0.29736	0.99779	6430	3	0.012481	0.029066	0.087746	0.993794	1915	1	0.012481
MAOA	6	0.95207	0.95895	0.99799	20818	1	2.5488	0.029075	0.087765	0.993794	1916	4	2.5488
HSF4	6	0.65379	0.81184	0.99799	17522	1	2.0597	0.029091	0.087805	0.993794	1917	4	2.0597
NEK11	6	0.50342	0.70937	0.99799	15243	2	3.0724	0.029111	0.087862	0.993794	1918	4	3.0724
PHLDA1	6	0.91877	0.94245	0.99799	20450	1	1.9906	0.029114	0.08787	0.993794	1919	3	1.9906
HIST2H3A	6	0.96724	0.96893	0.99799	21048	1	2.1303	0.029163	0.08799	0.993794	1920	4	2.1303
AMBRA1	6	0.18641	0.39639	0.99779	8516	1	2.3784	0.029184	0.08805	0.993794	1921	4	2.3784
FAM19A2	6	0.59097	0.77776	0.99799	16735	2	2.861	0.029187	0.088056	0.993794	1922	4	2.861
SSBP3	6	0.075289	0.21461	0.986655	4721	2	3.2122	0.029241	0.088172	0.993794	1923	4	3.2122
CHUK	6	0.4186	0.64175	0.99799	13771	2	1.1555	0.02926	0.088213	0.993794	1924	2	1.1555
KIAA1468	6	0.26073	0.49859	0.99799	10645	1	3.0864	0.029294	0.088294	0.993794	1925	4	3.0864
TRO	6	0.99246	0.99241	0.99881	21571	0	3.0496	0.02932	0.088356	0.993794	1926	4	3.0496
RIPPLY3	4	0.85742	0.91879	0.99799	19899	1	1.2814	0.02932	0.088356	0.993794	1927	1	1.2814
AASDHPPT	6	0.52986	0.73027	0.99799	15684	2	1.8318	0.029356	0.088421	0.993794	1928	3	1.8318
VPS53	6	0.30504	0.54942	0.99799	11755	2	2.5944	0.029442	0.088611	0.993794	1930	4	2.5944
MUC1	6	0.60552	0.78904	0.99799	17009	2	2.3522	0.029447	0.08862	0.993794	1931	3	2.3522
TTLL11	6	0.0076843	0.032923	0.901166	773	3	0.87977	0.029453	0.088636	0.993794	1932	2	0.87977
MYH7	6	0.27561	0.5175	0.99799	11068	3	0.26955	0.029495	0.08873	0.993794	1933	2	0.26955
MAPKAPK2	6	0.71276	0.83952	0.99799	18126	2	2.6527	0.029497	0.088735	0.993794	1934	3	2.6527
SIRT3	6	0.081208	0.22795	0.99434	4977	3	-0.18658	0.029505	0.088753	0.993794	1935	2	-0.18658
PEX19	6	0.75302	0.85972	0.99799	18550	2	2.9856	0.029538	0.088824	0.993794	1936	4	2.9856
MYCBPAP	6	0.32929	0.56916	0.99799	12220	3	0.27798	0.02955	0.088847	0.993794	1937	2	0.27798
ATG14	6	0.21089	0.43153	0.99799	9288	3	-0.24492	0.029599	0.088965	0.993794	1938	2	-0.24492
hsa-mir-517c	1	0.9704	0.97124	0.99799	21108	0	4.1135	0.029602	0.088972	0.993794	1939	1	4.1135
FAM120B	6	0.74031	0.85312	0.99799	18412	2	2.2826	0.029607	0.088982	0.993794	1940	3	2.2826
FAT4	6	0.10589	0.2722	0.99779	5882	3	0.36017	0.029621	0.089014	0.993794	1941	3	0.36017
FSTL5	6	0.75525	0.86087	0.99799	18579	2	2.8839	0.029627	0.089029	0.993794	1942	4	2.8839
MZF1	6	0.79464	0.88184	0.99799	19053	1	1.7909	0.029647	0.089078	0.993794	1943	2	1.7909
TCP1	6	0.75119	0.85875	0.99799	18527	2	1.4966	0.02965	0.089085	0.993794	1944	3	1.4966
LELP1	6	0.90385	0.93646	0.99799	20304	1	2.3583	0.029653	0.08909	0.993794	1945	4	2.3583
MED17	6	0.4416	0.66034	0.99799	14169	2	1.7201	0.029696	0.089193	0.993794	1947	3	1.7201
CAPG	6	0.82916	0.90147	0.99799	19476	2	2.2697	0.029707	0.08922	0.993794	1948	3	2.2697
TMEM30B	6	0.96296	0.96585	0.99799	20965	1	1.454	0.029728	0.089264	0.993794	1949	2	1.454
KIAA1522	6	0.75755	0.86204	0.99799	18604	2	3.1683	0.029732	0.089272	0.993794	1950	4	3.1683
NDE1	6	0.98234	0.9822	0.99825	21353	0	2.566	0.029786	0.089401	0.993794	1952	4	2.566
OR5I1	6	0.60679	0.78963	0.99799	17020	2	3.3106	0.029786	0.089401	0.993794	1953	4	3.3106
C11orf70	6	0.12051	0.29565	0.99779	6385	4	-1.1669	0.029815	0.089469	0.993794	1954	2	-1.1669
GNB1L	6	0.34872	0.5852	0.99799	12571	2	2.461	0.029873	0.089598	0.993794	1955	4	2.461
USP14	6	0.56986	0.76141	0.99799	16374	2	1.6035	0.029889	0.089635	0.993794	1956	3	1.6035
TMEM190	6	0.15389	0.34785	0.99779	7494	2	2.888	0.029893	0.08964	0.993794	1957	4	2.888
ACRV1	6	0.23435	0.46388	0.99799	9925	2	2.8074	0.029919	0.089701	0.993794	1958	4	2.8074
ABCD2	6	0.69183	0.82942	0.99799	17934	1	2.5552	0.029949	0.08978	0.993794	1959	4	2.5552
TRABD	6	0.46673	0.68043	0.99799	14610	2	2.4749	0.02995	0.089783	0.993794	1960	3	2.4749
PMF1	6	0.4273	0.64876	0.99799	13922	1	2.8761	0.029967	0.089815	0.993794	1961	4	2.8761
ALOX15	6	0.5854	0.7735	0.99799	16642	3	1.1533	0.02998	0.08985	0.993794	1962	3	1.1533
CACNA1C	6	0.50906	0.71382	0.99799	15331	3	0.81673	0.029986	0.089858	0.993794	1963	1	0.81673
OR52H1	6	0.18334	0.39187	0.99779	8428	3	0.50349	0.030097	0.090098	0.99429	1964	2	0.50349
SOCS3	6	0.27445	0.51607	0.99799	11035	1	2.3907	0.030099	0.090101	0.99429	1965	4	2.3907
NXNL2	6	0.13877	0.3244	0.99779	7037	2	3.018	0.030107	0.090125	0.99429	1966	4	3.018
TGIF2-C20orf24	2	0.96989	0.97086	0.99799	21098	0	3.7987	0.030115	0.090143	0.99429	1967	2	3.7987
KCNK2	6	0.011541	0.047566	0.901166	1127	2	2.1829	0.030119	0.090151	0.99429	1968	3	2.1829
DNAJB12	6	0.19041	0.40228	0.99779	8629	1	0.59308	0.030131	0.090178	0.99429	1969	1	0.59308
TECPR2	6	0.2653	0.50444	0.99799	10768	3	1.8511	0.030183	0.090296	0.994339	1970	3	1.8511
KRTAP29-1	6	0.61535	0.7936	0.99799	17106	2	3.2208	0.030193	0.090323	0.994339	1971	4	3.2208
MPHOSPH8	6	0.82571	0.89943	0.99799	19431	1	2.9171	0.030212	0.090372	0.994339	1972	4	2.9171
PPP2R4	6	0.76286	0.86477	0.99799	18654	2	1.2392	0.030228	0.090415	0.994339	1973	2	1.2392
SNIP1	6	0.53998	0.73814	0.99799	15845	3	1.4432	0.030277	0.090538	0.994339	1975	3	1.4432
SLC1A6	6	0.65092	0.81054	0.99799	17495	2	2.8127	0.03028	0.090544	0.994339	1976	4	2.8127
ATP6V0A2	6	0.057593	0.17325	0.978563	3832	2	0.90372	0.030325	0.090631	0.994339	1977	1	0.90372
DOCK3	6	0.00022345	0.0011212	0.540924	45	3	0.12977	0.030373	0.090734	0.994339	1978	1	0.12977
ZNF433	6	0.29302	0.53857	0.99799	11514	2	2.5523	0.030406	0.090801	0.994339	1979	4	2.5523
WDR83	6	0.024048	0.084772	0.934333	1967	5	-1.3686	0.030422	0.090834	0.994339	1980	1	-1.3686
RTN4RL2	6	0.13534	0.31905	0.99779	6924	3	0.25391	0.03047	0.090936	0.994339	1982	3	0.25391
FAM104A	6	0.78606	0.87721	0.99799	18920	2	3.0578	0.03048	0.090962	0.994339	1983	4	3.0578
ARMCX6	6	0.91004	0.9389	0.99799	20361	1	2.952	0.030499	0.091014	0.994339	1984	4	2.952
CD7	6	0.91623	0.94137	0.99799	20424	1	2.3065	0.030502	0.091022	0.994339	1985	3	2.3065
OR4C11	6	0.36285	0.59671	0.99799	12792	2	0.58627	0.030519	0.091067	0.994339	1986	1	0.58627
KCNA3	6	0.41914	0.64218	0.99799	13782	2	2.6553	0.030567	0.091181	0.994339	1987	4	2.6553
hsa-mir-3187	4	0.54653	0.74322	0.99799	15963	1	2.6065	0.03057	0.091187	0.994339	1988	3	2.6065
GNGT1	6	0.37029	0.60278	0.99799	12924	2	2.9356	0.030575	0.0912	0.994339	1989	4	2.9356
hsa-mir-6853	4	0.16213	0.36026	0.99779	7753	1	3.1548	0.030585	0.091226	0.994339	1990	3	3.1548
SP110	6	0.24334	0.47578	0.99799	10170	2	2.2884	0.030587	0.09123	0.994339	1991	4	2.2884
RRP1B	6	0.959	0.96319	0.99799	20933	1	2.3991	0.030593	0.091241	0.994339	1992	3	2.3991
NOL9	6	0.034513	0.11403	0.964668	2565	5	-1.0455	0.030615	0.091297	0.994339	1993	1	-1.0455
TINAGL1	6	0.61592	0.79387	0.99799	17112	1	2.0296	0.030664	0.091415	0.994339	1994	3	2.0296
BSX	6	0.11939	0.2939	0.99779	6359	4	-1.3179	0.030685	0.091467	0.994339	1995	2	-1.3179
PTPN11	6	0.1895	0.40092	0.99779	8595	2	1.6713	0.0307	0.091502	0.994339	1996	3	1.6713
CORO1B	6	0.12998	0.31068	0.99779	6744	1	1.9719	0.030712	0.091542	0.994339	1997	3	1.9719
GAB2	6	0.58382	0.77228	0.99799	16611	3	1.9213	0.030721	0.091569	0.994339	1998	3	1.9213
TTC31	6	0.72118	0.84363	0.99799	18215	2	0.86314	0.030734	0.091593	0.994339	1999	2	0.86314
TRIM4	6	0.36626	0.59946	0.99799	12853	3	-0.011025	0.030783	0.091701	0.994339	2000	2	-0.011025
SUPT20HL1	6	0.079263	0.22357	0.992172	4892	2	1.7635	0.030796	0.091731	0.994339	2001	3	1.7635
FSD1L	6	0.26905	0.50926	0.99799	10881	4	-0.00029791	0.030842	0.091838	0.994339	2002	2	-0.00029791
TSPAN4	6	0.41257	0.63688	0.99799	13661	2	2.7175	0.030853	0.091868	0.994339	2003	4	2.7175
RPL17-C18orf32	1	0.96911	0.97027	0.99799	21080	0	4.0691	0.030893	0.091958	0.994339	2004	1	4.0691
TOMM6	6	0.93599	0.95042	0.99799	20618	1	2.0716	0.030906	0.091983	0.994339	2005	4	2.0716
SLC35F3	6	0.53534	0.73456	0.99799	15774	2	2.5519	0.030936	0.092046	0.994339	2006	4	2.5519
OR7A17	6	0.45706	0.67275	0.99799	14446	3	0.29723	0.030954	0.09209	0.994339	2007	2	0.29723
OXA1L	6	0.28457	0.52841	0.99799	11300	1	2.8958	0.030964	0.09211	0.994339	2008	4	2.8958
RHBDL3	6	0.52209	0.72412	0.99799	15549	2	1.3074	0.031002	0.092193	0.994339	2010	2	1.3074
GNPDA2	6	0.64547	0.80803	0.99799	17427	2	1.9648	0.03102	0.092236	0.994339	2011	3	1.9648
ABCC10	6	0.92947	0.94723	0.99799	20549	1	2.8122	0.031056	0.092321	0.994339	2012	4	2.8122
hsa-mir-378c	4	0.937	0.95094	0.99799	20631	0	2.7585	0.03107	0.092349	0.994339	2013	3	2.7585
ABI1	6	0.31206	0.55518	0.99799	11899	3	0.44285	0.031099	0.092417	0.994339	2014	2	0.44285
UHRF2	6	0.84977	0.91393	0.99799	19778	2	2.4727	0.031119	0.092462	0.994339	2015	4	2.4727
PLCH2	6	0.02098	0.075941	0.929086	1774	3	-0.5894	0.031196	0.092637	0.994339	2016	1	-0.5894
SYT4	6	0.91846	0.94233	0.99799	20446	1	2.1708	0.031233	0.092724	0.994339	2017	3	2.1708
C2orf49	6	0.99663	0.99664	0.999328	21646	0	2.5677	0.031244	0.092759	0.994339	2018	4	2.5677
hsa-mir-6506	3	0.96875	0.97	0.99799	21074	0	2.3684	0.031247	0.092769	0.994339	2019	3	2.3684
VDR	6	0.16609	0.36612	0.99779	7879	4	-0.20169	0.031258	0.09279	0.994339	2020	2	-0.20169
RPL10	6	0.96402	0.96658	0.99799	20984	1	2.8283	0.031342	0.092973	0.994339	2021	4	2.8283
CASP5	6	0.20433	0.42224	0.99799	9136	2	2.4049	0.031385	0.093077	0.994339	2022	3	2.4049
UBE3C	6	0.92813	0.94663	0.99799	20534	1	2.4007	0.031386	0.093079	0.994339	2023	3	2.4007
STH	6	0.48215	0.69257	0.99799	14857	3	1.3005	0.03139	0.093087	0.994339	2024	3	1.3005
NUP107	6	0.013709	0.054254	0.901166	1298	2	1.7998	0.031412	0.093132	0.994339	2025	3	1.7998
SLC4A11	6	0.16129	0.35906	0.99779	7725	3	0.45279	0.031438	0.093193	0.994339	2026	1	0.45279
SLBP	6	0.53673	0.73565	0.99799	15799	2	1.8906	0.031456	0.093233	0.994339	2027	3	1.8906
LOC649330	1	0.96852	0.96984	0.99799	21068	0	4.0479	0.031481	0.093293	0.994339	2028	1	4.0479
SLC23A2	6	0.74743	0.85678	0.99799	18487	1	2.505	0.031493	0.093322	0.994339	2029	3	2.505
ARHGEF3	6	0.010276	0.042929	0.901166	1028	3	1.1565	0.031534	0.093408	0.994339	2030	3	1.1565
C20orf195	6	0.95237	0.95912	0.99799	20820	1	2.4062	0.031555	0.093453	0.994339	2031	3	2.4062
GUCD1	6	0.032453	0.10834	0.95926	2451	4	-0.97838	0.031585	0.093514	0.994339	2032	2	-0.97838
HEY2	6	0.96569	0.96778	0.99799	21022	1	2.0325	0.03159	0.093523	0.994339	2033	4	2.0325
FBXO42	6	0.73999	0.85295	0.99799	18409	2	2.2866	0.031597	0.093537	0.994339	2034	3	2.2866
GIP	6	0.81631	0.89399	0.99799	19314	2	2.8936	0.031601	0.093542	0.994339	2035	4	2.8936
C9orf129	6	0.2998	0.54509	0.99799	11657	3	0.25038	0.031615	0.093573	0.994339	2036	2	0.25038
EXOC7	6	0.55527	0.75009	0.99799	16145	2	1.8685	0.031631	0.093611	0.994339	2037	3	1.8685
METTL11B	6	0.25681	0.49356	0.99799	10537	3	0.03931	0.031679	0.093716	0.994339	2038	2	0.03931
MRPS15	6	0.48215	0.69257	0.99799	14787	3	0.87886	0.031728	0.09382	0.994339	2039	2	0.87886
PET117	6	0.9441	0.95455	0.99799	20711	1	3.0698	0.031776	0.093921	0.994339	2040	4	3.0698
GLI2	6	0.64856	0.80947	0.99799	17463	2	2.4967	0.031788	0.093947	0.994339	2041	4	2.4967
CCT8L2	6	0.053577	0.16343	0.978563	3612	4	-0.73902	0.031824	0.09403	0.994339	2042	1	-0.73902
CCP110	6	0.90065	0.93525	0.99799	20278	1	1.9102	0.031835	0.094062	0.994339	2043	3	1.9102
MRPL23	6	0.33781	0.57617	0.99799	12372	3	0.68185	0.031873	0.094146	0.994339	2044	1	0.68185
OLFML3	6	0.68363	0.82556	0.99799	17849	2	1.8274	0.031969	0.094385	0.994339	2045	3	1.8274
hsa-mir-4650-2	3	0.16187	0.35991	0.99779	7743	2	-2.4435	0.03197	0.094385	0.994339	2046	1	-2.4435
KIF4A	6	0.77124	0.8692	0.99799	18752	2	2.7672	0.031976	0.094402	0.994339	2047	4	2.7672
GJC3	6	0.67515	0.82167	0.99799	17757	1	2.1336	0.032011	0.094485	0.994339	2048	4	2.1336
ZNF534	6	0.21175	0.43273	0.99799	9315	3	0.47217	0.032018	0.094497	0.994339	2049	2	0.47217
LIPA	6	0.57327	0.76411	0.99799	16432	2	2.9803	0.032058	0.094601	0.994339	2050	4	2.9803
CDK9	6	0.84378	0.9103	0.99799	19690	1	2.1303	0.032066	0.094622	0.994339	2051	4	2.1303
SNX16	6	0.8778	0.9272	0.99799	20097	1	2.8671	0.032078	0.094648	0.994339	2052	4	2.8671
LOC100996485	6	0.82422	0.89855	0.99799	19409	1	2.8678	0.032144	0.094798	0.994339	2053	4	2.8678
MPG	6	0.94686	0.95602	0.99799	20744	1	0.69472	0.032163	0.094846	0.994339	2054	2	0.69472
LILRB1	4	0.45692	0.67265	0.99799	14443	1	2.5069	0.032168	0.094863	0.994339	2055	3	2.5069
ASTN1	6	0.066956	0.19548	0.983432	4310	2	2.8949	0.03218	0.09489	0.994339	2056	4	2.8949
OR6X1	6	0.13371	0.31651	0.99779	6856	4	-0.66481	0.032211	0.094965	0.994339	2057	2	-0.66481
ZNF207	6	0.59066	0.77753	0.99799	16729	2	1.4303	0.032215	0.094974	0.994339	2058	3	1.4303
CUTC	6	0.68047	0.82414	0.99799	17810	2	2.8036	0.032215	0.094975	0.994339	2059	4	2.8036
FMR1	6	0.99024	0.99021	0.99881	21517	0	3.1841	0.032231	0.095009	0.994339	2060	4	3.1841
SMC1B	6	0.020067	0.073256	0.923854	1721	2	1.949	0.032233	0.095014	0.994339	2061	3	1.949
[truncated: 18,676 more rows]
