# Supplementary material for: CRISPR-based gene knockout screens reveal deubiquitinases involved in HIV-1 latency in two Jurkat cell models
Source: Sci Rep. 2020 Mar 24;10:5350. doi: 10.1038/s41598-020-62375-3 (PMC7093534; doi:10.1038/s41598-020-62375-3)
Supplement: Supplementary file 4 — Dataset 3. [file 41598_2020_62375_MOESM4_ESM.xlsx]

## Sheet: Enrichment analysis
Term	P-value	Adjusted P-value	Old P-value	Old Adjusted P-value	Z-score	Combined Score	Genes
RNA degradation	0.00977055	0.91772	0.00904453	0.888001	-21.7908	100.856	CNOT6;CNOT7;WDR61;DCPS
One carbon pool by folate	0.0185761	0.91772	0.0196582	0.888001	-13.8355	55.1465	MTHFD1;SHMT2
Proximal tubule bicarbonate reclamation	0.0242304	0.91772	0.0250481	0.888001	-13.1433	48.895	ATP1A1;SLC4A4
Thyroid hormone signaling pathway	0.0345654	0.91772	0.030786	0.888001	-44.0794	148.323	MED14;MYC;SLC2A1;ATP1A1
Bile secretion	0.0406007	0.91772	0.037893	0.888001	-20.7	66.3222	SLC2A1;ATP1A1;SLC4A4
Purine metabolism	0.0479142	0.91772	0.0424537	0.888001	-25.0735	76.182	IMPDH2;ENTPD6;PDE2A;AMPD2
Ubiquitin mediated proteolysis	0.0573601	0.91772	0.050722	0.888001	-13.3001	38.0169	CUL2;ANAPC10;UBE2J1;RHOBTB2
Ribosome	0.0790025	0.91772	0.0697248	0.888001	-3.75768	9.53803	RPL7A;MRPS14;RPS29;RPL17
Human T-cell leukemia virus 1 infection	0.0828209	0.91772	0.0705762	0.888001	-14.1906	35.3498	CRTC1;MYC;SLC2A1;RAN;ANAPC10
Aldosterone synthesis and secretion	0.0852084	0.91772	0.0781379	0.888001	-7.03856	17.3335	NR4A1;PDE2A;ATP1A1
Cell cycle	0.143419	0.91772	0.130905	0.888001	-4.22277	8.20054	MYC;PKMYT1;ANAPC10
Huntington disease	0.147644	0.91772	0.130666	0.888001	-0.971864	1.85913	UQCR10;NDUFC2-KCTD14;DNAL1;TGM2
Central carbon metabolism in cancer	0.150102	0.91772	0.14203	0.888001	-30.3087	57.4787	MYC;SLC2A1
Acute myeloid leukemia	0.153773	0.91772	0.145439	0.888001	-73.052	136.773	ZBTB16;MYC
Renal cell carcinoma	0.164891	0.91772	0.155767	0.888001	-92.3681	166.491	CUL2;SLC2A1
Thyroid hormone synthesis	0.183713	0.91772	0.173278	0.888001	-25.1899	42.6812	ATP1A1;PDIA4
Parkinson disease	0.189543	0.91772	0.173072	0.888001	-2.10125	3.49467	UQCR10;NDUFC2-KCTD14;UBE2J1
Cardiac muscle contraction	0.198984	0.91772	0.18751	0.888001	-6.43988	10.3974	ATP1A1;UQCR10
Colorectal cancer	0.229923	0.91772	0.216421	0.888001	-46.2405	67.974	MYC;RAC3
Insulin secretion	0.229923	0.91772	0.216421	0.888001	-12.6742	18.6313	SLC2A1;ATP1A1
Cellular senescence	0.238828	0.91772	0.218526	0.888001	-1.90966	2.73466	HIPK4;MYC;CAPN2
Maturity onset diabetes of the young	0.241134	0.91772	0.235885	0.888001	-56.5222	80.3972	NEUROD1
Protein processing in endoplasmic reticulum	0.252901	0.91772	0.231584	0.888001	-13.8308	19.0139	CAPN2;UBE2J1;PDIA4
Alzheimer disease	0.269941	0.91772	0.247443	0.888001	-1.7832	2.33519	CAPN2;UQCR10;NDUFC2-KCTD14
Glyoxylate and dicarboxylate metabolism	0.272698	0.91772	0.265799	0.888001	-770.763	1001.52	SHMT2
Pancreatic secretion	0.276793	0.91772	0.260432	0.888001	-26.1796	33.6273	ATP1A1;SLC4A4
RNA polymerase	0.280383	0.91772	0.273096	0.888001	-24.6761	31.3781	POLR1B
Progesterone-mediated oocyte maturation	0.280702	0.91772	0.264115	0.888001	-11.7766	14.9617	PKMYT1;ANAPC10
HIF-1 signaling pathway	0.284609	0.91772	0.267798	0.888001	-4.358	5.47644	CUL2;SLC2A1
Ribosome biogenesis in eukaryotes	0.288514	0.91772	0.271481	0.888001	-24.0851	29.938	RAN;GTPBP4
Base excision repair	0.29551	0.91772	0.287474	0.888001	-37.5868	45.8203	POLE3
Axon guidance	0.298599	0.91772	0.274235	0.888001	0.26167	-0.316269	RAC3;SEMA3F;NTN1
Parathyroid hormone synthesis, secretion and action	0.307997	0.91772	0.289888	0.888001	-16.8199	19.8082	MMP16;MMP17
Transcriptional misregulation in cancer	0.313	0.91772	0.287757	0.888001	1.23102	-1.42989	ZBTB16;MYC;HIST1H3B
DNA replication	0.31761	0.91772	0.308516	0.888001	-42.3206	48.5388	POLE3
Aldosterone-regulated sodium reabsorption	0.324822	0.91772	0.315393	0.888001	-49.4053	55.5552	ATP1A1
Thyroid cancer	0.324822	0.91772	0.315393	0.888001	-14.6319	16.4532	MYC
Olfactory transduction	0.327873	0.91772	0.285941	0.888001	117.154	-130.642	OR51E1;OR8K1;PDE2A;OR13H1;CNGA4;OR6B3
Glycine, serine and threonine metabolism	0.346007	0.91772	0.335622	0.888001	-273.072	289.81	SHMT2
Bladder cancer	0.35292	0.91772	0.342232	0.888001	-33.6068	35.0019	MYC
Sphingolipid signaling pathway	0.358061	0.91772	0.337425	0.888001	-20.2456	20.7933	SPTLC2;RAC3
Fatty acid degradation	0.373227	0.91772	0.361677	0.888001	-40.4179	39.8346	ACADSB
Carbohydrate digestion and absorption	0.373227	0.91772	0.361677	0.888001	-28.0402	27.6355	ATP1A1
MAPK signaling pathway	0.378198	0.91772	0.343432	0.888001	71.9944	-70.0029	NR4A1;MYC;RAC3;MAP3K13
Proteasome	0.379854	0.91772	0.368032	0.888001	-9.16538	8.87179	PSMD1
Oocyte meiosis	0.380743	0.91772	0.359082	0.888001	-5.9486	5.74416	PKMYT1;ANAPC10
cAMP signaling pathway	0.387739	0.91772	0.358571	0.888001	38.427	-36.4066	RAC3;ATP1A1;CNGA4
Cysteine and methionine metabolism	0.3929	0.91772	0.380555	0.888001	-44.7141	41.772	MRI1
Sphingolipid metabolism	0.3929	0.91772	0.380555	0.888001	-31.7229	29.6356	SPTLC2
Nucleotide excision repair	0.3929	0.91772	0.380555	0.888001	-11.4676	10.713	POLE3
Endocrine and other factor-regulated calcium reabsorption	0.39932	0.91772	0.386724	0.888001	-238.26	218.721	ATP1A1
Valine, leucine and isoleucine degradation	0.39932	0.91772	0.386724	0.888001	-18.2857	16.7861	ACADSB
Oxidative phosphorylation	0.410445	0.91772	0.38756	0.888001	-0.5338	0.475356	UQCR10;NDUFC2-KCTD14
Vibrio cholerae infection	0.411958	0.91772	0.398881	0.888001	-17.7861	15.7733	PDIA4
N-Glycan biosynthesis	0.411958	0.91772	0.398881	0.888001	-9.99663	8.86536	ALG9
Mineral absorption	0.418177	0.91772	0.40487	0.888001	-10.1555	8.85412	ATP1A1
Estrogen signaling pathway	0.425036	0.91772	0.4016	0.888001	-0.803509	0.687467	KRT28;KRT9
Thermogenesis	0.441188	0.91772	0.409899	0.888001	2.12362	-1.73773	KDM1A;UQCR10;NDUFC2-KCTD14
Cell adhesion molecules (CAMs)	0.453642	0.91772	0.429226	0.888001	-2.44878	1.93563	CNTNAP2;PDCD1
Pyrimidine metabolism	0.454142	0.91772	0.439586	0.888001	-16.455	12.9886	ENTPD6
Endometrial cancer	0.459918	0.91772	0.445174	0.888001	-226.008	175.542	MYC
Viral myocarditis	0.465632	0.91772	0.450708	0.888001	-16.6847	12.7531	RAC3
VEGF signaling pathway	0.465632	0.91772	0.450708	0.888001	-12.1896	9.31721	RAC3
Non-alcoholic fatty liver disease (NAFLD)	0.46764	0.91772	0.442794	0.888001	1.10616	-0.840743	UQCR10;NDUFC2-KCTD14
Glycerolipid metabolism	0.476881	0.91772	0.461612	0.888001	-37.254	27.5861	GK
Pathways in cancer	0.48856	0.91772	0.439546	0.888001	217.658	-155.907	IL7;ZBTB16;MYC;CUL2;SLC2A1;RAC3
Wnt signaling pathway	0.498343	0.91772	0.472673	0.888001	3.75791	-2.61726	MYC;RAC3
Cortisol synthesis and secretion	0.498677	0.91772	0.482782	0.888001	-42.5806	29.6274	NR4A1
Mitophagy	0.498677	0.91772	0.482782	0.888001	-9.48079	6.59671	MFN2
Aminoacyl-tRNA biosynthesis	0.503983	0.91772	0.487945	0.888001	-35.986	24.6581	RARS2
JAK-STAT signaling pathway	0.511623	0.91772	0.485649	0.888001	1.04606	-0.701033	IL7;MYC
Necroptosis	0.511623	0.91772	0.485649	0.888001	28.9942	-19.431	CAPN2;CHMP6
Fc epsilon RI signaling pathway	0.514428	0.91772	0.498119	0.888001	-3.31209	2.20154	RAC3
Adipocytokine signaling pathway	0.519569	0.91772	0.50313	0.888001	-6.28919	4.11789	SLC2A1
RNA transport	0.521431	0.91772	0.495253	0.888001	3.01333	-1.96221	RAN;SNUPN
cGMP-PKG signaling pathway	0.524672	0.91772	0.49843	0.888001	4.7119	-3.03909	PDE2A;ATP1A1
B cell receptor signaling pathway	0.529687	0.91772	0.513006	0.888001	-6.00877	3.81839	RAC3
Adherens junction	0.534667	0.91772	0.517871	0.888001	-7.72807	4.83864	RAC3
PPAR signaling pathway	0.544469	0.91772	0.527458	0.888001	-8.24736	5.01394	GK
Pancreatic cancer	0.549292	0.91772	0.53218	0.888001	-8.019	4.80438	RAC3
Gastric acid secretion	0.549292	0.91772	0.53218	0.888001	-4.09015	2.45051	ATP1A1
Chronic myeloid leukemia	0.554065	0.91772	0.536856	0.888001	-19.4386	11.478	MYC
Complement and coagulation cascades	0.568084	0.91772	0.550608	0.888001	-18.2208	10.3036	PROCR
Peroxisome	0.586096	0.91772	0.568319	0.888001	-5.35186	2.85935	SLC25A17
ErbB signaling pathway	0.594819	0.91772	0.576915	0.888001	-5.69636	2.95924	MYC
Salmonella infection	0.599112	0.91772	0.581149	0.888001	-53.0242	27.1646	LBP
Salivary secretion	0.615836	0.91772	0.597671	0.888001	-26.5872	12.8888	ATP1A1
TGF-beta signaling pathway	0.615836	0.91772	0.597671	0.888001	-16.704	8.09766	MYC
Protein digestion and absorption	0.615836	0.91772	0.597671	0.888001	-5.75279	2.78881	ATP1A1
mRNA surveillance pathway	0.619907	0.91772	0.6017	0.888001	-11.6947	5.59226	WDR82
Morphine addiction	0.619907	0.91772	0.6017	0.888001	-6.98098	3.3382	PDE2A
Focal adhesion	0.623151	0.91772	0.595971	0.888001	2.43437	-1.15138	CAPN2;RAC3
Small cell lung cancer	0.627921	0.91772	0.609639	0.888001	-32.8778	15.2994	MYC
Epstein-Barr virus infection	0.628586	0.91772	0.601414	0.888001	2.83138	-1.31456	MYC;PSMD1
NF-kappa B signaling pathway	0.635767	0.91772	0.617421	0.888001	6.08369	-2.75544	LBP
Hematopoietic cell lineage	0.643449	0.91772	0.625051	0.888001	0.547881	-0.241568	IL7
Choline metabolism in cancer	0.650969	0.91772	0.63253	0.888001	0.640778	-0.275082	RAC3
Inflammatory mediator regulation of TRP channels	0.654669	0.91772	0.636214	0.888001	0.260169	-0.110214	P2RY2
T cell receptor signaling pathway	0.658331	0.91772	0.639862	0.888001	0.43619	-0.182348	PDCD1
Glucagon signaling pathway	0.665538	0.91772	0.647049	0.888001	-0.132147	0.0538049	SLC2A1
Toll-like receptor signaling pathway	0.669085	0.91772	0.650589	0.888001	-0.811362	0.326041	LBP
Drug metabolism	0.682902	0.91772	0.664404	0.888001	-0.453157	0.172836	IMPDH2
Insulin resistance	0.682902	0.91772	0.664404	0.888001	-0.352089	0.134288	SLC2A1
Human cytomegalovirus infection	0.68912	0.91772	0.662512	0.888001	108.187	-40.2823	MYC;RAC3
Serotonergic synapse	0.699368	0.91772	0.680916	0.901403	-1.39732	0.49965	HTR5A
AMPK signaling pathway	0.721001	0.91772	0.702693	0.901954	-1.24752	0.408083	EEF2
PI3K-Akt signaling pathway	0.724495	0.91772	0.693201	0.901954	182	-58.6551	NR4A1;IL7;MYC
Natural killer cell mediated cytotoxicity	0.751907	0.91772	0.733985	0.901954	39.4854	-11.259	RAC3
Systemic lupus erythematosus	0.757148	0.91772	0.739314	0.901954	7.57217	-2.10655	HIST1H3B
Spliceosome	0.759728	0.91772	0.741939	0.901954	5.03159	-1.38266	SRSF7
Herpes simplex virus 1 infection	0.765751	0.91772	0.732441	0.901954	365.063	-97.4345	ZNF595;ZNF77;ZNF700;SRSF7
Fluid shear stress and atherosclerosis	0.772221	0.91772	0.754678	0.901954	1.73461	-0.448371	RAC3
Signaling pathways regulating pluripotency of stem cells	0.772221	0.91772	0.754678	0.901954	4.77827	-1.23511	MYC
Apoptosis	0.781748	0.91772	0.76442	0.901954	2.30518	-0.567588	CAPN2
Adrenergic signaling in cardiomyocytes	0.786361	0.91772	0.769147	0.901954	2.75603	-0.662381	ATP1A1
Breast cancer	0.790878	0.91772	0.773781	0.901954	3.7155	-0.871699	MYC
Retrograde endocannabinoid signaling	0.793101	0.91772	0.776063	0.901954	2.17183	-0.503442	NDUFC2-KCTD14
Gastric cancer	0.7953	0.91772	0.778322	0.901954	3.06649	-0.702337	MYC
Oxytocin signaling pathway	0.803866	0.91772	0.787137	0.901954	24.6631	-5.38453	EEF2
Hepatitis C	0.808014	0.91772	0.791413	0.901954	3.87277	-0.82558	MYC
Cushing syndrome	0.808014	0.91772	0.791413	0.901954	5.44898	-1.16159	NR4A1
Hippo signaling pathway	0.818007	0.91772	0.801737	0.901954	3.84219	-0.771838	MYC
Hepatitis B	0.823752	0.91772	0.807688	0.901954	3.7409	-0.725307	MYC
MicroRNAs in cancer	0.826466	0.91772	0.805029	0.901954	230.026	-43.842	MMP16;MYC
Hepatocellular carcinoma	0.832929	0.91772	0.817216	0.901954	3.75606	-0.686634	MYC
NOD-like receptor signaling pathway	0.849881	0.91772	0.834896	0.901954	31.0836	-5.05604	MFN2
Tuberculosis	0.851479	0.91772	0.836568	0.901954	16.9556	-2.72613	LBP
Alcoholism	0.85306	0.91772	0.838224	0.901954	5.73656	-0.911687	HIST1H3B
Kaposi sarcoma-associated herpesvirus infection	0.8622	0.91772	0.847815	0.901954	4.18928	-0.621135	MYC
Calcium signaling pathway	0.86512	0.91772	0.850885	0.901954	7.1646	-1.03806	HTR5A
Chemokine signaling pathway	0.867977	0.91772	0.853895	0.901954	7.71803	-1.09279	RAC3
Neuroactive ligand-receptor interaction	0.874466	0.91772	0.856532	0.901954	228.429	-30.6419	P2RY2;HTR5A
Proteoglycans in cancer	0.882651	0.91772	0.869406	0.905188	68.4354	-8.54247	MYC
Rap1 signaling pathway	0.888773	0.91772	0.875907	0.905188	153.753	-18.1296	RAC3
Human immunodeficiency virus 1 infection	0.895701	0.91772	0.883289	0.905188	136.796	-15.0679	RAC3
Regulation of actin cytoskeleton	0.897913	0.91772	0.885652	0.905188	152.451	-16.4162	RAC3
Ras signaling pathway	0.915837	0.929207	0.904899	0.91811	162.694	-14.3035	RAC3
Endocytosis	0.926009	0.932719	0.915916	0.922553	162.694	-12.5065	CHMP6
Cytokine-cytokine receptor interaction	0.956776	0.956776	0.949765	0.949765	264.033	-11.6664	IL7
