# Supplementary material for: CRISPR-based gene knockout screens reveal deubiquitinases involved in HIV-1 latency in two Jurkat cell models
Source: Sci Rep. 2020 Mar 24;10:5350. doi: 10.1038/s41598-020-62375-3 (PMC7093534; doi:10.1038/s41598-020-62375-3)
Supplement: Supplementary file 5 — Dataset 4. [file 41598_2020_62375_MOESM5_ESM.xlsx]

## Sheet: Node summary
Id	Label	Degree	Betweenness
ENSP00000462023	RPL17	127	59444.7
ENSP00000367207	MYC	114	191087
ENSP00000304283	RAC3	110	124946
ENSP00000307940	EEF2	105	53891.9
ENSP00000361076	RPL7A	86	11369
ENSP00000463999	AURKB	70	65150.8
ENSP00000379339	RPS29	66	21462.8
ENSP00000309474	PSMD1	62	59704
ENSP00000382392	NOP2	58	23419.3
ENSP00000354040	GTPBP4	54	48588.1
ENSP00000323720	MED14	50	46787.8
ENSP00000427926	RHOBTB2	49	7460.2
ENSP00000420714	MRPS14	49	3268.51
ENSP00000376176	RAN	41	41870
ENSP00000325905	SRSF7	38	37735.2
ENSP00000353427	NR4A1	37	31693.3
ENSP00000263331	POLR1B	36	36948.6
ENSP00000344818	UBC	30	331350
ENSP00000310071	ANAPC10	28	22218.2
ENSP00000383042	KDM1A	27	26351.4
ENSP00000296490	WDR82	26	31495.8
ENSP00000444856	CUL2	26	21897.9
ENSP00000380444	MYO9B	25	10962.7
ENSP00000334910	PDE2A	23	24739.8
ENSP00000325748	STK25	21	20278.6
ENSP00000256398	ELP3	18	19840.5
ENSP00000338157	ZBTB16	17	11595.2
ENSP00000348596	SDAD1	17	250.67
ENSP00000317468	CHMP6	16	14749.3
ENSP00000223029	AIMP2	15	15398.5
ENSP00000363284	POLE3	15	15127
ENSP00000450560	MTHFD1	15	12430
ENSP00000350028	MOV10	13	10993.5
ENSP00000233893	HSPE1	12	11245.2
ENSP00000267973	WDR61	11	4349.5
ENSP00000321584	IMPDH2	10	36192.7
ENSP00000295598	ATP1A1	10	9339.95
ENSP00000294119	UBXN1	10	9175.11
ENSP00000295006	CAPN2	10	7654.1
ENSP00000333667	SHMT2	10	7030
ENSP00000365735	TLE4	10	5725.62
ENSP00000286091	PDIA4	9	8668
ENSP00000350333	SAP130	9	4300.67
ENSP00000355330	TGM2	7	5999.58
ENSP00000235329	MFN2	7	5748.79
ENSP00000388107	UBA52	7	5374.49
ENSP00000429986	ENY2	7	3285.92
ENSP00000262300	PKMYT1	7	1395.94
ENSP00000362649	HDAC1	6	9751.43
ENSP00000360525	MAGOH	6	7673.92
ENSP00000272317	RPS27A	6	4687.01
ENSP00000451261	UBE2J1	6	4665.79
ENSP00000309831	SNUPN	6	3008.75
ENSP00000358549	RARS2	6	2217.78
ENSP00000287038	RPL30	6	1321.95
ENSP00000364320	MRTO4	6	1177.04
ENSP00000363676	RPL11	5	16822.8
ENSP00000269305	TP53	5	8761.08
ENSP00000357555	RPS27	5	4569.2
ENSP00000272430	RTKN	5	3258.33
ENSP00000414109	HJURP	5	2271.14
ENSP00000256578	AMPD2	5	2173.33
ENSP00000359345	RPL5	5	1048.01
ENSP00000389103	RPL23A	5	1048.01
ENSP00000339795	RPL7	5	706.25
ENSP00000196551	RPS5	5	7.49
ENSP00000250784	RPS4Y1	5	7.49
ENSP00000251453	RPS16	5	7.49
ENSP00000270625	RPS11	5	7.49
ENSP00000296674	RPS23	5	7.49
ENSP00000302896	RPS9	5	7.49
ENSP00000311028	RPS14	5	7.49
ENSP00000318646	RPS15A	5	7.49
ENSP00000339027	RPLP0	5	7.49
ENSP00000339095	RPS7	5	7.49
ENSP00000341885	RPS2	5	7.49
ENSP00000345957	RPS21	5	7.49
ENSP00000346050	RPS3A	5	7.49
ENSP00000346067	RPSA	5	7.49
ENSP00000362744	RPS4X	5	7.49
ENSP00000393241	RPS18	5	7.49
ENSP00000429374	RPS20	5	7.49
ENSP00000431822	FAU	5	7.49
ENSP00000433821	RPS3	5	7.49
ENSP00000435777	RPS13	5	7.49
ENSP00000470004	RPS19	5	7.49
ENSP00000467676	RPS15	5	7.49
ENSP00000472469	RPS28	5	7.49
ENSP00000206249	ESR1	4	17468.5
ENSP00000302967	HDAC3	4	9473.94
ENSP00000335153	HSP90AA1	4	7150.89
ENSP00000344456	CTNNB1	4	6810.72
ENSP00000363822	AR	4	6734.23
ENSP00000266970	CDK2	4	5333.53
ENSP00000256442	CCNB1	4	4857.75
ENSP00000264414	CUL3	4	4816.11
ENSP00000263754	KAT2B	4	3780.44
ENSP00000304697	UBB	4	2462.59
ENSP00000306356	ENC1	4	2198.88
ENSP00000378699	CDK1	4	1238.48
ENSP00000287907	HTR5A	4	1088.5
ENSP00000260443	RSL24D1	4	1068.8
ENSP00000222247	RPL18A	4	556.1
ENSP00000225430	RPL19	4	556.1
ENSP00000311430	RPL4	4	556.1
ENSP00000363559	EIF6	4	497.86
ENSP00000309830	RPL38	4	491.91
ENSP00000346001	RPL3	4	491.91
ENSP00000377640	RPL24	4	491.91
ENSP00000053468	MRPS10	4	4.48
ENSP00000245539	MRPS7	4	4.48
ENSP00000272418	MRPS5	4	4.48
ENSP00000308845	MRPS12	4	4.48
ENSP00000317376	MRPS11	4	4.48
ENSP00000326981	IMP3	4	4.48
ENSP00000377865	RPL23	4	3.66
ENSP00000253788	RPL27	4	3.59
ENSP00000369757	RPS6	4	3.59
ENSP00000379888	RPS8	4	3.59
ENSP00000426909	RACK1	4	3.59
ENSP00000435096	RPS25	4	3.59
ENSP00000418447	PPP2CA	3	19957.3
ENSP00000262367	CREBBP	3	13944.7
ENSP00000259727	GMPR	3	12756
ENSP00000392859	GMPR2	3	12756
ENSP00000312735	POLR2B	3	11458.1
ENSP00000263253	EP300	3	7851.32
ENSP00000300651	MED1	3	7851.32
ENSP00000353483	MAPK8	3	7688.09
ENSP00000384273	RELA	3	5517.24
ENSP00000309871	RACGAP1	3	4247.33
ENSP00000215832	MAPK1	3	4019.21
ENSP00000263025	MAPK3	3	4019.21
ENSP00000360266	JUN	3	3613.36
ENSP00000330054	EEF1A1	3	3352.82
ENSP00000040663	MRI1	3	2173
ENSP00000295108	NEUROD1	3	2173
ENSP00000300177	GREM1	3	2173
ENSP00000314441	METTL1	3	2173
ENSP00000285735	RHOC	3	2166
ENSP00000400175	RHOA	3	2166
ENSP00000225916	KAT2A	3	2012.51
ENSP00000299424	TAF10	3	1797.46
ENSP00000355890	EPRS	3	1766.74
ENSP00000345206	RBPJ	3	1669.14
ENSP00000320147	EZH2	3	1516.86
ENSP00000216225	RBX1	3	1273.97
ENSP00000376076	SUMO1	3	1214.36
ENSP00000270172	DNMT3L	3	1178.09
ENSP00000264279	NOP58	3	1151.48
ENSP00000370589	NOP56	3	1151.48
ENSP00000300093	PLK1	3	794.52
ENSP00000363019	UBE2D1	3	573.91
ENSP00000288207	CCNB2	3	138.07
ENSP00000355865	PARK2	3	105.93
ENSP00000232458	ECT2	3	18.84
ENSP00000264051	NGEF	3	18.84
ENSP00000341071	ARHGEF3	3	18.84
ENSP00000347134	NET1	3	18.84
ENSP00000354718	AKAP13	3	18.84
ENSP00000357177	ARHGEF11	3	18.84
ENSP00000367629	ARHGEF16	3	18.84
ENSP00000370719	ITSN1	3	18.84
ENSP00000380942	ARHGEF12	3	18.84
ENSP00000241600	MRPS2	3	4.48
ENSP00000258455	MRPS9	3	4.48
ENSP00000268206	EFL1	3	4.48
ENSP00000296805	GFM2	3	4.48
ENSP00000331019	RPS27L	3	4.48
ENSP00000333837	MRPL12	3	4.48
ENSP00000392094	EFTUD2	3	4.48
ENSP00000419038	GFM1	3	4.48
ENSP00000346046	RPS17	3	3.59
ENSP00000363308	WDR31	3	3.59
ENSP00000230050	RPS12	3	2.11
ENSP00000348849	RPS26	3	2.11
ENSP00000414321	RPS24	3	2.11
ENSP00000285814	NIFK	3	1.83
ENSP00000302886	PA2G4	3	1.83
ENSP00000338573	GNL3L	3	1.83
ENSP00000346725	PES1	3	1.83
ENSP00000362153	GNL2	3	1.83
ENSP00000460871	RSL1D1	3	1.83
ENSP00000395772	GNL3	3	1.83
ENSP00000402338	RPF2	3	1.83
ENSP00000202773	RPL6	3	0
ENSP00000252543	RPL36	3	0
ENSP00000259469	RPL35	3	0
ENSP00000262584	RPL8	3	0
ENSP00000265100	RPL26L1	3	0
ENSP00000268661	RPL3L	3	0
ENSP00000274242	RPL37	3	0
ENSP00000293842	RPL26	3	0
ENSP00000294189	RPL29	3	0
ENSP00000298283	RPL10L	3	0
ENSP00000307889	RPL13	3	0
ENSP00000309334	RPL15	3	0
ENSP00000322419	RPLP2	3	0
ENSP00000341730	RPL10	3	0
ENSP00000345156	RPL14	3	0
ENSP00000346015	RPL27A	3	0
ENSP00000346022	RPL9	3	0
ENSP00000346027	RPL21	3	0
ENSP00000346037	RPLP1	3	0
ENSP00000346063	RPL7L1	3	0
ENSP00000346088	RPL22	3	0
ENSP00000354739	RPL12	3	0
ENSP00000363018	RPL10A	3	0
ENSP00000375730	RPL13A	3	0
ENSP00000378160	RPL34	3	0
ENSP00000380156	RPL32	3	0
ENSP00000386717	RPL31	3	0
ENSP00000393393	RPL35A	3	0
ENSP00000447001	RPL18	3	0
ENSP00000396620	NFYC	2	16095
ENSP00000340019	HSPD1	2	11891
ENSP00000257904	CDK4	2	5651.99
ENSP00000329357	SP1	2	5651.99
ENSP00000325612	MED16	2	4245.29
ENSP00000264705	CAD	2	3947.62
ENSP00000293831	EIF4A1	2	3817.93
ENSP00000219252	POLR2C	2	3467.46
ENSP00000221138	PPP2CB	2	3445.43
ENSP00000227507	CCND1	2	3255
ENSP00000263923	KDR	2	3255
ENSP00000264670	NSUN2	2	3255
ENSP00000378350	CDC23	2	3255
ENSP00000302640	UBTF	2	3145.06
ENSP00000329623	BCL2	2	2835.77
ENSP00000326804	CUL1	2	2833.68
ENSP00000262238	YY1	2	2761.02
ENSP00000281708	FBXW7	2	2761.02
ENSP00000314067	PAK2	2	2526.36
ENSP00000270202	AKT1	2	2325.96
ENSP00000231487	SKP1	2	2172
ENSP00000265351	XPO5	2	2172
ENSP00000318297	RUVBL1	2	1903.5
ENSP00000350941	SRC	2	1898.56
ENSP00000338018	HIF1A	2	1537.85
ENSP00000264709	DNMT3A	2	1384.54
ENSP00000263579	DCPS	2	1087
ENSP00000265651	FBXO3	2	1087
ENSP00000295321	IWS1	2	1087
ENSP00000301727	E4F1	2	1087
ENSP00000302327	PYGO1	2	1087
ENSP00000350869	ZNF346	2	1087
ENSP00000416293	SLC2A1	2	1087
ENSP00000386520	RAD54L2	2	1087
ENSP00000335084	PPP1CC	2	1080.92
ENSP00000268712	NCOR1	2	1055.34
ENSP00000444972	TCF7L2	2	919.28
ENSP00000347733	TRRAP	2	879.96
ENSP00000261900	CCNT1	2	846.36
ENSP00000362361	CDK9	2	846.36
ENSP00000360515	SUPT3H	2	803.34
ENSP00000287820	PPARG	2	770.27
ENSP00000343027	GNAI1	2	722.67
ENSP00000358867	GNAI3	2	722.67
ENSP00000381339	GNAT3	2	722.67
ENSP00000296930	NPM1	2	720.57
ENSP00000336868	CENPA	2	720.57
ENSP00000365851	BMI1	2	686.99
ENSP00000216455	PSMA3	2	613.17
ENSP00000368927	EIF1AX	2	604.38
ENSP00000262027	MARS	2	588.5
ENSP00000307567	QARS	2	588.5
ENSP00000364794	IARS	2	588.5
ENSP00000283195	RANBP2	2	463.3
ENSP00000294172	NXF1	2	463.3
ENSP00000267163	RB1	2	429.86
ENSP00000290921	CTBP1	2	429.86
ENSP00000254066	RARA	2	367.78
ENSP00000384018	NCOR2	2	367.78
ENSP00000447173	VDR	2	367.78
ENSP00000317334	TCP1	2	364.19
ENSP00000277541	NOTCH1	2	320
ENSP00000430432	HDAC2	2	227.44
ENSP00000353622	SIN3A	2	87.55
ENSP00000238497	VPS4B	2	64.8
ENSP00000019317	RALBP1	2	18.84
ENSP00000216373	SOS2	2	18.84
ENSP00000219409	ARHGDIG	2	18.84
ENSP00000222792	CHN2	2	18.84
ENSP00000228945	ARHGDIB	2	18.84
ENSP00000239440	ARAP3	2	18.84
ENSP00000240874	KALRN	2	18.84
ENSP00000260526	ARHGAP29	2	18.84
ENSP00000264245	ARHGAP31	2	18.84
ENSP00000269321	ARHGDIA	2	18.84
ENSP00000274498	ARHGAP26	2	18.84
ENSP00000276211	ARHGAP36	2	18.84
ENSP00000295095	ARHGAP15	2	18.84
ENSP00000302895	ARAP2	2	18.84
ENSP00000316772	ARHGAP45	2	18.84
ENSP00000316845	ARHGEF4	2	18.84
ENSP00000321971	RHOT2	2	18.84
ENSP00000336923	ARHGAP10	2	18.84
ENSP00000338967	ARHGAP6	2	18.84
ENSP00000339299	TRIO	2	18.84
ENSP00000347198	SRGAP1	2	18.84
ENSP00000347710	OPHN1	2	18.84
ENSP00000348349	MYO9A	2	18.84
ENSP00000351132	RHOT1	2	18.84
ENSP00000355090	ARHGAP11A	2	18.84
ENSP00000366977	PLEKHG5	2	18.84
ENSP00000369538	GDI2	2	18.84
ENSP00000371897	ARHGAP5	2	18.84
ENSP00000373347	SRGAP3	2	18.84
ENSP00000377233	ARAP1	2	18.84
ENSP00000377380	ARHGAP9	2	18.84
ENSP00000384675	SOS1	2	18.84
ENSP00000385720	ARHGAP35	2	18.84
ENSP00000386741	CHN1	2	18.84
ENSP00000392760	ARHGAP11B	2	18.84
ENSP00000430276	MCF2	2	18.84
ENSP00000322439	TUFM	2	2.13
ENSP00000295930	RSRC1	2	2.11
ENSP00000326381	EIF4A2	2	2.11
ENSP00000295491	MRPS18C	2	0.24
ENSP00000361206	MRPS18A	2	0.24
ENSP00000362036	MRPS16	2	0.24
ENSP00000362208	MRPS15	2	0.24
ENSP00000382250	MRPS6	2	0.24
ENSP00000216911	AURKA	2	0
ENSP00000221265	PAF1	2	0
ENSP00000223073	RBM28	2	0
ENSP00000234170	CEBPZ	2	0
ENSP00000238146	DDX55	2	0
ENSP00000253099	MRPL4	2	0
ENSP00000254940	NIP7	2	0
ENSP00000258772	DDX56	2	0
ENSP00000260102	MRPL15	2	0
ENSP00000261015	WDR12	2	0
ENSP00000264995	MRPL3	2	0
ENSP00000265245	LSG1	2	0
ENSP00000272233	RHOB	2	0
ENSP00000278856	WDR74	2	0
ENSP00000281701	NVL	2	0
ENSP00000287598	BUB1B	2	0
ENSP00000288937	MRPL17	2	0
ENSP00000290158	KPNB1	2	0
ENSP00000296277	RPL39L	2	0
ENSP00000296802	NSA2	2	0
ENSP00000300151	MRPL16	2	0
ENSP00000303709	UBE2E1	2	0
ENSP00000308450	CDC20	2	0
ENSP00000308897	MRPL11	2	0
ENSP00000314458	CDC42	2	0
ENSP00000315017	MRPL1	2	0
ENSP00000317992	NOC2L	2	0
ENSP00000322396	RRS1	2	0
ENSP00000323858	DDX54	2	0
ENSP00000328690	DDX24	2	0
ENSP00000338862	BRIX1	2	0
ENSP00000339109	ANAPC1	2	0
ENSP00000339145	RRP1B	2	0
ENSP00000346012	RPL36AL	2	0
ENSP00000347271	RPS10	2	0
ENSP00000352839	NPSR1	2	0
ENSP00000354525	MRPL24	2	0
ENSP00000355315	RPL39	2	0
ENSP00000356290	MTHFD1L	2	0
ENSP00000359688	RPF1	2	0
ENSP00000360034	SERBP1	2	0
ENSP00000360412	NOC3L	2	0
ENSP00000360828	DDX27	2	0
ENSP00000373404	MRPL2	2	0
ENSP00000377617	MTHFD2	2	0
ENSP00000378529	FZR1	2	0
ENSP00000379108	MTHFD2L	2	0
ENSP00000380982	PUM3	2	0
ENSP00000386655	RPL36A-HNRNPH2	2	0
ENSP00000404375	RPL36A	2	0
ENSP00000418082	RPL37A	2	0
ENSP00000434614	CDC27	2	0
ENSP00000356405	CDC73	2	0
ENSP00000298937	ELP4	2	0
ENSP00000414851	ELP2	2	0
ENSP00000374280	RTF1	2	0
ENSP00000355013	CTR9	2	0
ENSP00000384863	XPO1	2	0
ENSP00000358400	MDN1	2	0
ENSP00000413572	NLE1	2	0
ENSP00000365806	GNL1	2	0
ENSP00000363384	ZNF593	2	0
ENSP00000396673	FTSJ3	2	0
ENSP00000407323	EBNA1BP2	2	0
ENSP00000417464	RRP1	2	0
ENSP00000000442	ESRRA	1	0
ENSP00000003302	USP28	1	0
ENSP00000013034	NME1	1	0
ENSP00000016946	RGPD5	1	0
ENSP00000020945	SNAI2	1	0
ENSP00000044462	PSMA4	1	0
ENSP00000157812	PSMC4	1	0
ENSP00000160373	CTTNBP2	1	0
ENSP00000164227	BCL3	1	0
ENSP00000171111	KEAP1	1	0
ENSP00000198767	RRN3	1	0
ENSP00000209728	CDC6	1	0
ENSP00000210313	PSMD5	1	0
ENSP00000212015	SIRT1	1	0
ENSP00000215071	PSMD8	1	0
ENSP00000215587	POLR2E	1	0
ENSP00000215793	SF3A1	1	0
ENSP00000215909	LGALS1	1	0
ENSP00000215956	SNU13	1	0
ENSP00000216133	CBX7	1	0
ENSP00000216367	POLE2	1	0
ENSP00000216727	PABPN1	1	0
ENSP00000216774	SRP54	1	0
ENSP00000216797	NFKBIA	1	0
ENSP00000216802	PSME2	1	0
ENSP00000217244	CSNK2A1	1	0
ENSP00000217402	CHMP4B	1	0
ENSP00000217958	PSMD10	1	0
ENSP00000217964	TBL1X	1	0
ENSP00000218006	GUCY2F	1	0
ENSP00000219169	NUTF2	1	0
ENSP00000219255	PARD6A	1	0
ENSP00000219302	NME3	1	0
ENSP00000219313	PSMD7	1	0
ENSP00000219479	NME4	1	0
ENSP00000220507	RHOV	1	0
ENSP00000220616	TG	1	0
ENSP00000220764	DECR1	1	0
ENSP00000220913	CHRAC1	1	0
ENSP00000221494	SF3A2	1	0
ENSP00000221801	FBL	1	0
ENSP00000222567	TWISTNB	1	0
ENSP00000222574	HBP1	1	0
ENSP00000223129	RPA3	1	0
ENSP00000223136	FIS1	1	0
ENSP00000223321	PSMA2	1	0
ENSP00000223641	SEC61B	1	0
ENSP00000224950	OBFC1	1	0
ENSP00000225525	TAX1BP3	1	0
ENSP00000225577	RPS6KB1	1	0
ENSP00000225728	MED31	1	0
ENSP00000225792	DDX5	1	0
ENSP00000225969	MRPL27	1	0
ENSP00000226105	RANGRF	1	0
ENSP00000226574	NFKB1	1	0
ENSP00000227378	HSPA8	1	0
ENSP00000227524	PRPF19	1	0
ENSP00000227618	ANAPC15	1	0
ENSP00000229390	SRSF9	1	0
ENSP00000229395	FGFR1OP2	1	0
ENSP00000229794	MAPK14	1	0
ENSP00000230354	TBP	1	0
ENSP00000230640	SKIV2L2	1	0
ENSP00000232424	HES1	1	0
ENSP00000233025	SPCS1	1	0
ENSP00000233121	MAPRE3	1	0
ENSP00000233242	APOB	1	0
ENSP00000233468	SF3B6	1	0
ENSP00000234038	PPP1R7	1	0
ENSP00000234739	BCL9	1	0
ENSP00000236959	ATIC	1	0
ENSP00000237380	MED28	1	0
ENSP00000238112	CPSF3	1	0
ENSP00000238738	RHOQ	1	0
ENSP00000239223	DUSP1	1	0
ENSP00000240055	NFYB	1	0
ENSP00000240123	SORBS3	1	0
ENSP00000240423	NCAPH	1	0
ENSP00000242480	EGR2	1	0
ENSP00000243253	SEC61A1	1	0
ENSP00000243346	NMI	1	0
ENSP00000244020	SRSF6	1	0
ENSP00000244050	SNAI1	1	0
ENSP00000245544	NUP85	1	0
ENSP00000245934	SYMPK	1	0
ENSP00000246533	CAPNS1	1	0
ENSP00000246662	KRT9	1	0
ENSP00000247003	DDX49	1	0
ENSP00000247970	PIN1	1	0
ENSP00000248566	SHFM1	1	0
ENSP00000248975	YWHAH	1	0
ENSP00000249071	RAC2	1	0
ENSP00000249344	STRIP2	1	0
ENSP00000249601	ARHGAP22	1	0
ENSP00000250111	ATP1B2	1	0
ENSP00000250495	NEDD8	1	0
ENSP00000250559	RAP1B	1	0
ENSP00000251871	MED17	1	0
ENSP00000251968	TSG101	1	0
ENSP00000252015	TRPC4AP	1	0
ENSP00000252996	TAF4	1	0
ENSP00000253003	ADRM1	1	0
ENSP00000253024	TRIM28	1	0
ENSP00000253727	NR1H2	1	0
ENSP00000253794	VPS25	1	0
ENSP00000254193	SNRPA1	1	0
ENSP00000254227	NR0B2	1	0
ENSP00000254235	ADCY7	1	0
ENSP00000254719	RPA1	1	0
ENSP00000254803	UTP3	1	0
ENSP00000254854	GUCY2D	1	0
ENSP00000254950	VPS4A	1	0
ENSP00000255108	DPH2	1	0
ENSP00000255764	MED10	1	0
ENSP00000256379	MED6	1	0
ENSP00000256474	VHL	1	0
ENSP00000256935	DOCK2	1	0
ENSP00000257934	ESPL1	1	0
ENSP00000258418	CAB39	1	0
ENSP00000258494	ALDH1L2	1	0
ENSP00000258648	MED4	1	0
ENSP00000258962	SRSF1	1	0
ENSP00000259239	IMP4	1	0
ENSP00000259335	KIAA0368	1	0
ENSP00000259457	PSMB7	1	0
ENSP00000260363	KIF23	1	0
ENSP00000260402	PLCB2	1	0
ENSP00000260404	PAK6	1	0
ENSP00000260600	ADCY3	1	0
ENSP00000260731	KIF11	1	0
ENSP00000261170	GUCY2C	1	0
ENSP00000261207	PPP1R12A	1	0
ENSP00000261303	PSMC1	1	0
ENSP00000261461	PPP2R5A	1	0
ENSP00000261479	PSMA6	1	0
ENSP00000261497	USP22	1	0
ENSP00000261523	RORA	1	0
ENSP00000261531	SNW1	1	0
ENSP00000261574	IPO5	1	0
ENSP00000261597	NDC80	1	0
ENSP00000261601	USP14	1	0
ENSP00000261712	PSMD11	1	0
ENSP00000261819	ANAPC5	1	0
ENSP00000261942	FAF2	1	0
ENSP00000262077	NUP153	1	0
ENSP00000262158	SMAD7	1	0
ENSP00000262160	SMAD2	1	0
ENSP00000262188	SMARCD3	1	0
ENSP00000262193	PSMB1	1	0
ENSP00000262306	TCEB2	1	0
ENSP00000262320	AXIN1	1	0
ENSP00000262506	CSNK2A2	1	0
ENSP00000262519	SETD1A	1	0
ENSP00000262713	AJUBA	1	0
ENSP00000262735	PPARA	1	0
ENSP00000262746	PRDX1	1	0
ENSP00000262854	HUWE1	1	0
ENSP00000262982	CSE1L	1	0
ENSP00000263026	EEF2K	1	0
ENSP00000263121	SMARCB1	1	0
ENSP00000263181	KIF18A	1	0
ENSP00000263205	MED15	1	0
ENSP00000263239	DDX18	1	0
ENSP00000263377	BRD4	1	0
ENSP00000263390	MED26	1	0
ENSP00000263753	SGO1	1	0
ENSP00000263918	STRN	1	0
ENSP00000263967	PIK3CA	1	0
ENSP00000263974	TAF12	1	0
ENSP00000263980	SLC9A1	1	0
ENSP00000264183	ARID4B	1	0
ENSP00000264424	GUCY1B3	1	0
ENSP00000264515	RBBP5	1	0
ENSP00000264552	UBE2S	1	0
ENSP00000264606	HDAC4	1	0
ENSP00000264637	THRA	1	0
ENSP00000264639	PSMD3	1	0
ENSP00000264867	PPARGC1A	1	0
ENSP00000265148	CENPE	1	0
ENSP00000265343	AFF4	1	0
ENSP00000265350	MED20	1	0
ENSP00000265388	TNPO3	1	0
ENSP00000265734	CDK6	1	0
ENSP00000265773	SMARCA2	1	0
ENSP00000265854	MAD1L1	1	0
ENSP00000265944	MYO3A	1	0
ENSP00000266079	PRPF6	1	0
ENSP00000267197	SETD1B	1	0
ENSP00000267205	RHOF	1	0
ENSP00000268058	PML	1	0
ENSP00000268182	IQGAP1	1	0
ENSP00000268383	CDR2	1	0
ENSP00000268711	MED9	1	0
ENSP00000268919	KIF2B	1	0
ENSP00000269141	CDH2	1	0
ENSP00000269214	ESCO1	1	0
ENSP00000269349	EIF4A3	1	0
ENSP00000269397	CBX4	1	0
ENSP00000269571	ERBB2	1	0
ENSP00000270310	FXYD7	1	0
ENSP00000270586	PSMB6	1	0
ENSP00000271277	CTTNBP2NL	1	0
ENSP00000271308	PSMA5	1	0
ENSP00000271452	NUF2	1	0
ENSP00000273480	RNF7	1	0
ENSP00000273588	AMT	1	0
ENSP00000273853	CENPC	1	0
ENSP00000273962	TRMT10A	1	0
ENSP00000274255	SKP2	1	0
ENSP00000274364	IQGAP2	1	0
ENSP00000274376	RASA1	1	0
ENSP00000275605	PSPH	1	0
ENSP00000278568	PAK1	1	0
ENSP00000278823	MTA2	1	0
ENSP00000279146	AIP	1	0
ENSP00000279242	MRPL49	1	0
ENSP00000279387	PPP4C	1	0
ENSP00000280333	DOCK1	1	0
ENSP00000281928	MED13L	1	0
ENSP00000282007	ZC3H13	1	0
ENSP00000282111	TCF7L1	1	0
ENSP00000282276	MARS2	1	0
ENSP00000282892	MED21	1	0
ENSP00000283131	SMARCA5	1	0
ENSP00000283179	HNRNPU	1	0
ENSP00000284811	TCEB1	1	0
ENSP00000286317	MED7	1	0
ENSP00000286355	ADCY8	1	0
ENSP00000286371	ATP1B3	1	0
ENSP00000286758	CXCL13	1	0
ENSP00000288135	KIT	1	0
ENSP00000289153	PIK3CB	1	0
ENSP00000290341	IGF2BP1	1	0
ENSP00000290541	PSMB4	1	0
ENSP00000290663	MED8	1	0
ENSP00000291386	SSU72	1	0
ENSP00000291442	NR2F6	1	0
ENSP00000291552	U2AF1	1	0
ENSP00000291688	MCM3AP	1	0
ENSP00000291900	ZER1	1	0
ENSP00000292035	MED27	1	0
ENSP00000292079	FXYD2	1	0
ENSP00000292476	CPSF4	1	0
ENSP00000292644	PSMC2	1	0
ENSP00000292782	DCUN1D1	1	0
ENSP00000293362	PSME3	1	0
ENSP00000293777	MED11	1	0
ENSP00000294016	ADCY9	1	0
ENSP00000294353	ZYG11B	1	0
ENSP00000295066	DPY30	1	0
ENSP00000295746	KIAA1524	1	0
ENSP00000295901	PSMD6	1	0
ENSP00000295951	SLMAP	1	0
ENSP00000296122	PPP1CB	1	0
ENSP00000296215	SNIP1	1	0
ENSP00000296328	UBXN7	1	0
ENSP00000296440	PLXNB1	1	0
ENSP00000296509	MAD2L1	1	0
ENSP00000296518	GUCY1A3	1	0
ENSP00000297265	CHMP4C	1	0
ENSP00000297323	ADCY1	1	0
ENSP00000297338	RAD21	1	0
ENSP00000297347	MED30	1	0
ENSP00000298316	ARF6	1	0
ENSP00000298428	SEC61A2	1	0
ENSP00000298852	PSMC3	1	0
ENSP00000299381	ANAPC16	1	0
ENSP00000299543	CTDP1	1	0
ENSP00000300119	MYO1A	1	0
ENSP00000300249	MAPRE2	1	0
ENSP00000301459	RCOR2	1	0
ENSP00000301633	BIRC5	1	0
ENSP00000301730	RNPS1	1	0
ENSP00000302530	BUB1	1	0
ENSP00000302790	XPO6	1	0
ENSP00000302898	AURKC	1	0
ENSP00000303351	ITGB1	1	0
ENSP00000303909	ABR	1	0
ENSP00000304102	COPS6	1	0
ENSP00000304308	ZNF217	1	0
ENSP00000304350	PRPF8	1	0
ENSP00000305503	NUP62	1	0
ENSP00000305790	SF3B3	1	0
ENSP00000306548	MRPL13	1	0
ENSP00000306637	RGPD8	1	0
ENSP00000306983	YEATS2	1	0
ENSP00000307292	PRKCDBP	1	0
ENSP00000307525	NMD3	1	0
ENSP00000307684	TADA3	1	0
ENSP00000307863	U2AF2	1	0
ENSP00000308236	COMMD1	1	0
ENSP00000308576	RHOD	1	0
ENSP00000310170	FOSL1	1	0
ENSP00000310440	CHMP2A	1	0
ENSP00000310928	PPARD	1	0
ENSP00000311005	MAPK7	1	0
ENSP00000311344	PPP2R1B	1	0
ENSP00000311405	ADCY6	1	0
ENSP00000312126	ADCY4	1	0
ENSP00000312455	CFLAR	1	0
ENSP00000312631	INSM1	1	0
ENSP00000313199	HNRNPD	1	0
ENSP00000313420	PRKDC	1	0
ENSP00000314343	MED29	1	0
ENSP00000314348	DDX10	1	0
ENSP00000315702	MOB4	1	0
ENSP00000315768	STAT2	1	0
ENSP00000316114	SGF29	1	0
ENSP00000316121	CDCA8	1	0
ENSP00000316729	RHOJ	1	0
ENSP00000316779	BIN1	1	0
ENSP00000318165	OS9	1	0
ENSP00000318195	NCL	1	0
ENSP00000318868	SHMT1	1	0
ENSP00000319977	NDRG1	1	0
ENSP00000320447	NR2C2	1	0
ENSP00000320898	RNF168	1	0
ENSP00000321388	ASB4	1	0
ENSP00000321703	TACC1	1	0
ENSP00000322570	POLE	1	0
ENSP00000322845	ZMYM3	1	0
ENSP00000323065	GADD45GIP1	1	0
ENSP00000323856	PLEC	1	0
ENSP00000323913	TRIM55	1	0
ENSP00000324804	PPP2R1A	1	0
ENSP00000324806	GSK3B	1	0
ENSP00000325017	NCAPD2	1	0
ENSP00000325120	PGR	1	0
ENSP00000325290	GSG2	1	0
ENSP00000325376	HNRNPM	1	0
ENSP00000325819	NR2F1	1	0
ENSP00000327025	RORC	1	0
ENSP00000327583	RANBP1	1	0
ENSP00000327821	XPOT	1	0
ENSP00000328251	MINA	1	0
ENSP00000328269	HMG20B	1	0
ENSP00000330842	RGPD6	1	0
ENSP00000332296	RARB	1	0
ENSP00000332455	KPNA2	1	0
ENSP00000332973	SMAD3	1	0
ENSP00000333275	NR2C1	1	0
ENSP00000334140	KLHDC10	1	0
ENSP00000334188	PFDN5	1	0
ENSP00000336712	TNPO1	1	0
ENSP00000337053	SEL1L	1	0
ENSP00000337088	MEN1	1	0
ENSP00000337889	MXD4	1	0
ENSP00000338671	RHOBTB1	1	0
ENSP00000339467	RHOG	1	0
ENSP00000339527	FOXO3	1	0
ENSP00000339992	MYB	1	0
ENSP00000340330	KAT5	1	0
ENSP00000340347	TCF7	1	0
ENSP00000340698	GIPC1	1	0
ENSP00000341483	RANBP3	1	0
ENSP00000341538	SEC61G	1	0
ENSP00000343819	OTX2	1	0
ENSP00000343925	ESR2	1	0
ENSP00000344546	ARID1B	1	0
ENSP00000345895	NUP50	1	0
ENSP00000346080	RPL22L1	1	0
ENSP00000346839	FN1	1	0
ENSP00000347184	HTT	1	0
ENSP00000348577	RANGAP1	1	0
ENSP00000348827	THRB	1	0
ENSP00000349960	ACTB	1	0
ENSP00000350512	COPS5	1	0
ENSP00000350698	DDX47	1	0
ENSP00000350844	PAX5	1	0
ENSP00000351490	MAX	1	0
ENSP00000351697	REV3L	1	0
ENSP00000351885	PTPA	1	0
ENSP00000351933	KLHL9	1	0
ENSP00000352463	TCF20	1	0
ENSP00000352516	DNMT1	1	0
ENSP00000352900	RXRG	1	0
ENSP00000353246	MAK16	1	0
ENSP00000353458	BAZ1A	1	0
ENSP00000354522	TOP1	1	0
ENSP00000354608	PPT2	1	0
ENSP00000355652	RHOU	1	0
ENSP00000355657	HIST3H3	1	0
ENSP00000355759	PARP1	1	0
ENSP00000355944	NSL1	1	0
ENSP00000356448	TPR	1	0
ENSP00000357858	BUB3	1	0
ENSP00000358022	MCL1	1	0
ENSP00000358062	AIM1	1	0
ENSP00000358092	PRDM1	1	0
ENSP00000358812	PDCD11	1	0
ENSP00000359290	DR1	1	0
ENSP00000359356	EVI5	1	0
ENSP00000359424	CHUK	1	0
ENSP00000360163	SMARCA1	1	0
ENSP00000361232	DDX31	1	0
ENSP00000361298	KIF2C	1	0
ENSP00000361418	IPO13	1	0
ENSP00000362592	RBBP4	1	0
ENSP00000362608	PIM1	1	0
ENSP00000362768	RBL1	1	0
ENSP00000362937	RCC1	1	0
ENSP00000363071	DES	1	0
ENSP00000363524	KIF4A	1	0
ENSP00000363642	BMS1	1	0
ENSP00000364582	RCC2	1	0
ENSP00000364721	MAPRE1	1	0
ENSP00000364895	ZBTB17	1	0
ENSP00000365439	HNRNPK	1	0
ENSP00000365877	SUV39H1	1	0
ENSP00000366748	AUP1	1	0
ENSP00000366997	DIS3	1	0
ENSP00000368887	PAK1IP1	1	0
ENSP00000369042	IPO7	1	0
ENSP00000369424	RBBP7	1	0
ENSP00000370930	MRPL23	1	0
ENSP00000370968	MYBBP1A	1	0
ENSP00000371219	RHOH	1	0
ENSP00000372093	MRPL36	1	0
ENSP00000377083	ALDH1L1	1	0
ENSP00000377527	PC	1	0
ENSP00000378295	INCENP	1	0
ENSP00000378356	KIF20A	1	0
ENSP00000380033	DDX17	1	0
ENSP00000381717	UBE2D2	1	0
ENSP00000381726	PRAME	1	0
ENSP00000381932	DYRK1A	1	0
ENSP00000385000	KIF2A	1	0
ENSP00000397259	ATXN7L3	1	0
ENSP00000417601	FBXL2	1	0
ENSP00000443191	KLHL13	1	0
ENSP00000359990	LRRC40	1	0
ENSP00000259154	KCTD3	1	0
ENSP00000338413	UBA1	1	0
ENSP00000359804	FUBP1	1	0
ENSP00000325448	KARS	1	0
ENSP00000377954	LARS	1	0
ENSP00000369038	EEF1E1	1	0
ENSP00000231572	RARS	1	0
ENSP00000378191	AIMP1	1	0
ENSP00000264161	DARS	1	0
ENSP00000264380	PIKFYVE	1	0
ENSP00000377958	CCT4	1	0
ENSP00000295688	CCT3	1	0
ENSP00000376946	BBS10	1	0
ENSP00000342087	FHIT	1	0
ENSP00000297185	HSPA9	1	0
ENSP00000280326	CCT5	1	0
ENSP00000299300	CCT2	1	0
ENSP00000258091	CCT7	1	0
ENSP00000246062	MKKS	1	0
ENSP00000364204	PINK1	1	0
ENSP00000353878	BAK1	1	0
ENSP00000351813	2019-03-05	1	0
ENSP00000450399	DNM1L	1	0
ENSP00000363779	IKBKAP	1	0
ENSP00000343515	TCEA2	1	0
ENSP00000346412	ELP5	1	0
ENSP00000360676	KTI12	1	0
ENSP00000345702	NFYA	1	0
ENSP00000419599	DPH3	1	0
ENSP00000286621	ADK	1	0
ENSP00000367615	APRT	1	0
ENSP00000325875	HSP90AB1	1	0
ENSP00000348089	ERCC6	1	0
ENSP00000361699	CTPS1	1	0
ENSP00000356785	NME7	1	0
ENSP00000349508	CHD4	1	0
ENSP00000376886	NME2	1	0
ENSP00000299853	POLR3E	1	0
ENSP00000263857	POLR1A	1	0
ENSP00000416658	NME6	1	0
ENSP00000302478	POLR1D	1	0
ENSP00000265191	NME5	1	0
ENSP00000367029	POLR1E	1	0
ENSP00000376889	NME1-NME2	1	0
ENSP00000369716	CHD3	1	0
ENSP00000404029	SUPT5H	1	0
ENSP00000361446	POLR3A	1	0
ENSP00000358563	DKC1	1	0
ENSP00000361465	POLR1C	1	0
ENSP00000301364	TSR1	1	0
ENSP00000403852	POLR2F	1	0
ENSP00000352222	CTPS2	1	0
ENSP00000342889	POLR2K	1	0
ENSP00000324124	POLR2L	1	0
ENSP00000314971	TAF1D	1	0
ENSP00000264951	XRN1	1	0
ENSP00000385571	HIPK2	1	0
ENSP00000360310	SPO11	1	0
ENSP00000299601	LEO1	1	0
ENSP00000351596	TTC37	1	0
ENSP00000328547	DNMT3B	1	0
ENSP00000348461	RAC1	1	0
ENSP00000320866	CALR	1	0
ENSP00000346635	ERO1B	1	0
ENSP00000299767	HSP90B1	1	0
ENSP00000379042	ERO1A	1	0
ENSP00000300026	PPIB	1	0
ENSP00000324173	HSPA5	1	0
ENSP00000357292	UBQLN4	1	0
ENSP00000380460	PLAA	1	0
ENSP00000356982	UFC1	1	0
ENSP00000351777	VCP	1	0
ENSP00000347498	ZFYVE19	1	0
ENSP00000381577	USP34	1	0
ENSP00000365576	UBQLN1	1	0
ENSP00000316029	TLN1	1	0
ENSP00000379157	CAST	1	0
ENSP00000303476	TLN2	1	0
ENSP00000318486	CDK5R1	1	0
ENSP00000346671	FYN	1	0
ENSP00000324740	YES1	1	0
ENSP00000370421	PDX1	1	0
ENSP00000328364	MAFA	1	0
ENSP00000319104	SUPT6H	1	0
ENSP00000431872	TPT1	1	0
ENSP00000343314	FXYD1	1	0
ENSP00000356789	ATP1B1	1	0
ENSP00000309555	HCFC1	1	0
ENSP00000378323	PPP3CA	1	0
ENSP00000340896	ASH2L	1	0
ENSP00000378306	PPP3CB	1	0
ENSP00000326031	PPP1CA	1	0
ENSP00000390475	CXXC1	1	0
ENSP00000325377	WDR33	1	0
ENSP00000298875	CPSF2	1	0
ENSP00000317872	RBBP6	1	0
ENSP00000351446	WDR5	1	0
ENSP00000315791	CSTF3	1	0
ENSP00000336752	FIP1L1	1	0
ENSP00000368104	BMP2	1	0
ENSP00000349547	RASSF1	1	0
ENSP00000361120	RALGDS	1	0
ENSP00000343144	PARD6G	1	0
ENSP00000378611	ARHGAP24	1	0
ENSP00000353408	MSN	1	0
ENSP00000371067	JAK2	1	0
ENSP00000360672	PARD6B	1	0
ENSP00000322957	PAK5	1	0
ENSP00000366563	PIK3CD	1	0
ENSP00000309714	SH3PXD2B	1	0
ENSP00000352834	MYO1C	1	0
ENSP00000353864	PAK3	1	0
ENSP00000352157	MAPK10	1	0
ENSP00000324856	STK11	1	0
ENSP00000361423	ABL1	1	0
ENSP00000351049	PAK4	1	0
ENSP00000386911	ARHGAP25	1	0
ENSP00000348215	SH3PXD2A	1	0
ENSP00000352121	PIK3CG	1	0
ENSP00000382004	CTNND1	1	0
ENSP00000472929	VAV1	1	0
ENSP00000382423	MAP3K1	1	0
ENSP00000358994	MYO6	1	0
ENSP00000419782	CDK5	1	0
ENSP00000354451	IQGAP3	1	0
ENSP00000380252	NFE2L2	1	0
ENSP00000431040	MRPL22	1	0
ENSP00000355325	PSMB5	1	0
ENSP00000401566	ECD	1	0
ENSP00000357879	PSMD4	1	0
ENSP00000354621	SMURF1	1	0
ENSP00000362334	PSMB2	1	0
ENSP00000348442	PSMD12	1	0
ENSP00000379228	HECW1	1	0
ENSP00000351314	PSMB10	1	0
ENSP00000440485	PSMD9	1	0
ENSP00000377051	ANKRD42	1	0
ENSP00000401802	PSMC6	1	0
ENSP00000311579	TNKS	1	0
ENSP00000372155	PSME1	1	0
ENSP00000359910	PSMA7	1	0
ENSP00000310129	PSMD2	1	0
ENSP00000396937	PSMD13	1	0
ENSP00000311121	PSMA8	1	0
ENSP00000356425	UCHL5	1	0
ENSP00000386212	PSMB11	1	0
ENSP00000311665	PAAF1	1	0
ENSP00000384211	PSME4	1	0
ENSP00000310572	PSMC5	1	0
ENSP00000414359	PSMA1	1	0
ENSP00000386541	PSMD14	1	0
ENSP00000360689	TNKS2	1	0
ENSP00000412566	SNRPB	1	0
ENSP00000358716	DDX20	1	0
ENSP00000349957	ANAPC11	1	0
ENSP00000394394	ANAPC7	1	0
ENSP00000363322	CDC26	1	0
ENSP00000386156	PYM1	1	0
ENSP00000348554	CDC16	1	0
ENSP00000314004	ANAPC2	1	0
ENSP00000318775	ANAPC4	1	0
ENSP00000328671	WDR4	1	0
ENSP00000380998	CHMP1A	1	0
ENSP00000367299	VPS36	1	0
ENSP00000366565	VPS28	1	0
ENSP00000411825	PDCD6IP	1	0
ENSP00000324205	CHMP4A	1	0
ENSP00000392995	RNF103-CHMP3	1	0
ENSP00000421380	SNF8	1	0
ENSP00000352185	PHF2	1	0
ENSP00000430075	AMPD1	1	0
ENSP00000402608	CPS1	1	0
ENSP00000369456	ITPA	1	0
ENSP00000379802	AMPD3	1	0
ENSP00000370938	CDK8	1	0
ENSP00000363804	KLF4	1	0
ENSP00000355094	QKI	1	0
ENSP00000377686	MED24	1	0
ENSP00000363193	MED12	1	0
ENSP00000337340	MED19	1	0
ENSP00000380888	MED13	1	0
ENSP00000357047	MED23	1	0
ENSP00000455307	CHD9	1	0
ENSP00000417401	HELZ2	1	0
ENSP00000414202	PPP6R1	1	0
ENSP00000428982	CCNC	1	0
ENSP00000362948	MED18	1	0
ENSP00000326767	MED25	1	0
ENSP00000417235	MED12L	1	0
ENSP00000357907	CDK19	1	0
ENSP00000355991	TRAF3IP3	1	0
ENSP00000350071	STRN3	1	0
ENSP00000377867	STK26	1	0
ENSP00000376506	PDCD10	1	0
ENSP00000375777	STRN4	1	0
ENSP00000365730	STK24	1	0
ENSP00000358810	STRIP1	1	0
ENSP00000358541	SIKE1	1	0
ENSP00000326261	SRRM1	1	0
ENSP00000348984	SON	1	0
ENSP00000362931	SRPK1	1	0
ENSP00000356520	DHX9	1	0
ENSP00000346694	HNRNPA2B1	1	0
ENSP00000338477	HNRNPF	1	0
ENSP00000376309	HNRNPA3	1	0
ENSP00000352438	PCBP2	1	0
ENSP00000377892	SRSF5	1	0
ENSP00000362900	SRSF4	1	0
ENSP00000353089	SRSF2	1	0
ENSP00000359988	SRSF11	1	0
ENSP00000381992	2019-09-07	1	0
ENSP00000472998	SNRNP70	1	0
ENSP00000421592	ALYREF	1	0
ENSP00000341826	HNRNPA1	1	0
ENSP00000360938	SARDH	1	0
ENSP00000343412	BRE	1	0
ENSP00000358474	BRCC3	1	0
ENSP00000419361	ADCY5	1	0
ENSP00000341083	NPR2	1	0
ENSP00000342952	ADCY2	1	0
ENSP00000431245	GUCY1A2	1	0
ENSP00000357669	NPR1	1	0
ENSP00000345681	GATA2	1	0
ENSP00000402257	RUNX1T1	1	0
ENSP00000369131	SIN3B	1	0
ENSP00000356480	RNF2	1	0
ENSP00000362306	AGO4	1	0
ENSP00000384490	CBX6	1	0
ENSP00000362300	AGO1	1	0
ENSP00000403712	SENP3	1	0
ENSP00000362287	AGO3	1	0
ENSP00000443988	SUDS3	1	0
ENSP00000404121	ILF3	1	0
ENSP00000366093	RORB	1	0
ENSP00000357982	NR2E1	1	0
ENSP00000368884	RPS6KA3	1	0
ENSP00000368253	NR0B1	1	0
ENSP00000377947	RARG	1	0
ENSP00000370270	ESRRB	1	0
ENSP00000386171	ESRRG	1	0
ENSP00000435412	RPS6KA1	1	0
ENSP00000364037	TEX10	1	0
ENSP00000360031	RRP12	1	0
ENSP00000366519	NSUN6	1	0
ENSP00000430344	PLCD1	1	0
ENSP00000362576	YARS	1	0
ENSP00000406046	POLD1	1	0
ENSP00000420176	POLE4	1	0
ENSP00000375977	XRCC5	1	0
ENSP00000385269	ELAVL1	1	0
ENSP00000465676	PIAS2	1	0
ENSP00000374212	EP400	1	0
ENSP00000427514	CEBPA	1	0
ENSP00000397552	ACTL6A	1	0
ENSP00000418960	BRCA1	1	0
ENSP00000473172	RUVBL2	1	0
ENSP00000383986	CDCA7L	1	0
ENSP00000378181	BRD7	1	0
ENSP00000380702	MYCBP	1	0
ENSP00000367545	TP73	1	0
ENSP00000386588	RGPD3	1	0
ENSP00000381253	RGPD1	1	0
ENSP00000386992	IPO11	1	0
ENSP00000381214	RGPD2	1	0
ENSP00000386810	RGPD4	1	0
ENSP00000386226	RBM34	1	0
ENSP00000413929	RCOR3	1	0
ENSP00000398824	PHF21A	1	0
ENSP00000472847	SARS2	1	0
ENSP00000455643	ST20-MTHFS	1	0

## Sheet: All networks
	Nodes	Edges	Seeds
subnetwork1	1089	1644	70
subnetwork2	24	23	1
subnetwork3	17	21	2
subnetwork4	11	10	1
subnetwork5	9	8	1
subnetwork6	8	7	1
subnetwork7	8	7	1
subnetwork8	5	4	1
subnetwork9	5	4	1
subnetwork10	4	3	1
subnetwork11	4	3	1
subnetwork12	4	3	1
subnetwork13	4	3	1
subnetwork14	4	3	1
subnetwork15	3	2	1
subnetwork16	3	2	1
subnetwork17	3	2	1
subnetwork18	3	2	1
subnetwork19	3	2	1
subnetwork20	3	2	1
subnetwork21	3	2	1
subnetwork22	3	2	1
