# Supplementary material for: CRISPR-based gene knockout screens reveal deubiquitinases involved in HIV-1 latency in two Jurkat cell models
Source: Sci Rep. 2020 Mar 24;10:5350. doi: 10.1038/s41598-020-62375-3 (PMC7093534; doi:10.1038/s41598-020-62375-3)
Supplement: Supplementary file 6 — Dataset 5. [file 41598_2020_62375_MOESM6_ESM.xlsx]

## Sheet: GecKO sgRNA
S.no	Targets	GecKO ID	Forward	Reverse
1	AMPD2	HGLibA_01827	caccgCCTCCCGCAGCGTCTGTTCA	aaacTGAACAGACGCTGCGGGAGGc
2	CAPN2	HGLibA_07162	caccgCCACTTCTTGTAGGTATCGC	aaacGCGATACCTACAAGAAGTGGc
3	DCPS	HGLibB_12511	caccgTGATCGCCATCTGCCATCGC	aaacGCGATGGCAGATGGCGATCAc
4	MFN2	HGLibA_29073	caccgCCCCGTTACCACAGAAGAAC	aaacGTTCTTCTGTGGTAACGGGGc
5	MMP16	HGLibB_29457	caccgCGAAAGCGATATGCATTGAC	aaacGTCAATGCATATCGCTTTCGc
6	MOV10	HGLibB_29652	caccgCAGCGCTAAGGGCTATGACC	aaacGGTCATAGCCCTTAGCGCTGc
7	SGSM2	HGLibB_43808	caccgCCACACCATGGGCAGCGCAG	aaacCTGCGCTGCCCATGGTGTGGc
8	TBC1D2	HGLibA_48494	caccgAACACAATGCACAACATCCG	aaacCGGATGTTGTGCATTGTGTTc
9	TMPRSS6	HGLibB_50587	caccgCAGGCCTTGAACATCCCCTC	aaacGAGGGGATGTTCAAGGCCTGc
10	CNOT6	HGLibA_10345	caccgCCAGTTGGCCTTGTCCTATC	aaacGATAGGACAAGGCCAACTGGc
11	FUBP3	HGLibB_18127	caccgATTTGTTTCAGTTATCGGCA	aaacTGCCGATAACTGAAACAAATc
12	IWS1	HGLibB_23852	caccgGACCATAGCATCTGACAGTG	aaacCACTGTCAGATGCTATGGTCc
13	LSM14A	HGLibB_27489	caccgTTCTTGCCAGTTCGATCCTT	aaacAAGGATCGAACTGGCAAGAAc
14	MYC	HGLibA_30663	caccgAACGTTGAGGGGCATCGTCG	aaacCGACGATGCCCCTCAACGTTc
15	NEUROD1	HGLibA_31733	caccgCAGTCCGCCTTACGGTACCA	aaacTGGTACCGTAAGGCGGACTGc
16	POLE3	HGLibB_37467	caccgCACCGCCTCCTTGATGATCC	aaacGGATCATCAAGGAGGCGGTGc
17	POLR1B	HGLibB_37504	caccgAGCTACCTCAACCTCAACAC	aaacGTGTTGAGGTTGAGGTAGCTc
18	RBFOX3	HGLibB_40411	caccgTGAACAGGTCAATAATGCCA	aaacTGGCATTATTGACCTGTTCAc
19	SRSF7	HGLibB_47030	caccgAGATCACATTCTCGATCCAG	aaacCTGGATCGAGAATGTGATCTc
20	WDR92	HGLibB_54153	caccgCAGCAGAGATATTTAGCTAC	aaacGTAGCTAAATATCTCTGCTGc
21	FCGBP	HGLibB_17156	caccgCTTCAGCGTGACACTGACCG	aaacCGGTCAGTGTCACGCTGAAGc
22	PSMD1	HGLibB_39100	caccgTCACTACACCAAACAATGTG	aaacCACATTGTTTGGTGTAGTGAc
23	RAC3	HGLibA_40047	caccgTTTCCCGTCCACCATCACGT	aaacACGTGATGGTGGACGGGAAAc
24	ALG9	HGLibA_01639	caccgGTCCATATACCATCCAGTCA	aaacTGACTGGATGGTATATGGACc
25	AURKB	HGLibA_03880	caccgTGACGAGCAGCGAACAGCCA	aaacTGGCTGTTCGCTGCTCGTCAc
26	ELP3	HGLibA_14980	caccgTCCGAGCCACCAATTCAACC	aaacGGTTGAATTGGTGGCTCGGAc
27	GK	HGLibB_19171	caccgTCAGTGCAGTGAAACTTCGT	aaacACGAAGTTTCACTGCACTGAc
28	HIPK4	HGLibB_21321	caccgGATGCGTTCGTGTGACTCCC	aaacGGGAGTCACACGAACGCATCc
29	METTL1	HGLibA_28943	caccgTCCGGCCACGTTCCGAGTCT	aaacAGACTCGGAACGTGGCCGGAc
30	TGM2	HGLibA_49256	caccgACTGGCCATACTTGACGCGC	aaacGCGCGTCAAGTATGGCCAGTc
31	WDR82	HGLibA_54190	caccgTACCATGTTGGAACACGCAC	aaacGTGCGTGTTCCAACATGGTAc
32	ATF7	HGLibB_03451	caccgGAATTTACCTTCTCCTTCAG	aaacCTGAAGGAGAAGGTAAATTCc
33	CDX4	HGLibB_08894	caccgCCTGGGCCTTTCCGAGAGAC	aaacGTCTCTCGGAAAGGCCCAGGc
34	MED14	HGLibB_28714	caccgACTGTAAGATTTGCTAACTG	aaacCAGTTAGCAAATCTTACAGTc
35	TCF20	HGLibB_48710	caccgTACCCGTGTGCCATTGATGC	aaacGCATCAATGGCACACGGGTAc
36	GPR52	HGLibB_20021	caccgCAATGACTCGTGGACACCTG	aaacCAGGTGTCCACGAGTCATTGc
37	HTR5A	HGLibA_22399	caccgTGTTGAAAGCCGTATAGATC	aaacGATCTATACGGCTTTCAACAc
38	NTN1	HGLibA_32853	caccgACCCGTCACGCCGTCCTTGC	aaacGCAAGGACGGCGTGACGGGTc
39	PROCR	HGLibB_38606	caccgCCCGCAGTTCATACCGAGTG	aaacCACTCGGTATGAACTGCGGGc
40	IMPDH2	HGLibB_23228	caccgCCACGTAGATAATGACAAAG	aaacCTTTGTCATTATCTACGTGGc
41	KDM1A	HGLibA_24488	caccgCCGGCCCTACTGTCGTGCCT	aaacAGGCACGACAGTAGGGCCGGc
42	UQCR10	HGLibA_53104	caccgTATCTACGACCACATCAACG	aaacCGTTGATGTGGTCGTAGATAc
43	ANAPC10	HGLibA_01864	caccgTGTATCATGAATGTACGAGT	aaacACTCGTACATTCATGATACAc
44	ATPIF1	HGLibB_03804	caccgCTGAAGAGGAACGATATTTC	aaacGAAATATCGTTCCTCTTCAGc
45	USP54	HGLibB_53334	caccgTGACACTCTCCGCAGTGCTC	aaacGAGCACTGCGGAGAGTGTCAc
46	DNAL1	HGLibA_13645	caccgTGTACTCACCCATCTCGCTA	aaacTAGCGAGATGGGTGAGTACAc
47	MLC1	HGLibB_29324	caccgCCACGGTGATCATCGCTGCA	aaacTGCAGCGATGATCACCGTGGc
48	PRAF2	HGLibB_38219	caccgGGCGCAACGAGGCGTGCACC	aaacGGTGCACGCCTCGTTGCGCCc
49	SLC39A9	HGLibB_45074	caccgTCCCCAGGAACGACTGAAGC	aaacGCTTCAGTCGTTCCTGGGGAc
50	MAGEB17	HGLibA_27937	caccgCGCTTACTCGCCTGACCGCG	aaacCGCGGTCAGGCGAGTAAGCGc
51	CHMP6	HGLibB_09489	caccgTCTGGTTCTCCGTCCTGTCC	aaacGGACAGGACGGAGAACCAGAc
52	KIAA0196	HGLibA_24602	caccgCAACGAATCCTTCATCAGTA	aaacTACTGATGAAGGATTCGTTGc
53	NonTarget0091	HGLibB_57119	caccgTCGCAGCGGCGTGGGATCGG	aaacCCGATCCCACGCCGCTGCGAc

## Sheet: Designed sgRNA for validation
S.no	Targets	Forward	Reverse
1	IWS1	caccgATGGACTCGGAATATTACAG	aaacCTGTAATATTCCGAGTCCATc
2	POLE3	caccgCGTCCTTACAGCATATAGGC	aaacGCCTATATGCTGTAAGGACGc
3	POLR1B	caccgACAATTTCTATGGCACCGAG	aaacCTCGGTGCCATAGAAATTGTc
4	PSMD1	caccgTTTCCTTAGATCGTTAGACA	aaacTGTCTAACGATCTAAGGAAAc
5	TGM2	caccgTGTTGATAACTGGCTCCACG	aaacCGTGGAGCCAGTTATCAACAc
6	NT control	caccgCTGAAAAAGGAAGGAGTTGA	aaacTCAACTCCTTCCTTTTTCAGc
