# Supplementary material for: CRISPR-based gene knockout screens reveal deubiquitinases involved in HIV-1 latency in two Jurkat cell models
Source: Sci Rep. 2020 Mar 24;10:5350. doi: 10.1038/s41598-020-62375-3 (PMC7093534; doi:10.1038/s41598-020-62375-3)
Supplement: Supplementary file 7 — Dataset 6. [file 41598_2020_62375_MOESM7_ESM.xlsx]

## Sheet: Deubiquitinase sgRNA
S.NO.	Target Gene Symbol	Full Forward sgRNA Sequence	Full Reverse sgRNA Sequence
1	A20	caccgGAACCACACAAAGCACCTCA	aaacTGAGGTGCTTTGTGTGGTTCc
2	A20	caccgAGAACACCATTCCGTGCCTG	aaacCAGGCACGGAATGGTGTTCTc
3	ATXN3	caccgTCAACAGTCCAGAGTATCAG	aaacCTGATACTCTGGACTGTTGAc
4	ATXN3	caccgAGGAATGTTAGACGAAGATG	aaacCATCTTCGTCTAACATTCCTc
5	ATXN3L	caccgTGGAACATCAGACCAAGATG	aaacCATCTTGGTCTGATGTTCCAc
6	ATXN3L	caccgTTCTAAAATGGTGTCGACAG	aaacCTGTCGACACCATTTTAGAAc
7	BAP1	caccgCACGGACGTATCATCCACCA	aaacTGGTGGATGATACGTCCGTGc
8	BAP1	caccgGAACCGTCAGACAGTACTAG	aaacCTAGTACTGTCTGACGGTTCc
9	BRCC3	caccgGAGCGTGGTTGAGACAAACG	aaacCGTTTGTCTCAACCACGCTCc
10	BRCC3	caccgTCTAGTTGAACGATGATACA	aaacTGTATCATCGTTCAACTAGAc
11	COPS5	caccgGCCTTGAAAATGCAATCGGG	aaacCCCGATTGCATTTTCAAGGCc
12	COPS5	caccgACTACCATAGAAGCTATCCA	aaacTGGATAGCTTCTATGGTAGTc
13	COPS6	caccgCAAGGAATATTATTACACCA	aaacTGGTGTAATAATATTCCTTGc
14	COPS6	caccgTGGGTTGGTATACCACAGGG	aaacCCCTGTGGTATACCAACCCAc
15	CYLD	caccgTCACTGACGGGGTGTACCAA	aaacTTGGTACACCCCGTCAGTGAc
16	CYLD	caccgAAGCTCCTTAAAGTACCGAA	aaacTTCGGTACTTTAAGGAGCTTc
17	EIF3F	caccgCCACGAGTACTACAGCCGAG	aaacCTCGGCTGTAGTACTCGTGGc
18	EIF3F	caccgCTTTAATGGGAGTCCCTGGG	aaacCCCAGGGACTCCCATTAAAGc
19	EIF3H	caccgTCTGATCAATGTCCTAATGT	aaacACATTAGGACATTGATCAGAc
20	EIF3H	caccgAACATTGATCATCTTCACGT	aaacACGTGAAGATGATCAATGTTc
21	JOSD1	caccgTGGGCAGAACTGTTACACAT	aaacATGTGTAACAGTTCTGCCCAc
22	JOSD1	caccgCCTCACAAGAAGAGCATGCT	aaacAGCATGCTCTTCTTGTGAGGc
23	JOSD2	caccgCTGCCGTTCGTGGTACACGG	aaacCCGTGTACCACGAACGGCAGc
24	JOSD2	caccgGCTGCGATGAGGGTTCAGCC	aaacGGCTGAACCCTCATCGCAGCc
25	MINDY1	caccgATACTTGCTCACAAGGAGAG	aaacCTCTCCTTGTGAGCAAGTATc
26	MINDY1	caccgCAGGTCAAAGACACTGCACT	aaacAGTGCAGTGTCTTTGACCTGc
27	MINDY2	caccgGAATAGTGAACGTAAACGGA	aaacTCCGTTTACGTTCACTATTCc
28	MINDY2	caccgTATTTGTTGGTAACGGACCA	aaacTGGTCCGTTACCAACAAATAc
29	MINDY3	caccgTTGGACCAGTATTCAATGTG	aaacCACATTGAATACTGGTCCAAc
30	MINDY3	caccgTGCAGAGTCTAGTTGCCAAG	aaacCTTGGCAACTAGACTCTGCAc
31	MINDY4	caccgAGCACATGGCTACTGTACAC	aaacGTGTACAGTAGCCATGTGCTc
32	MINDY4	caccgCTCTACGCTTAGGTGGAAGG	aaacCCTTCCACCTAAGCGTAGAGc
33	MPND	caccgCTGACACGGAGTGAGGTCGT	aaacACGACCTCACTCCGTGTCAGc
34	MPND	caccgAGCCAGACGGAAGGATCATG	aaacCATGATCCTTCCGTCTGGCTc
35	MYSM1	caccgAAAATGCATGAAACCAATCA	aaacTGATTGGTTTCATGCATTTTc
36	MYSM1	caccgGAAGTGATTGGTCTGTTAGG	aaacCCTAACAGACCAATCACTTCc
37	OTUB1	caccgAGGCCAGACAGTTAACACCT	aaacAGGTGTTAACTGTCTGGCCTc
38	OTUB1	caccgCGAGGGTGGACGGACTGTCA	aaacTGACAGTCCGTCCACCCTCGc
39	OTUB2	caccgGTTCAACGACCAGAGTGCCT	aaacAGGCACTCTGGTCGTTGAACc
40	OTUB2	caccgGATTTACCGGAGGAAAATCG	aaacCGATTTTCCTCCGGTAAATCc
41	OTUD1	caccgGCGGTGGACGTGTAGTGCGG	aaacCCGCACTACACGTCCACCGCc
42	OTUD1	caccgCTCCGCCGCACTACTCGGGG	aaacCCCCGAGTAGTGCGGCGGAGc
43	OTUD3	caccgAGCACTACGACAGTGTTCGG	aaacCCGAACACTGTCGTAGTGCTc
44	OTUD3	caccgGCCGTGCTTCGGATGAACCA	aaacTGGTTCATCCGAAGCACGGCc
45	OTUD4	caccgGGGTACCCATACCAAACATG	aaacCATGTTTGGTATGGGTACCCc
46	OTUD4	caccgACAAAACGGGAATTGGAGCA	aaacTGCTCCAATTCCCGTTTTGTc
47	OTUD5	caccgCGGCGCAGGCTACAACAGTG	aaacCACTGTTGTAGCCTGCGCCGc
48	OTUD5	caccgCCTGCCATCATTCAAACCAG	aaacCTGGTTTGAATGATGGCAGGc
49	OTUD6A	caccgCAACTCCGTGACACCGCTCG	aaacCGAGCGGTGTCACGGAGTTGc
50	OTUD6A	caccgTCCTCCCCGATGATCAAGGT	aaacACCTTGATCATCGGGGAGGAc
51	OTUD6B	caccgGCGCTAGAAGAAACCTGCAC	aaacGTGCAGGTTTCTTCTAGCGCc
52	OTUD6B	caccgAACACCAATAGAGATAATAC	aaacGTATTATCTCTATTGGTGTTc
53	OTUD7A	caccgTATGGGCTAGGACAAAAACG	aaacCGTTTTTGTCCTAGCCCATAc
54	OTUD7A	caccgAATTGCTGCACACCGAATCG	aaacCGATTCGGTGTGCAGCAATTc
55	OTUD7B	caccgTAGGAGGCCCATAGTCGTCG	aaacCGACGACTATGGGCCTCCTAc
56	OTUD7B	caccgCTCCCCTCACTAAAGGATGG	aaacCCATCCTTTAGTGAGGGGAGc
57	OTULIN	caccgGTGATAATTACTGTGCACTG	aaacCAGTGCACAGTAATTATCACc
58	OTULIN	caccgACCACGGACTCGCCGTATGG	aaacCCATACGGCGAGTCCGTGGTc
59	OTULINL	caccgAATTCTGTAGGCGACACATG	aaacCATGTGTCGCCTACAGAATTc
60	OTULINL	caccgCATGAAGCTCAAAGGATCAG	aaacCTGATCCTTTGAGCTTCATGc
61	PAN2	caccgGAAATACCACAGGCTTATCG	aaacCGATAAGCCTGTGGTATTTCc
62	PAN2	caccgTTGTAGGCGAGCACCACCCG	aaacCGGGTGGTGCTCGCCTACAAc
63	PRPF8	caccgGCTACCGGACTACATGTCGG	aaacCCGACATGTAGTCCGGTAGCc
64	PRPF8	caccgCCATGAGAATCTGACGCACG	aaacCGTGCGTCAGATTCTCATGGc
65	PSMD14	caccgGTTCCTCCAAATGACGTTTG	aaacCAAACGTCATTTGGAGGAACc
66	PSMD14	caccgTTGTAAACACAATGAATCAG	aaacCTGATTCATTGTGTTTACAAc
67	PSMD7	caccgGATATCAAAGACACGACGGT	aaacACCGTCGTGTCTTTGATATCc
68	PSMD7	caccgGACCACGGAACGGATCAGCG	aaacCGCTGATCCGTTCCGTGGTCc
69	STAMBP	caccgCCAGAGCGGAAGTACCGACG	aaacCGTCGGTACTTCCGCTCTGGc
70	STAMBP	caccgAATCGATGGATTGCGCCATG	aaacCATGGCGCAATCCATCGATTc
71	STAMBPL1	caccgAAGAAGCAAGAGTTAGCCCG	aaacCGGGCTAACTCTTGCTTCTTc
72	STAMBPL1	caccgCCAGACCTAAAGTAACGTCG	aaacCGACGTTACTTTAGGTCTGGc
73	UCHL1	caccgAATCGGACTTATTCACGCAG	aaacCTGCGTGAATAAGTCCGATTc
74	UCHL1	caccgAAAACATACCAAGTTCATAG	aaacCTATGAACTTGGTATGTTTTc
75	UCHL3	caccgTGCCCATGAAGGTCAGACTG	aaacCAGTCTGACCTTCATGGGCAc
76	UCHL3	caccgATTCGTTGATGTATATGGAA	aaacTTCCATATACATCAACGAATc
77	UCHL5	caccgCCCCGGGGTCGCTTTCCATG	aaacCATGGAAAGCGACCCCGGGGc
78	UCHL5	caccgGAACCCATGGATACAGATCA	aaacTGATCTGTATCCATGGGTTCc
79	USP1	caccgCTTTCACTAGGTATGACACC	aaacGGTGTCATACCTAGTGAAAGc
80	USP1	caccgGAAGAAGTGTCAATTAGAGT	aaacACTCTAATTGACACTTCTTCc
81	USP10	caccgCCTCCTGTATTACCGCCGAG	aaacCTCGGCGGTAATACAGGAGGc
82	USP10	caccgAGGGCTTAGAATCATGAAAG	aaacCTTTCATGATTCTAAGCCCTc
83	USP11	caccgGTGGGCGAGAACGTCCACTG	aaacCAGTGGACGTTCTCGCCCACc
84	USP11	caccgTGATAGGCAGTGGAACACTG	aaacCAGTGTTCCACTGCCTATCAc
85	USP12	caccgTTGCGTATAAGAGTCAACCT	aaacAGGTTGACTCTTATACGCAAc
86	USP12	caccgACCTACCATGGTACAGATGG	aaacCCATCTGTACCATGGTAGGTc
87	USP13	caccgGGAGATGGTTGATATCAAGT	aaacACTTGATATCAACCATCTCCc
88	USP13	caccgCCTGAAAAGACATGTGCGAG	aaacCTCGCACATGTCTTTTCAGGc
89	USP14	caccgCAAGCAGTACTAACACACCA	aaacTGGTGTGTTAGTACTGCTTGc
90	USP14	caccgAACTAGATGGAGTTACCATG	aaacCATGGTAACTCCATCTAGTTc
91	USP15	caccgCCAAGTTACTTAGGCCACAG	aaacCTGTGGCCTAAGTAACTTGGc
92	USP15	caccgGCAATCAGATTATAGCGGCA	aaacTGCCGCTATAATCTGATTGCc
93	USP16	caccgGAGACAGTGTAATGGACCAA	aaacTTGGTCCATTACACTGTCTCc
94	USP16	caccgACAGTGGTACTATGAGGTCG	aaacCGACCTCATAGTACCACTGTc
95	USP17L2	caccgTGACATGACCAGGACTGTGG	aaacCCACAGTCCTGGTCATGTCAc
96	USP17L2	caccgGAAGTCACCACTCTCATCTG	aaacCAGATGAGAGTGGTGACTTCc
97	USP17L9P	caccgCCTCGTTCCAGTCGACATGG	aaacCCATGTCGACTGGAACGAGGc
98	USP17L9P	caccgGACAGAAGTGATGCTAGAGG	aaacCCTCTAGCATCACTTCTGTCc
99	USP18	caccgAAATCAAGGAGTCCTTCACC	aaacGGTGAAGGACTCCTTGATTTc
100	USP18	caccgGGAGTGATCACGAATGAGCA	aaacTGCTCATTCGTGATCACTCCc
101	USP19	caccgTCATCGTGGACCTATTTCAG	aaacCTGAAATAGGTCCACGATGAc
102	USP19	caccgCAGATACAGACTGTGTGGTG	aaacCACCACACAGTCTGTATCTGc
103	USP2	caccgGATGATTTCAGGGACTCGTG	aaacCACGAGTCCCTGAAATCATCc
104	USP2	caccgTCGCTGACGTGTACAGATTG	aaacCAATCTGTACACGTCAGCGAc
105	USP20	caccgCCTTTCTTGAGCACGTACGA	aaacTCGTACGTGCTCAAGAAAGGc
106	USP20	caccgGTAACACCACAGTCGGAACG	aaacCGTTCCGACTGTGGTGTTACc
107	USP21	caccgAGGACCGGGCGGATATCATG	aaacCATGATATCCGCCCGGTCCTc
108	USP21	caccgGAGGCAGAGGTCGTAACATG	aaacCATGTTACGACCTCTGCCTCc
109	USP22	caccgGCCATTGATCTGATGTACGG	aaacCCGTACATCAGATCAATGGCc
110	USP22	caccgTTCACCAGACCAGAGCACTT	aaacAAGTGCTCTGGTCTGGTGAAc
111	USP24	caccgAGACACGGACAACTGTCGGT	aaacACCGACAGTTGTCCGTGTCTc
112	USP24	caccgAGGTCTTCATCTAATAACGT	aaacACGTTATTAGATGAAGACCTc
113	USP25	caccgGGCACCAAGGCACATAACGG	aaacCCGTTATGTGCCTTGGTGCCc
114	USP25	caccgTGTGATGGTATGGAACCACT	aaacAGTGGTTCCATACCATCACAc
115	USP26	caccgGACAACACTAATGAGCCGGT	aaacACCGGCTCATTAGTGTTGTCc
116	USP26	caccgACTGAATGAGTGCACTCCAA	aaacTTGGAGTGCACTCATTCAGTc
117	USP27X	caccgACTGCTTGCGGAGGTTTACG	aaacCGTAAACCTCCGCAAGCAGTc
118	USP27X	caccgCGGGACTCGGCATCTCACAT	aaacATGTGAGATGCCGAGTCCCGc
119	USP28	caccgGATGATCACTCCGTAACTGA	aaacTCAGTTACGGAGTGATCATCc
120	USP28	caccgGGTGGCTCAAGCGAAACTGA	aaacTCAGTTTCGCTTGAGCCACCc
121	USP29	caccgTCCAGCTTCCTAACACCTGG	aaacCCAGGTGTTAGGAAGCTGGAc
122	USP29	caccgACTCACTCAAGGTGTCCCAT	aaacATGGGACACCTTGAGTGAGTc
123	USP3	caccgGTGGTTAATGACACCAAGCT	aaacAGCTTGGTGTCATTAACCACc
124	USP3	caccgCCCATTCCTTAACTCCACGG	aaacCCGTGGAGTTAAGGAATGGGc
125	USP30	caccgATCAGTACATACCCATGTGG	aaacCCACATGGGTATGTACTGATc
126	USP30	caccgCCAATGACGAGGTAATGACA	aaacTGTCATTACCTCGTCATTGGc
127	USP31	caccgCAAACCTGAATGCAAACCGT	aaacACGGTTTGCATTCAGGTTTGc
128	USP31	caccgGGCAACGCCAGGCATCATCG	aaacCGATGATGCCTGGCGTTGCCc
129	USP32	caccgGAATGCACATGACACCACAA	aaacTTGTGGTGTCATGTGCATTCc
130	USP32	caccgCATGTAATATGAGAGTCCAC	aaacGTGGACTCTCATATTACATGc
131	USP33	caccgACTGTAAATCCAACATTTCG	aaacCGAAATGTTGGATTTACAGTc
132	USP33	caccgATAGTCAAAGCAGGATCATG	aaacCATGATCCTGCTTTGACTATc
133	USP34	caccgTCATATACCACGATTAACAG	aaacCTGTTAATCGTGGTATATGAc
134	USP34	caccgGTCTTGTATCACACGAACTG	aaacCAGTTCGTGTGATACAAGACc
135	USP35	caccgAGAACTCGGCGAAGACGTCG	aaacCGACGTCTTCGCCGAGTTCTc
136	USP35	caccgCATCCATGAGCTCCAATGGG	aaacCCCATTGGAGCTCATGGATGc
137	USP36	caccgGATCTGGAATCACACTCGGG	aaacCCCGAGTGTGATTCCAGATCc
138	USP36	caccgGGGACGAAGAGTTTGACCGA	aaacTCGGTCAAACTCTTCGTCCCc
139	USP37	caccgCTGATGAGCCGGTACGAATG	aaacCATTCGTACCGGCTCATCAGc
140	USP37	caccgAATGTGGTGCTTCGACCCAG	aaacCTGGGTCGAAGCACCACATTc
141	USP38	caccgGAAGCCTCAAAGAATATCCG	aaacCGGATATTCTTTGAGGCTTCc
142	USP38	caccgGAAAACTATGCAAATCACGG	aaacCCGTGATTTGCATAGTTTTCc
143	USP39	caccgGAACATCAAACGTCCTCCAG	aaacCTGGAGGACGTTTGATGTTCc
144	USP39	caccgAGGCGTGAGACTTCAAACCC	aaacGGGTTTGAAGTCTCACGCCTc
145	USP4	caccgGAGGACCACACTCCAACGCG	aaacCGCGTTGGAGTGTGGTCCTCc
146	USP4	caccgCAGCTGGGACATGTACAATG	aaacCATTGTACATGTCCCAGCTGc
147	USP40	caccgATAGATGAGGTCATGACCGG	aaacCCGGTCATGACCTCATCTATc
148	USP40	caccgTTTCCGATAAAACAACATGT	aaacACATGTTGTTTTATCGGAAAc
149	USP41	caccgGCATCATGTTGGACAAACAG	aaacCTGTTTGTCCAACATGATGCc
150	USP41	caccgCCAGGCACAGGGGATCCATG	aaacCATGGATCCCCTGTGCCTGGc
151	USP42	caccgGGACGCAAAGGGGATGATCG	aaacCGATCATCCCCTTTGCGTCCc
152	USP42	caccgAGTCATTCATTTGATACCAG	aaacCTGGTATCAAATGAATGACTc
153	USP43	caccgGAACTGAAAACATTCATCCA	aaacTGGATGAATGTTTTCAGTTCc
154	USP43	caccgCTGCAAGGTGGGCATTACAC	aaacGTGTAATGCCCACCTTGCAGc
155	USP44	caccgTATCACTGCACAACTCGTAG	aaacCTACGAGTTGTGCAGTGATAc
156	USP44	caccgTATTGGCCTTCGTTTAACTG	aaacCAGTTAAACGAAGGCCAATAc
157	USP45	caccgAATGAATGGATCTTTCACCG	aaacCGGTGAAAGATCCATTCATTc
158	USP45	caccgTGATAGCATGACTTACATGT	aaacACATGTAAGTCATGCTATCAc
159	USP46	caccgGTTGCGGTGGTCGTTCACTG	aaacCAGTGAACGACCACCGCAACc
160	USP46	caccgTGGCAACATGAACGAACCTG	aaacCAGGTTCGTTCATGTTGCCAc
161	USP47	caccgAATTGAGCGCAATACATGCA	aaacTGCATGTATTGCGCTCAATTc
162	USP47	caccgCTTGGCTGGACCCATAAGGT	aaacACCTTATGGGTCCAGCCAAGc
163	USP48	caccgAGACTGTGGATCTTTCACGT	aaacACGTGAAAGATCCACAGTCTc
164	USP48	caccgTGAGATGCGTAAGCAAAGTG	aaacCACTTTGCTTACGCATCTCAc
165	USP49	caccgCCCGTGATGCATGACCACTG	aaacCAGTGGTCATGCATCACGGGc
166	USP49	caccgGGACCACATGACTCGGAAGA	aaacTCTTCCGAGTCATGTGGTCCc
167	USP5	caccgGGAGAAGTTTGAATTAGACG	aaacCGTCTAATTCAAACTTCTCCc
168	USP5	caccgGCAGACGTAGTGACCACACA	aaacTGTGTGGTCACTACGTCTGCc
169	USP50	caccgCCTATCTGATGACAGACATG	aaacCATGTCTGTCATCAGATAGGc
170	USP50	caccgTTGAGCAAATATAAGGAGTG	aaacCACTCCTTATATTTGCTCAAc
171	USP51	caccgACAGCAAAGATGATAGTGGT	aaacACCACTATCATCTTTGCTGTc
172	USP51	caccgTCCCACTCCAAACGAAACGC	aaacGCGTTTCGTTTGGAGTGGGAc
173	USP53	caccgAGCAGTAAAAGCCGGAACCG	aaacCGGTTCCGGCTTTTACTGCTc
174	USP53	caccgGCAACCTAAATAAAGAACGT	aaacACGTTCTTTATTTAGGTTGCc
175	USP54	caccgTAAGCTGCCTAAAGCTACGT	aaacACGTAGCTTTAGGCAGCTTAc
176	USP54	caccgACACGTATGGGAATCATGAG	aaacCTCATGATTCCCATACGTGTc
177	USP6	caccgTATACTCCGAATAGGCCAGG	aaacCCTGGCCTATTCGGAGTATAc
178	USP6	caccgGAAAAACGAGATGCCCATGG	aaacCCATGGGCATCTCGTTTTTCc
179	USP7	caccgAGATGTATGATCCCAAAACG	aaacCGTTTTGGGATCATACATCTc
180	USP7	caccgACCATACCCAAATTATTCCG	aaacCGGAATAATTTGGGTATGGTc
181	USP8	caccgATGCAGATTAGATCGTGATG	aaacCATCACGATCTAATCTGCATc
182	USP8	caccgGTGGCTACATCAGTTACTCG	aaacCGAGTAACTGATGTAGCCACc
183	USP9X	caccgTCATGGCGATAAAACACATG	aaacCATGTGTTTTATCGCCATGAc
184	USP9X	caccgTCATACTATACTCATCGACA	aaacTGTCGATGAGTATAGTATGAc
185	USP9Y	caccgTAACAATACTCATCGCCTAG	aaacCTAGGCGATGAGTATTGTTAc
186	USP9Y	caccgGTGGTATTCCAAGTTAATGG	aaacCCATTAACTTGGAATACCACc
187	USPL1	caccgGCTGTGCCATTAGACGATGG	aaacCCATCGTCTAATGGCACAGCc
188	USPL1	caccgGTCCTGTGAAAGAGTACGAG	aaacCTCGTACTCTTTCACAGGACc
189	VCPIP1	caccgGATGAGCCCAGGTAGAAAGG	aaacCCTTTCTACCTGGGCTCATCc
190	VCPIP1	caccgGTGTAGCACTACGTCCGGGT	aaacACCCGGACGTAGTGCTACACc
191	YOD1	caccgAGTGTGTACTATGTCGTCGA	aaacTCGACGACATAGTACACACTc
192	YOD1	caccgCAAAATGGCGACCTTTAGCG	aaacCGCTAAAGGTCGCCATTTTGc
193	ZRANB1	caccgCAGCAAGCGTACTTCATCTG	aaacCAGATGAAGTACGCTTGCTGc
194	ZRANB1	caccgCCCAGTGCTTATCCCAACGT	aaacACGTTGGGATAAGCACTGGGc
195	ZUFSP	caccgACAAATATTACAGGAAAGCA	aaacTGCTTTCCTGTAATATTTGTc
196	ZUFSP	caccgCTTTTAGACATTCCATTGGA	aaacTCCAATGGAATGTCTAAAAGc
